# Supplementary material for: Predicting categorical and continuous Alzheimer’s disease outcomes from a single MRI scan
Source: Nat Aging. 2026 May 18;6(5):1121–37. doi: 10.1038/s43587-026-01121-2 (PMC13190282; doi:10.1038/s43587-026-01121-2)
Supplement: Supplementary file 4 — Source data of Supplementary Figs. 1–4. [file 43587_2026_1121_MOESM4_ESM.xlsx]

## Sheet: Fig S4
	M8	M7	M6	M3	M1
0	0.953987	0.870037	0.524189	0.715988	0.256505
1	0.858088	0.57343	0.903142	0.854151	0.524763
2	0.785635	0.793426	0.651246	0.462387	0.468691
3	0.153863	0.480322	0.699603	0.434671	0.458605
4	0.479229	0.786773	0.630848	0.511204	0.40836
5	0.694963	0.328868	0.296858	0.659862	0.544614
6	0.720236	0.434886	0.357333	0.287314	0.48264
7	0.623485	0.0881794	0.784793	0.21139	0.795717
8	0.367885	0.850021	0.315294	0.66239	0.604571
9	0.121658	0.255314	0.531176	0.179764	0.612462
10	0.378666	0.581008	0.313772	0.783296	0.762269
11	0.424496	0.47467	0.42215	0.461097	0.404014
12	0.4224	0.475519	0.488462	0.175443	0.220651
13	0.64989	0.69208	0.313702	0.382153	0.769762
14	0.879285	0.841744	0.276789	0.593662	0.533908
15	0.530843	0.562544	0.571084	0.369887	0.534782
16	0.446028	0.658154	0.300538	0.505007	0.346756
17	0.435555	0.58149	0.30775	0.677013	0.350497
18	0.531056	0.734491	0.281092	0.449624	0.699879
19	0.304006	0.386294	0.480533	0.281495	0.728031
20	0.530014	0.745621	0.719847	0.425806	0.686504
21	0.610832	0.752222	0.818546	0.804528	0.688467
22	0.55223	0.746974	0.326091	0.843574	0.638539
23	0.612431	0.340706	0.895698	0.117127	0.532833
24	0.606768	0.458015	0.268017	0.748575	0.456267
25	0.145307	0.559582	0.747165	0.562213	0.770356
26	0.654046	0.202484	0.32702	0.715853	0.407642
27	0.33827	0.831307	0.295062	0.365751	0.591454
28	0.25052	0.496931	0.321965	0.145758	0.309168
29	0.610532	0.852448	0.72223	0.789097	0.53462
30	0.606719	0.359622	0.641061	0.280703	0.441234
31	0.444585	0.209676	0.661474	0.199681	0.309184
32	0.156835	0.353422	0.280096	0.211084	0.689515
33	0.617284	0.554583	0.270979	0.645865	0.206192
34	0.528567	0.895053	0.522824	0.705671	0.71038
35	0.844726	0.836415	0.71026	0.820165	0.717178
36	0.559344	0.585823	0.447654	0.661296	0.140542
37	0.919796	0.756387	0.514452	0.577878	0.588308
38	0.855905	0.621577	0.566996	0.482389	0.563579
39	0.203481	0.815	0.905729	0.374857	0.60557
40	0.817802	0.897963	0.623231	0.62824	0.644212
41	0.431352	0.692012	0.393288	0.275428	0.663044
42	0.879505	0.853712	0.82745	0.755005	0.665674
43	0.553709	0.181955	0.363821	0.74557	0.503413
44	0.412765	0.260251	0.661271	0.306483	0.562584
45	0.391526	0.611798	0.327714	0.782666	0.716466
46	0.24667	0.497265	0.862014	0.52835	0.337218
47	0.728665	0.608222	0.58535	0.55998	0.380643
48	0.612825	0.84243	0.349776	0.15454	0.338744
49	0.714587	0.673935	0.356935	0.140969	0.417706
50	0.423018	0.778834	0.374303	0.535967	0.806314
51	0.341451	0.523653	0.797824	0.687774	0.639392
52	0.253825	0.308484	0.219471	0.338188	0.24396
53	0.588778	0.485537	0.338958	0.841588	0.354241
54	0.26119	0.30901	0.363163	0.675888	0.592127
55	0.86397	0.826109	0.496078	0.287339	0.287715
56	0.56128	0.905543	0.676315	0.682622	0.518157
57	0.567991	0.627268	0.183738	0.922509	0.793304
58	0.827335	0.774857	0.401355	0.22399	0.35129
59	0.645448	0.117113	0.475133	0.62908	0.722053
60	0.849371	0.886767	0.59385	0.601629	0.886283
61	0.275183	0.212379	0.665249	0.669715	0.324435
62	0.200725	0.498186	0.714922	0.780276	0.291118
63	0.910849	0.761022	0.716997	0.586318	0.627584
64	0.955219	0.89395	0.77531	0.864586	0.42785
65	0.392015	0.556801	0.103303	0.902137	0.530222
66	0.242493	0.79333	0.396253	0.516563	0.448767
67	0.0788432	0.35391	0.732006	0.686733	0.589181
68	0.27274	0.670205	0.395695	0.356534	0.801698
69	0.471616	0.540467	0.323603	0.504815	0.693702
70	0.831896	0.163107	0.907012	0.455946	0.619927
71	0.662204	0.28524	0.860455	0.689319	0.122814
72	0.86519	0.789202	0.813903	0.874317	0.775803
73	0.401284	0.752556	0.75748	0.472614	0.848467
74	0.358204	0.613897	0.0974455	0.822536	0.0469528
75	0.950717	0.575053	0.55489	0.905941	0.815685
76	0.550017	0.464978	0.384626	0.699907	0.460244
77	0.108844	0.882654	0.441277	0.373782	0.299476
78	0.337705	0.527777	0.379907	0.351642	0.690216
79	0.297712	0.418891	0.0724247	0.307383	0.846798
80	0.366732	0.620516	0.595325	0.720947	0.684651
81	0.637126	0.68209	0.632662	0.229388	0.408253
82	0.473165	0.387895	0.832284	0.663033	0.2802
83	0.480793	0.623064	0.312532	0.253296	0.536094
84	0.788094	0.418511	0.29522	0.694989	0.705405
85	0.702146	0.899287	0.15816	0.679662	0.601315
86	0.865786	0.542322	0.427131	0.791442	0.42791
87	0.338204	0.618212	0.711178	0.757947	0.943853
88	0.522285	0.318824	0.351656	0.807689	0.746239
89	0.430159	0.305491	0.895055	0.811658	0.759534
90	0.530816	0.720209	0.436201	0.535846	0.188424
91	0.609353	0.480161	0.536682	0.238887	0.33022
92	0.606789	0.57078	0.203736	0.258741	0.518662
93	0.320142	0.423995	0.571315	0.110382	0.268718
94	0.245471	0.710688	0.121391	0.252813	0.832074
95	0.924364	0.352559	0.666789	0.517199	0.803815
96	0.381312	0.466152	0.673581	0.363627	0.36969
97	0.668013	0.68697	0.795645	0.455087	0.85618
98	0.166916	0.763681	0.265033	0.620746	0.498937
99	0.430549	0.371974	0.540055	0.424564	0.930176
100	0.468243	0.876499	0.637335	0.245672	0.536109
101	0.61605	0.577676	0.608803	0.486695	0.640191
102	0.0616613	0.260585	0.296233	0.289361	0.802169
103	0.848147	0.862837	0.20037	0.614013	0.888512
104	0.240536	0.405404	0.58588	0.792946	0.624978
105	0.580383	0.606845	0.461949	0.432783	0.464773
106	0.261859	0.489288	0.362005	0.854577	0.625775
107	0.298284	0.51856	0.68221	0.807156	0.306574
108	0.432017	0.286674	0.488772	0.359092	0.53796
109	0.258778	0.7291	0.210952	0.247661	0.248
110	0.746203	0.57783	0.284255	0.664284	0.27232
111	0.232656	0.248101	0.244352	0.760118	0.512604
112	0.137861	0.590821	0.916293	0.379849	0.779418
113	0.734574	0.832416	0.673218	0.712609	0.716223
114	0.214831	0.412754	0.547014	0.770023	0.479533
115	0.798238	0.897612	0.69558	0.490245	0.927236
116	0.679808	0.745232	0.438465	0.337143	0.361453
117	0.350932	0.693107	0.762638	0.670989	0.128103
118	0.674549	0.761113	0.626541	0.708239	0.200351
119	0.55632	0.251421	0.640358	0.33491	0.234838
120	0.93535	0.323541	0.659164	0.594553	0.834052
121	0.236979	0.434666	0.874369	0.482377	0.346422
122	0.802794	0.933893	0.851989	0.303676	0.778847
123	0.150269	0.245239	0.77653	0.682578	0.838388
124	0.402947	0.668234	0.357919	0.382561	0.249722
125	0.50855	0.278854	0.742334	0.0582105	0.617394
126	0.298464	0.526493	0.422486	0.494033	0.631571
127	0.749699	0.898237	0.753624	0.498357	0.484321
128	0.196514	0.340853	0.83686	0.844069	0.794817
129	0.51926	0.542518	0.260615	0.357681	0.428565
130	0.741867	0.397692	0.550638	0.250182	0.405222
131	0.612268	0.897996	0.809383	0.776074	0.94832
132	0.349174	0.558559	0.627149	0.340639	0.627794
133	0.623058	0.514123	0.389174	0.314437	0.716119
134	0.940816	0.953839	0.956656	0.776347	0.895939
135	0.515198	0.894004	0.428755	0.424222	0.536815
136	0.799827	0.685604	0.921788	0.326893	0.885727
137	0.570314	0.478547	0.771194	0.8489	0.377096
138	0.810297	0.801246	0.948284	0.788265	0.563007
139	0.0775012	0.520069	0.169633	0.434329	0.432416
140	0.622715	0.925842	0.295498	0.499131	0.349312
141	0.820441	0.591665	0.81637	0.623836	0.694694
142	0.529132	0.115485	0.132729	0.725784	0.566408
143	0.26287	0.367537	0.167081	0.319521	0.379605
144	0.374461	0.126488	0.380292	0.590528	0.662511
145	0.854447	0.41829	0.547852	0.375966	0.431635
146	0.712992	0.120542	0.830929	0.452895	0.41871
147	0.654759	0.294923	0.453816	0.540087	0.512169
148	0.588172	0.179355	0.352461	0.49833	0.613835
149	0.709481	0.864615	0.78908	0.813144	0.766356
150	0.450025	0.500135	0.615288	0.61942	0.410173
151	0.480529	0.575167	0.608554	0.18121	0.699961
152	0.634037	0.473886	0.455621	0.204594	0.444629
153	0.818901	0.198723	0.124	0.408609	0.341867
154	0.75368	0.625632	0.285444	0.861598	0.187243
155	0.194758	0.872386	0.805381	0.299099	0.727738
156	0.555766	0.600899	0.546631	0.448132	0.503097
157	0.676288	0.3951	0.420061	0.369038	0.552524
158	0.897786	0.510482	0.893421	0.545116	0.863398
159	0.716012	0.6369	0.469509	0.713663	0.579469
160	0.94854	0.611362	0.4439	0.802307	0.20191
161	0.218047	0.745189	0.534385	0.612057	0.517438
162	0.252903	0.564849	0.391413	0.309271	0.576388
163	0.558135	0.68995	0.525169	0.940095	0.434663
164	0.975176	0.898227	0.694301	0.69287	0.906509
165	0.672124	0.878311	0.403394	0.539363	0.156017
166	0.433932	0.341083	0.545245	0.804096	0.753999
167	0.745981	0.543372	0.209432	0.384836	0.688079
168	0.495535	0.299773	0.541309	0.840629	0.612248
169	0.417121	0.504357	0.798048	0.295121	0.0343599
170	0.637755	0.581969	0.430203	0.806906	0.783111
171	0.567711	0.842743	0.236587	0.550093	0.263776
172	0.737001	0.212532	0.468296	0.784325	0.375735
173	0.784396	0.618104	0.303228	0.870091	0.457455
174	0.576154	0.814759	0.644399	0.24368	0.600469
175	0.57242	0.681104	0.46307	0.781729	0.654624
176	0.854223	0.909121	0.938067	0.337623	0.844335
177	0.885252	0.886723	0.897614	0.422582	0.833946
178	0.513789	0.785555	0.461804	0.309297	0.562897
179	0.499848	0.252093	0.671639	0.623314	0.602507
180	0.767924	0.200059	0.402938	0.508253	0.251476
181	0.955643	0.812093	0.739227	0.63827	0.511741
182	0.181302	0.103293	0.410612	0.536494	0.710016
183	0.502505	0.773932	0.682754	0.643661	0.697877
184	0.334324	0.772189	0.807366	0.661111	0.673443
185	0.422878	0.393327	0.689685	0.749166	0.374159
186	0.599292	0.408355	0.715437	0.86057	0.713101
187	0.902335	0.801811	0.873364	0.671204	0.410174
188	0.471998	0.513002	0.634427	0.372598	0.745994
189	0.128606	0.531751	0.242451	0.648747	0.43515
190	0.275869	0.636043	0.845662	0.24154	0.843456
191	0.920598	0.785393	0.943343	0.51407	0.326635
192	0.0606296	0.719744	0.441795	0.730937	0.853635
193	0.939427	0.871686	0.654143	0.64814	0.607433
194	0.627435	0.352752	0.648491	0.230021	0.406253
195	0.788545	0.791685	0.634324	0.183951	0.548556
196	0.795016	0.527907	0.691268	0.686481	0.525209
197	0.375802	0.798643	0.439787	0.867254	0.673855
198	0.60596	0.724505	0.575836	0.75557	0.323523
199	0.781538	0.326717	0.634469	0.527692	0.331576
200	0.716003	0.576777	0.673888	0.881729	0.619373
201	0.340135	0.632589	0.586446	0.473819	0.288729
202	0.521677	0.29723	0.432633	0.465413	0.31687
203	0.735199	0.80179	0.881007	0.137948	0.360132
204	0.305919	0.460954	0.516456	0.389988	0.376617
205	0.722198	0.365461	0.385819	0.70099	0.787781
206	0.231914	0.909016	0.454959	0.826921	0.300287
207	0.290323	0.317972	0.148556	0.303595	0.324836
208	0.610633	0.922366	0.695457	0.768036	0.729467
209	0.183885	0.403043	0.665619	0.740175	0.408349
210	0.536538	0.252252	0.584138	0.502802	0.902749
211	0.761606	0.525681	0.820636	0.0925172	0.459457
212	0.453912	0.656806	0.434633	0.561509	0.583029
213	0.18157	0.715146	0.619473	0.681664	0.71986
214	0.698454	0.826678	0.688419	0.279403	0.715974
215	0.843658	0.950038	0.912365	0.436801	0.558059
216	0.343837	0.562303	0.536128	0.239487	0.459805
217	0.382594	0.340045	0.260343	0.0710846	0.883297
218	0.626133	0.611322	0.700132	0.736335	0.475081
219	0.835053	0.433837	0.865963	0.499063	0.391338
220	0.372891	0.716256	0.420055	0.831693	0.343926
221	0.208754	0.214643	0.698693	0.702101	0.150997
222	0.652811	0.914381	0.773596	0.412362	0.694579
223	0.689775	0.701834	0.734401	0.479217	0.0872194
224	0.501533	0.156566	0.531348	0.637881	0.498569
225	0.363979	0.329813	0.332151	0.724498	0.448963
226	0.729952	0.693404	0.479691	0.579975	0.903781
227	0.629025	0.76429	0.612682	0.751307	0.138042
228	0.316818	0.218874	0.712636	0.426372	0.288824
229	0.512271	0.671069	0.582719	0.269503	0.466028
230	0.205591	0.124844	0.406149	0.483803	0.450778
231	0.665052	0.477681	0.635383	0.551117	0.36597
232	0.434815	0.752511	0.702678	0.231202	0.479764
233	0.753671	0.714733	0.80021	0.35395	0.386615
234	0.491782	0.181395	0.302338	0.610018	0.588361
235	0.510076	0.536489	0.454772	0.399786	0.0893591
236	0.920483	0.703763	0.87608	0.638569	0.684003
237	0.643615	0.652389	0.200525	0.411034	0.354262
238	0.801801	0.642142	0.252527	0.905133	0.859879
239	0.68215	0.315909	0.818777	0.779329	0.852621
240	0.875962	0.365632	0.820452	0.376988	0.614661
241	0.394939	0.542384	0.647195	0.369866	0.800708
242	0.468861	0.45986	0.254109	0.700568	0.421623
243	0.463012	0.233548	0.676455	0.646099	0.275653
244	0.623695	0.548299	0.568381	0.489637	0.851435
245	0.409261	0.736348	0.170183	0.242761	0.627329
246	0.403619	0.446316	0.806009	0.335695	0.50111
247	0.877478	0.566643	0.539588	0.373608	0.665339
248	0.719046	0.567906	0.402254	0.568809	0.568127
249	0.318516	0.230706	0.406612	0.846021	0.482702
250	0.63898	0.886611	0.117614	0.334727	0.20975
251	0.529553	0.384415	0.64413	0.263853	0.432775
252	0.596656	0.658387	0.565093	0.47288	0.650959
253	0.534281	0.683351	0.451632	0.737253	0.469346
254	0.766677	0.465158	0.782192	0.190482	0.711427
255	0.585555	0.647209	0.20039	0.810557	0.594754
256	0.484483	0.561147	0.355082	0.457098	0.293564
257	0.930616	0.513087	0.539416	0.50017	0.372578
258	0.558058	0.417688	0.430749	0.167955	0.460786
259	0.530332	0.351478	0.516861	0.669632	0.371864
260	0.866229	0.732679	0.808147	0.637338	0.756636
261	0.476615	0.213492	0.414117	0.542573	0.327803
262	0.502307	0.75518	0.293726	0.288884	0.35083
263	0.357394	0.832297	0.843698	0.420896	0.741364
264	0.320567	0.726712	0.917711	0.380699	0.536983
265	0.269223	0.780833	0.535761	0.474873	0.331208
266	0.199091	0.414684	0.319346	0.338597	0.50441
267	0.293236	0.346093	0.813885	0.177383	0.798816
268	0.456543	0.314624	0.190501	0.938688	0.572923
269	0.525757	0.655672	0.41708	0.203688	0.644042
270	0.432589	0.556523	0.332674	0.545241	0.320335
271	0.0866135	0.480704	0.238752	0.14529	0.736221
272	0.828436	0.785017	0.430448	0.119513	0.910365
273	0.747718	0.599874	0.296468	0.524437	0.311854
274	0.609631	0.301818	0.503164	0.543482	0.234712
275	0.969572	0.687636	0.737918	0.880429	0.725825
276	0.273415	0.664183	0.349479	0.598579	0.70589
277	0.868485	0.739184	0.408417	0.462617	0.477168
278	0.275835	0.634525	0.442543	0.278965	0.25861
279	0.559403	0.869539	0.692077	0.817427	0.472881
280	0.569586	0.957099	0.702571	0.840754	0.801563
281	0.503673	0.608506	0.695233	0.223336	0.399624
282	0.87437	0.652811	0.831152	0.684162	0.803016
283	0.802074	0.539918	0.829138	0.706626	0.876826
284	0.671257	0.404348	0.800248	0.414437	0.55977
285	0.524733	0.679878	0.246124	0.683921	0.493014
286	0.372288	0.861362	0.383863	0.696721	0.696216
287	0.361972	0.602872	0.853622	0.452522	0.298155
288	0.692304	0.762914	0.436023	0.430241	0.277939
289	0.342147	0.438979	0.0565124	0.817419	0.433749
290	0.714105	0.650848	0.449431	0.717651	0.379451
291	0.77254	0.694948	0.533684	0.518082	0.309311
292	0.158596	0.121362	0.0680451	0.163939	0.861818
293	0.756379	0.398088	0.791491	0.585162	0.897706
294	0.886997	0.721055	0.328779	0.667763	0.412484
295	0.56267	0.56819	0.58141	0.0598318	0.522914
296	0.645447	0.232096	0.443744	0.562637	0.453177
297	0.738272	0.0809044	0.216132	0.397309	0.751663
298	0.431562	0.409561	0.255306	0.44501	0.786784
299	0.545444	0.482111	0.281895	0.287536	0.144641
300	0.211785	0.292366	0.747566	0.46302	0.616805
301	0.534603	0.53571	0.463182	0.80091	0.213019
302	0.622016	0.623959	0.372416	0.390217	0.852993
303	0.62625	0.661657	0.281991	0.724236	0.608318
304	0.743726	0.0865965	0.767839	0.308673	0.305053
305	0.685507	0.53885	0.92217	0.816641	0.635684
306	0.369909	0.424428	0.7658	0.500414	0.428254
307	0.869382	0.639264	0.62068	0.587109	0.628343
308	0.802766	0.87645	0.78547	0.677467	0.862938
309	0.549842	0.615826	0.228652	0.655121	0.240817
310	0.483254	0.405303	0.438853	0.0712539	0.862801
311	0.305407	0.418817	0.3354	0.194689	0.832812
312	0.95998	0.677361	0.306292	0.759891	0.480679
313	0.371053	0.68313	0.742125	0.114707	0.518192
314	0.244662	0.284858	0.332737	0.370382	0.846941
315	0.389185	0.700575	0.767802	0.486418	0.774329
316	0.119024	0.551777	0.707184	0.304038	0.416601
317	0.342699	0.488741	0.635693	0.333686	0.693034
318	0.275254	0.341479	0.648598	0.567481	0.952447
319	0.649634	0.204966	0.350848	0.732882	0.526266
320	0.706944	0.694734	0.946132	0.444369	0.541244
321	0.91996	0.757678	0.740991	0.5399	0.725203
322	0.950381	0.289251	0.787502	0.500935	0.739727
323	0.685933	0.450821	0.343198	0.0815568	0.371792
324	0.792262	0.916396	0.519199	0.70614	0.775499
325	0.53522	0.638121	0.617109	0.718031	0.221939
326	0.178729	0.378433	0.554165	0.734318	0.339498
327	0.466605	0.511732	0.312308	0.295095	0.680973
328	0.297248	0.364435	0.191789	0.222406	0.147434
329	0.666929	0.537122	0.21927	0.505401	0.7116
330	0.929087	0.82348	0.767836	0.696201	0.117951
331	0.622417	0.72482	0.351317	0.538635	0.150418
332	0.120136	0.627333	0.416075	0.571826	0.377781
333	0.410662	0.379214	0.810051	0.758016	0.571228
334	0.842439	0.902026	0.471493	0.498966	0.893144
335	0.521825	0.156187	0.325855	0.445228	0.514402
336	0.325016	0.437244	0.316746	0.8368	0.438672
337	0.561017	0.641921	0.834529	0.450955	0.640971
338	0.224001	0.677088	0.880101	0.219713	0.295067
339	0.27991	0.661477	0.679519	0.338641	0.534797
340	0.656063	0.573178	0.686409	0.281268	0.231574
341	0.265873	0.451224	0.358851	0.588353	0.520636
342	0.890144	0.881632	0.950515	0.45985	0.661092
343	0.546004	0.626479	0.781716	0.732243	0.498433
344	0.853813	0.300551	0.701219	0.323865	0.541167
345	0.315556	0.515429	0.473643	0.106845	0.539555
346	0.444315	0.543191	0.43339	0.57606	0.764129
347	0.581909	0.138761	0.840646	0.537048	0.167196
348	0.36231	0.611862	0.631748	0.626623	0.480997
349	0.53579	0.684111	0.81021	0.337828	0.318589
350	0.639998	0.480688	0.563488	0.314418	0.704696
351	0.723245	0.914859	0.299776	0.59904	0.680031
352	0.688153	0.335607	0.358164	0.820394	0.624309
353	0.457153	0.410696	0.525719	0.502792	0.330963
354	0.463408	0.402498	0.348305	0.60458	0.707955
355	0.98022	0.8012	0.475155	0.601906	0.324727
356	0.721093	0.418551	0.768777	0.176008	0.14991
357	0.284586	0.196738	0.367055	0.724607	0.218254
358	0.839429	0.715745	0.758815	0.837999	0.682335
359	0.771862	0.797764	0.78653	0.809347	0.813538
360	0.466218	0.773569	0.357059	0.454639	0.0485205
361	0.22627	0.900451	0.810121	0.644982	0.789638
362	0.398451	0.791745	0.246542	0.709666	0.532731
363	0.85955	0.315317	0.565036	0.834817	0.172534
364	0.640855	0.332742	0.561221	0.728797	0.525215
365	0.0764801	0.460252	0.48644	0.51595	0.748857
366	0.771486	0.856259	0.214685	0.212779	0.645528
367	0.748312	0.458738	0.704916	0.538836	0.750086
368	0.411133	0.209572	0.677763	0.563795	0.203227
369	0.906469	0.724885	0.582351	0.809078	0.594836
370	0.297465	0.680714	0.669846	0.794765	0.284003
371	0.384556	0.665954	0.592644	0.47623	0.847817
372	0.817358	0.450112	0.217446	0.890999	0.654609
373	0.432482	0.6645	0.298609	0.14688	0.945164
374	0.421716	0.309347	0.895321	0.760303	0.581854
375	0.816183	0.828329	0.788752	0.484125	0.518323
376	0.480363	0.702804	0.362552	0.129293	0.464354
377	0.768234	0.30304	0.297658	0.449727	0.798727
378	0.503584	0.302306	0.37393	0.1889	0.409479
379	0.396138	0.133953	0.390674	0.45973	0.531069
380	0.739824	0.830601	0.30028	0.508691	0.524154
381	0.530161	0.327359	0.149089	0.753718	0.509873
382	0.320816	0.559971	0.757682	0.181297	0.342449
383	0.937555	0.888342	0.878535	0.838003	0.65942
384	0.851658	0.951757	0.434072	0.697006	0.64974
385	0.500731	0.461601	0.534025	0.736693	0.498109
386	0.54436	0.36832	0.288591	0.393708	0.719809
387	0.255276	0.543159	0.434978	0.208788	0.853288
388	0.736207	0.940143	0.659986	0.381662	0.489393
389	0.826006	0.785806	0.641106	0.364286	0.60013
390	0.451487	0.277907	0.881106	0.617232	0.304701
391	0.781158	0.176425	0.391663	0.814107	0.546639
392	0.554138	0.227708	0.308261	0.362403	0.368572
393	0.701595	0.703577	0.318086	0.652293	0.559664
394	0.502349	0.420524	0.739578	0.178955	0.750939
395	0.741981	0.352625	0.160825	0.544959	0.074067
396	0.598094	0.328282	0.318077	0.661181	0.620526
397	0.503355	0.521249	0.809509	0.19029	0.386941
398	0.496679	0.440421	0.560696	0.449205	0.613114
399	0.277993	0.432138	0.547834	0.671707	0.289777
400	0.624083	0.794019	0.893989	0.0505092	0.767859
401	0.48995	0.823176	0.561277	0.791741	0.713671
402	0.377073	0.166586	0.33	0.58751	0.638383
403	0.751469	0.581174	0.429945	0.671886	0.688524
404	0.222663	0.314997	0.24316	0.39826	0.321776
405	0.39592	0.438254	0.778326	0.151521	0.349867
406	0.929676	0.855608	0.829567	0.780582	0.824977
407	0.578233	0.44702	0.754807	0.479364	0.316971
408	0.488038	0.557361	0.770826	0.508028	0.809326
409	0.562423	0.662168	0.397903	0.747931	0.419801
410	0.544734	0.573116	0.279941	0.681802	0.622904
411	0.179954	0.343703	0.487075	0.872276	0.89083
412	0.413561	0.347692	0.29468	0.538388	0.330434
413	0.95971	0.507573	0.763679	0.510945	0.704071
414	0.340891	0.298611	0.756226	0.453035	0.741577
415	0.774814	0.968692	0.698436	0.759632	0.851862
416	0.733486	0.663291	0.760968	0.852061	0.615427
417	0.47826	0.232655	0.476556	0.187394	0.373617
418	0.725294	0.856918	0.85945	0.677769	0.637577
419	0.619339	0.472437	0.338994	0.833348	0.809669
420	0.852118	0.781496	0.233537	0.621234	0.626889
421	0.684288	0.803615	0.615589	0.717281	0.519519
422	0.259044	0.633933	0.72866	0.620841	0.394894
423	0.415727	0.370519	0.609777	0.722292	0.669417
424	0.443808	0.395446	0.345194	0.307942	0.538803
425	0.611981	0.376933	0.243237	0.308871	0.268267
426	0.311477	0.705731	0.621165	0.505068	0.275115
427	0.714156	0.423567	0.535311	0.177669	0.119349
428	0.93937	0.419907	0.707279	0.614261	0.49167
429	0.637638	0.805602	0.9443	0.728668	0.83089
430	0.379688	0.176968	0.279529	0.856268	0.789807
431	0.370067	0.898824	0.855083	0.599341	0.664978
432	0.932917	0.275745	0.507945	0.651407	0.63521
433	0.39415	0.459622	0.137576	0.762145	0.468411
434	0.84259	0.564194	0.455319	0.275947	0.684583
435	0.219834	0.428332	0.723021	0.458823	0.571085
436	0.637458	0.764942	0.655419	0.959317	0.931019
437	0.334789	0.60392	0.186217	0.48023	0.475409
438	0.300338	0.821452	0.458964	0.753326	0.792984
439	0.783487	0.903568	0.537636	0.84537	0.841857
440	0.699564	0.950193	0.817547	0.322324	0.82251
441	0.305903	0.259875	0.684256	0.577002	0.118002
442	0.761055	0.578681	0.258023	0.536621	0.716911
443	0.77273	0.538734	0.330527	0.581749	0.468166
444	0.720974	0.586882	0.680624	0.319926	0.390806
445	0.628082	0.798385	0.297581	0.246583	0.184988
446	0.523169	0.445026	0.253098	0.383195	0.498603
447	0.378239	0.399991	0.235288	0.475571	0.508387
448	0.27825	0.630411	0.587112	0.765843	0.21366
449	0.589765	0.144525	0.57668	0.860243	0.186445
450	0.236199	0.441062	0.335359	0.801643	0.61931
451	0.270138	0.466501	0.501271	0.702699	0.7051
452	0.760043	0.284885	0.821586	0.268089	0.547428
453	0.869965	0.742128	0.274072	0.399177	0.759663
454	0.597076	0.256882	0.124363	0.55229	0.478417
455	0.751468	0.466084	0.611845	0.346958	0.486416
456	0.438846	0.572769	0.472428	0.640424	0.285564
457	0.207893	0.794693	0.329593	0.672714	0.173612
458	0.648436	0.497361	0.657479	0.630949	0.864674
459	0.638599	0.718322	0.698302	0.735972	0.756079
460	0.517909	0.66832	0.0990096	0.288108	0.199007
461	0.439701	0.530825	0.342404	0.717649	0.538859
462	0.723564	0.25171	0.910317	0.332778	0.475009
463	0.271756	0.192386	0.641851	0.280711	0.431927
464	0.315662	0.526601	0.662869	0.629977	0.399148
465	0.267351	0.36756	0.763668	0.771337	0.594179
466	0.52123	0.714892	0.504267	0.619638	0.693849
467	0.614462	0.901664	0.858718	0.680442	0.768594
468	0.704695	0.783366	0.848908	0.739843	0.663176
469	0.330537	0.239083	0.631589	0.534054	0.460774
470	0.435214	0.624979	0.420185	0.244909	0.718456
471	0.51665	0.611127	0.764958	0.375752	0.779275
472	0.521787	0.31898	0.357011	0.480304	0.518164
473	0.942746	0.620244	0.735131	0.693143	0.681809
474	0.533821	0.46543	0.237128	0.502833	0.58547
475	0.956699	0.933404	0.554131	0.80394	0.581675
476	0.791501	0.49874	0.429887	0.446338	0.694563
477	0.685192	0.390974	0.280152	0.637142	0.254291
478	0.518663	0.178636	0.376362	0.463916	0.398563
479	0.505625	0.634628	0.45911	0.860969	0.648193
480	0.682178	0.314233	0.599231	0.520167	0.243629
481	0.403315	0.529346	0.720966	0.912194	0.171788
482	0.418601	0.753205	0.632793	0.747819	0.702886
483	0.620578	0.698081	0.791684	0.446783	0.154928
484	0.604184	0.787975	0.875077	0.45898	0.377352
485	0.27645	0.485273	0.623421	0.191098	0.680614
486	0.825523	0.876072	0.761632	0.436238	0.644102
487	0.476237	0.891576	0.57911	0.293259	0.783382
488	0.195907	0.70857	0.766213	0.597442	0.23062
489	0.541279	0.477863	0.772693	0.371412	0.476529
490	0.724349	0.500799	0.791658	0.546596	0.598588
491	0.244467	0.371717	0.51033	0.782786	0.236762
492	0.781168	0.278886	0.635287	0.478062	0.737257
493	0.173622	0.365226	0.793073	0.888861	0.624966
494	0.892576	0.316014	0.348937	0.235806	0.166688
495	0.758182	0.893154	0.665874	0.642083	0.68141
496	0.53634	0.255176	0.504009	0.368347	0.595309
497	0.131013	0.791371	0.710867	0.718393	0.356622
498	0.484471	0.679624	0.714057	0.0962337	0.185448
499	0.556873	0.505125	0.442539	0.191063	0.569168
500	0.478473	0.50008	0.181145	0.473189	0.901255
501	0.362835	0.364177	0.561237	0.825113	0.404444
502	0.279576	0.567114	0.285301	0.556222	0.827675
503	0.755936	0.748022	0.183931	0.205617	0.320323
504	0.507701	0.331113	0.220308	0.23198	0.553679
505	0.823574	0.177498	0.580879	0.841974	0.68385
506	0.371338	0.668901	0.795928	0.349523	0.497897
507	0.392982	0.580388	0.509722	0.280302	0.426111
508	0.6933	0.245974	0.552649	0.814175	0.673955
509	0.164795	0.324451	0.765468	0.733235	0.868921
510	0.584321	0.648145	0.369013	0.881745	0.749995
511	0.749789	0.326396	0.627189	0.278876	0.373774
512	0.594371	0.758838	0.730352	0.312146	0.647541
513	0.139548	0.433755	0.637853	0.533243	0.925512
514	0.866288	0.342811	0.38143	0.583006	0.533676
515	0.198799	0.319045	0.306202	0.590154	0.355623
516	0.5459	0.443052	0.53507	0.814298	0.241391
517	0.517264	0.541825	0.838782	0.150106	0.138727
518	0.0567525	0.421579	0.702851	0.702597	0.589908
519	0.783585	0.932684	0.622532	0.410566	0.810405
520	0.610262	0.624358	0.20735	0.701769	0.402106
521	0.587662	0.169265	0.156822	0.383444	0.496257
522	0.711672	0.628019	0.788532	0.307045	0.236772
523	0.404321	0.646924	0.277864	0.352081	0.533183
524	0.670954	0.392996	0.419333	0.190678	0.618101
525	0.703636	0.493701	0.911268	0.684694	0.565333
526	0.19616	0.502017	0.166048	0.315901	0.844284
527	0.214548	0.498073	0.816418	0.687036	0.302145
528	0.188145	0.245706	0.436928	0.654766	0.570398
529	0.732939	0.189814	0.240748	0.843982	0.700214
530	0.180262	0.478126	0.438476	0.590571	0.480687
531	0.568084	0.441993	0.326821	0.627306	0.45302
532	0.433908	0.397171	0.608454	0.8022	0.193275
533	0.47436	0.479159	0.343411	0.348041	0.795327
534	0.796345	0.24922	0.128796	0.184183	0.457629
535	0.392116	0.392976	0.445082	0.549857	0.631199
536	0.648306	0.630258	0.204802	0.194249	0.662112
537	0.50939	0.41339	0.550903	0.920849	0.347896
538	0.462068	0.158161	0.233773	0.810843	0.450778
539	0.908874	0.383979	0.380362	0.896968	0.791581
540	0.528135	0.59865	0.766846	0.689428	0.420871
541	0.784	0.56639	0.447084	0.634269	0.893587
542	0.658453	0.579041	0.562282	0.38711	0.32194
543	0.745447	0.452946	0.843999	0.834509	0.405761
544	0.836076	0.681139	0.239043	0.228722	0.533029
545	0.136095	0.247464	0.483906	0.0728919	0.900997
546	0.372439	0.826236	0.0345728	0.312016	0.128872
547	0.22997	0.487808	0.56152	0.189161	0.464804
548	0.87719	0.55567	0.669779	0.901404	0.781472
549	0.608482	0.581276	0.506137	0.927619	0.696704
550	0.606605	0.586156	0.578281	0.197352	0.594337
551	0.453525	0.403404	0.763632	0.784437	0.327826
552	0.382405	0.475855	0.383193	0.721394	0.354407
553	0.595957	0.833797	0.279929	0.172248	0.462962
554	0.433246	0.33198	0.541163	0.403653	0.244182
555	0.251875	0.514986	0.208233	0.358895	0.48883
556	0.94275	0.805314	0.340654	0.678742	0.404019
557	0.380561	0.567219	0.772486	0.226395	0.384606
558	0.339929	0.465902	0.744631	0.653878	0.753712
559	0.301093	0.623725	0.13245	0.334938	0.139355
560	0.219724	0.238122	0.142218	0.616174	0.442977
561	0.695539	0.803262	0.540433	0.446013	0.910304
562	0.579727	0.305155	0.70316	0.369294	0.252352
563	0.598378	0.951178	0.165533	0.446877	0.783385
564	0.408536	0.812658	0.610571	0.88453	0.513661
565	0.430613	0.310751	0.790897	0.397259	0.353667
566	0.408316	0.505003	0.868511	0.260956	0.210712
567	0.813484	0.902353	0.792362	0.788921	0.718631
568	0.91601	0.904966	0.819772	0.643704	0.904771
569	0.583237	0.608816	0.105913	0.19541	0.403907
570	0.622486	0.777673	0.890879	0.903042	0.479771
571	0.622356	0.469296	0.359971	0.412781	0.733093
572	0.707742	0.409334	0.282221	0.406641	0.584402
573	0.571543	0.414143	0.436543	0.539874	0.171892
574	0.588762	0.702321	0.819309	0.849427	0.524702
575	0.766527	0.590294	0.90097	0.157129	0.819392
576	0.339607	0.57231	0.531311	0.568562	0.490766
577	0.29823	0.688954	0.730682	0.88966	0.0605691
578	0.233989	0.113946	0.510799	0.532138	0.595853
579	0.545602	0.576902	0.261576	0.225249	0.450548
580	0.425623	0.844036	0.923065	0.529118	0.262872
581	0.613525	0.841417	0.349298	0.551537	0.1572
582	0.809198	0.485357	0.927138	0.887535	0.854844
583	0.756694	0.825949	0.785589	0.415971	0.324672
584	0.707254	0.82425	0.835076	0.82659	0.472653
585	0.449345	0.619868	0.86164	0.192264	0.491091
586	0.935608	0.958748	0.962325	0.329882	0.538374
587	0.799494	0.636629	0.456301	0.381591	0.524991
588	0.336227	0.598776	0.308148	0.808149	0.449493
589	0.545321	0.560278	0.134206	0.517212	0.231476
590	0.573078	0.381431	0.904191	0.57195	0.374913
591	0.592341	0.492878	0.391817	0.569075	0.608915
592	0.434731	0.328382	0.756767	0.751981	0.510478
593	0.782685	0.48886	0.32273	0.352009	0.479526
594	0.131278	0.0881906	0.823212	0.665585	0.874064
595	0.396246	0.605644	0.331786	0.303458	0.675033
596	0.881	0.793845	0.454199	0.938096	0.838951
597	0.881971	0.756539	0.689866	0.483658	0.65295
598	0.79458	0.554719	0.370103	0.292683	0.554815
599	0.940039	0.509108	0.832618	0.783244	0.59071
600	0.780479	0.967682	0.722442	0.693129	0.828573
601	0.785813	0.474331	0.651968	0.580993	0.472428
602	0.328706	0.463603	0.427754	0.556585	0.555366
603	0.717255	0.275799	0.339593	0.251544	0.540067
604	0.859425	0.505986	0.358114	0.833877	0.495458
605	0.771173	0.800106	0.885435	0.709621	0.949702
606	0.526418	0.738061	0.556056	0.795589	0.339254
607	0.772454	0.910881	0.273733	0.551484	0.530534
608	0.506352	0.882508	0.619586	0.759789	0.816393
609	0.865825	0.752401	0.751171	0.717556	0.550535
610	0.2469	0.189976	0.863586	0.75547	0.42766
611	0.311496	0.449909	0.736664	0.761378	0.252295
612	0.233126	0.441304	0.284608	0.548113	0.620473
613	0.386893	0.740543	0.918216	0.179763	0.623459
614	0.493008	0.576736	0.492211	0.855655	0.421848
615	0.56798	0.833732	0.776664	0.635524	0.671465
616	0.354228	0.768078	0.239575	0.352416	0.134922
617	0.744461	0.387817	0.0833129	0.600258	0.330294
618	0.448136	0.142445	0.196482	0.180777	0.457607
619	0.682715	0.945606	0.0960128	0.856971	0.407507
620	0.556333	0.79566	0.892073	0.186759	0.14821
621	0.876917	0.203233	0.553428	0.445015	0.423628
622	0.583014	0.818949	0.284013	0.560811	0.666861
623	0.410268	0.594384	0.611263	0.738626	0.782808
624	0.178365	0.540085	0.547193	0.526611	0.366494
625	0.445366	0.834074	0.650431	0.653614	0.675511
626	0.856796	0.943464	0.901813	0.669701	0.807608
627	0.4043	0.65731	0.428023	0.491954	0.771819
628	0.15904	0.616145	0.293211	0.521356	0.413336
629	0.299314	0.649398	0.695884	0.452876	0.142034
630	0.810696	0.401299	0.690473	0.156227	0.517539
631	0.807524	0.486228	0.525163	0.316842	0.266238
632	0.291804	0.288575	0.898216	0.56089	0.326622
633	0.66212	0.417501	0.39226	0.43804	0.425259
634	0.235309	0.409355	0.28908	0.461126	0.41607
635	0.802868	0.346309	0.603026	0.419859	0.535331
636	0.561004	0.534133	0.337392	0.296588	0.668887
637	0.721043	0.419706	0.621405	0.379164	0.409088
638	0.152504	0.622984	0.303009	0.423888	0.597654
639	0.903055	0.461993	0.647429	0.677027	0.692709
640	0.498081	0.471692	0.868851	0.597096	0.718189
641	0.700972	0.532841	0.399971	0.454985	0.452991
642	0.713995	0.422961	0.310271	0.263151	0.480279
643	0.51644	0.457008	0.763268	0.198121	0.407478
644	0.354154	0.170054	0.259025	0.930696	0.459527
645	0.685615	0.588187	0.333379	0.244195	0.313569
646	0.484966	0.656471	0.640276	0.373174	0.29264
647	0.294675	0.620939	0.718779	0.626446	0.684767
648	0.284927	0.738604	0.772147	0.589249	0.252901
649	0.519199	0.84178	0.564828	0.778314	0.617484
650	0.375125	0.617436	0.644743	0.391094	0.734064
651	0.750764	0.538944	0.385538	0.559358	0.412728
652	0.544341	0.665422	0.353051	0.515331	0.696089
653	0.370571	0.171188	0.769096	0.422595	0.356395
654	0.913636	0.640243	0.612645	0.72719	0.437045
655	0.303122	0.830179	0.569106	0.741804	0.168706
656	0.52382	0.0786787	0.538817	0.49445	0.787969
657	0.455213	0.465013	0.25526	0.496113	0.242895
658	0.911584	0.933533	0.87805	0.858533	0.824217
659	0.171188	0.476702	0.636518	0.723394	0.268952
660	0.299391	0.400109	0.12065	0.829761	0.788746
661	0.162704	0.53231	0.568914	0.147263	0.900857
662	0.435463	0.412626	0.315836	0.712	0.156233
663	0.940779	0.817701	0.891395	0.791927	0.428798
664	0.740497	0.687105	0.392361	0.462408	0.827945
665	0.375033	0.751882	0.411813	0.562567	0.62552
666	0.705104	0.80585	0.58953	0.74099	0.685016
667	0.744321	0.466702	0.513582	0.303823	0.360371
668	0.477872	0.199969	0.681996	0.608869	0.879482
669	0.903673	0.720342	0.375095	0.832905	0.714236
670	0.254083	0.454132	0.83915	0.255209	0.228471
671	0.798665	0.62376	0.62835	0.464488	0.437049
672	0.895548	0.267369	0.795714	0.574679	0.230841
673	0.627432	0.31666	0.705627	0.310854	0.830749
674	0.110629	0.624965	0.497098	0.293353	0.340665
675	0.363957	0.718879	0.216836	0.46629	0.620691
676	0.648585	0.349419	0.362726	0.690325	0.384457
677	0.396162	0.208628	0.830555	0.655597	0.350831
678	0.781119	0.96388	0.799863	0.297044	0.128952
679	0.642942	0.686392	0.349872	0.657499	0.645239
680	0.330378	0.433643	0.056343	0.302391	0.785697
681	0.508066	0.704544	0.447027	0.166565	0.28578
682	0.290319	0.468926	0.428566	0.409231	0.175776
683	0.797609	0.911908	0.680969	0.86506	0.832202
684	0.730942	0.836086	0.822961	0.800746	0.299802
685	0.764005	0.522802	0.706037	0.499607	0.771981
686	0.975157	0.795177	0.880618	0.578909	0.473426
687	0.192914	0.190405	0.609619	0.403775	0.249123
688	0.40873	0.967957	0.311574	0.699262	0.740095
689	0.787317	0.629125	0.660786	0.417404	0.440252
690	0.508895	0.527466	0.964841	0.595534	0.522707
691	0.511551	0.446985	0.592477	0.446315	0.587583
692	0.678947	0.276584	0.590932	0.205695	0.0809795
693	0.816699	0.487075	0.588916	0.301862	0.837864
694	0.550179	0.665469	0.602377	0.601209	0.510908
695	0.451861	0.730134	0.0844696	0.502378	0.215351
696	0.395468	0.907605	0.683191	0.604975	0.445407
697	0.506546	0.424181	0.490528	0.286708	0.729413
698	0.835523	0.820478	0.908003	0.909854	0.802034
699	0.654518	0.600579	0.511916	0.301961	0.800078
700	0.329933	0.147068	0.161581	0.562569	0.335649
701	0.39292	0.638898	0.605895	0.380396	0.573607
702	0.185729	0.188881	0.309208	0.509069	0.605054
703	0.0918467	0.884969	0.228503	0.612447	0.667138
704	0.248151	0.400228	0.302766	0.202578	0.755337
705	0.17217	0.453912	0.632395	0.498346	0.327996
706	0.583392	0.316542	0.778813	0.766871	0.471488
707	0.373289	0.347517	0.618439	0.853398	0.352025
708	0.368598	0.906709	0.652948	0.467542	0.48685
709	0.272017	0.719174	0.616104	0.510419	0.66784
710	0.0379585	0.175201	0.52531	0.901263	0.160564
711	0.818811	0.818202	0.667507	0.756747	0.752012
712	0.268888	0.76732	0.0817521	0.350399	0.242471
713	0.398332	0.430157	0.527744	0.350013	0.423757
714	0.18925	0.576079	0.260201	0.72243	0.776249
715	0.725504	0.496264	0.76186	0.266777	0.581275
716	0.535796	0.877888	0.463277	0.747953	0.584076
717	0.304414	0.31082	0.507736	0.582805	0.23494
718	0.761654	0.834244	0.378229	0.77777	0.438787
719	0.842663	0.394569	0.734355	0.436167	0.719353
720	0.481766	0.192625	0.651883	0.34755	0.356831
721	0.454691	0.899496	0.635746	0.811837	0.378737
722	0.648538	0.571613	0.54859	0.619697	0.853454
723	0.130723	0.554811	0.315692	0.398688	0.259242
724	0.460076	0.149224	0.555668	0.479976	0.566905
725	0.58066	0.401536	0.333033	0.548106	0.510725
726	0.750182	0.603954	0.607041	0.262924	0.499329
727	0.0954792	0.30476	0.103316	0.362421	0.373218
728	0.245067	0.642631	0.380472	0.350229	0.358966
729	0.358762	0.433143	0.857753	0.699576	0.253816
730	0.49913	0.761348	0.608137	0.291944	0.618377
731	0.463805	0.796046	0.541602	0.147321	0.338911
732	0.469615	0.357382	0.879237	0.122701	0.724869
733	0.600631	0.519174	0.0881887	0.186885	0.444096
734	0.288374	0.545735	0.30676	0.79601	0.257606
735	0.717915	0.650071	0.401031	0.504052	0.440825
736	0.879473	0.815234	0.866036	0.77491	0.595595
737	0.774547	0.840266	0.868031	0.780997	0.859011
738	0.832145	0.439447	0.296086	0.514042	0.408783
739	0.95732	0.829945	0.881421	0.65931	0.627566
740	0.717662	0.785488	0.400516	0.739722	0.80401
741	0.0465945	0.656127	0.770589	0.536434	0.6244
742	0.829055	0.668466	0.262572	0.802041	0.840601
743	0.688852	0.673283	0.469211	0.650407	0.778862
744	0.881468	0.461623	0.379854	0.350283	0.291696
745	0.775122	0.579038	0.741931	0.378214	0.729078
746	0.82897	0.252528	0.372202	0.325751	0.821318
747	0.706543	0.780539	0.489389	0.771632	0.822418
748	0.793916	0.0582519	0.624059	0.400099	0.728712
749	0.880179	0.478227	0.633035	0.310352	0.724626
750	0.553928	0.757844	0.708261	0.57927	0.424907
751	0.495442	0.526508	0.771909	0.654263	0.490156
752	0.423735	0.598635	0.396936	0.573114	0.412845
753	0.59627	0.33609	0.413455	0.868734	0.15912
754	0.836017	0.750484	0.737627	0.83863	0.894805
755	0.223296	0.720298	0.562076	0.506752	0.429647
756	0.163684	0.549353	0.463273	0.196483	0.784372
757	0.32275	0.115643	0.504801	0.377549	0.225919
758	0.691628	0.273602	0.179866	0.670632	0.74699
759	0.829253	0.726182	0.660911	0.236667	0.378744
760	0.714342	0.610388	0.545155	0.894822	0.216807
761	0.742199	0.851717	0.731426	0.503604	0.835774
762	0.479807	0.843255	0.50004	0.51221	0.751628
763	0.149049	0.415264	0.149517	0.339248	0.552751
764	0.38812	0.924368	0.411336	0.621692	0.508484
765	0.435667	0.50612	0.450183	0.239031	0.608142
766	0.378234	0.276344	0.67763	0.897052	0.548504
767	0.51367	0.346686	0.11202	0.788741	0.31168
768	0.608597	0.0947709	0.510293	0.72796	0.39842
769	0.917361	0.955935	0.820785	0.341767	0.940404
770	0.781748	0.955416	0.585772	0.719183	0.969827
771	0.129684	0.265903	0.518648	0.770137	0.826736
772	0.381573	0.443274	0.348183	0.644077	0.617328
773	0.510926	0.523884	0.325288	0.268527	0.416356
774	0.772557	0.276808	0.399291	0.342968	0.310414
775	0.361743	0.147405	0.329446	0.388901	0.324694
776	0.625403	0.447604	0.664546	0.353558	0.365107
777	0.863431	0.759314	0.567841	0.905832	0.950224
778	0.510973	0.4041	0.288453	0.127749	0.858912
779	0.717183	0.55545	0.8542	0.658343	0.678367
780	0.340551	0.806826	0.72327	0.215463	0.276755
781	0.360041	0.424802	0.134527	0.276628	0.70952
782	0.497025	0.542508	0.317612	0.118185	0.440627
783	0.345213	0.674118	0.560321	0.366084	0.10405
784	0.62434	0.635096	0.580239	0.81917	0.571286
785	0.328894	0.351051	0.183848	0.565822	0.301132
786	0.556336	0.524076	0.761072	0.231767	0.308305
787	0.474978	0.633565	0.695344	0.734417	0.437723
788	0.553526	0.244465	0.618197	0.774047	0.377935
789	0.387047	0.779635	0.795227	0.525988	0.491437
790	0.416031	0.807149	0.611184	0.884398	0.479429
791	0.523984	0.326781	0.610302	0.694568	0.132871
792	0.550347	0.548267	0.82602	0.66433	0.820579
793	0.49895	0.655268	0.750489	0.309303	0.272222
794	0.846234	0.366883	0.301217	0.651899	0.278403
795	0.270767	0.618129	0.653214	0.553987	0.418593
796	0.483955	0.540723	0.339782	0.627108	0.472943
797	0.1717	0.187259	0.623435	0.335239	0.811377
798	0.591962	0.612815	0.616948	0.531981	0.566951
799	0.246894	0.249713	0.200453	0.30643	0.637947
800	0.430868	0.718939	0.469576	0.1046	0.568206
801	0.408042	0.338226	0.565928	0.730725	0.557608
802	0.569765	0.459766	0.392625	0.182069	0.576819
803	0.365217	0.797748	0.578034	0.526771	0.126448
804	0.355418	0.621609	0.691235	0.58249	0.437844
805	0.807812	0.253606	0.492352	0.580923	0.761743
806	0.570665	0.266019	0.555915	0.429699	0.980966
807	0.363304	0.354503	0.79954	0.56739	0.23071
808	0.437618	0.5974	0.61614	0.615613	0.60422
809	0.838262	0.588629	0.550038	0.675894	0.360995
810	0.441478	0.300882	0.277263	0.849852	0.88571
811	0.334194	0.23736	0.661733	0.558282	0.205253
812	0.335147	0.569934	0.581796	0.516007	0.651341
813	0.366067	0.45466	0.783086	0.28767	0.196674
814	0.355604	0.896341	0.511717	0.607293	0.421025
815	0.21761	0.50915	0.139882	0.660917	0.491423
816	0.245233	0.859875	0.154449	0.452072	0.744538
817	0.303789	0.236786	0.676051	0.632885	0.254043
818	0.643726	0.171759	0.361192	0.427388	0.66002
819	0.405829	0.245995	0.607489	0.661725	0.504694
820	0.448394	0.766585	0.528527	0.713532	0.567779
821	0.780758	0.852721	0.458387	0.710667	0.722788
822	0.784993	0.31385	0.475928	0.529427	0.217115
823	0.429933	0.386852	0.296215	0.261156	0.692236
824	0.347315	0.237039	0.496056	0.351623	0.36149
825	0.665871	0.415411	0.604322	0.790867	0.869197
826	0.666584	0.672257	0.407996	0.920475	0.582868
827	0.449001	0.555525	0.419787	0.415634	0.447809
828	0.404561	0.502622	0.443568	0.612026	0.356629
829	0.677069	0.517479	0.873269	0.544618	0.834974
830	0.686613	0.957302	0.706451	0.440541	0.886849
831	0.579338	0.376752	0.735693	0.337084	0.369852
832	0.211578	0.630329	0.823153	0.110812	0.243607
833	0.730049	0.189301	0.701603	0.794691	0.666903
834	0.369621	0.452512	0.630525	0.0970772	0.190228
835	0.462661	0.572333	0.580988	0.434423	0.213239
836	0.208007	0.581048	0.703779	0.235389	0.256794
837	0.496909	0.538585	0.522325	0.292271	0.397606
838	0.418649	0.621171	0.728014	0.798432	0.208114
839	0.487482	0.244065	0.648877	0.550098	0.12578
840	0.813317	0.549184	0.410998	0.275799	0.243158
841	0.544308	0.528409	0.710096	0.356746	0.655313
842	0.311169	0.557661	0.522854	0.317457	0.218993
843	0.329307	0.518078	0.473492	0.489115	0.415744
844	0.644542	0.218708	0.38315	0.543116	0.875086
845	0.785615	0.211185	0.54141	0.86939	0.487709
846	0.570016	0.0984765	0.730363	0.128275	0.584805
847	0.665681	0.693713	0.708671	0.491298	0.279682
848	0.647881	0.695859	0.58744	0.421756	0.896921
849	0.805192	0.699212	0.645575	0.720421	0.367887
850	0.124598	0.576102	0.781033	0.587785	0.44322
851	0.902139	0.340039	0.70225	0.790072	0.892358
852	0.926745	0.609043	0.473171	0.74651	0.649369
853	0.20772	0.542501	0.786025	0.282521	0.51197
854	0.292005	0.533828	0.370569	0.770523	0.43004
855	0.299269	0.444542	0.333958	0.689655	0.431721
856	0.32546	0.591197	0.142315	0.71413	0.59158
857	0.381847	0.502913	0.639059	0.779723	0.634818
858	0.560355	0.530156	0.165005	0.602927	0.344513
859	0.703845	0.345458	0.320765	0.814722	0.317328
860	0.9331	0.920708	0.831492	0.752621	0.547076
861	0.301993	0.393942	0.67303	0.445453	0.197617
862	0.300545	0.209052	0.342606	0.498349	0.169323
863	0.788486	0.316263	0.466512	0.494039	0.57375
864	0.656276	0.413754	0.294715	0.372995	0.718816
865	0.520704	0.729878	0.366236	0.836428	0.704963
866	0.616173	0.489435	0.566164	0.573537	0.0845563
867	0.821156	0.783105	0.623951	0.6963	0.634816
868	0.628219	0.222932	0.439248	0.595867	0.249348
869	0.7717	0.905122	0.387767	0.97622	0.71945
870	0.566799	0.34255	0.756384	0.243843	0.397038
871	0.180858	0.475014	0.624822	0.300475	0.643804
872	0.334526	0.8146	0.688455	0.200917	0.495212
873	0.336929	0.624517	0.784219	0.442111	0.130562
874	0.407481	0.16407	0.304658	0.561073	0.275462
875	0.283633	0.145603	0.411348	0.385724	0.501446
876	0.735061	0.803085	0.291764	0.548664	0.7085
877	0.180286	0.229216	0.95853	0.535541	0.196917
878	0.633834	0.656683	0.462673	0.377045	0.177051
879	0.479383	0.510564	0.738604	0.576928	0.514058
880	0.153786	0.541252	0.224756	0.752918	0.197235
881	0.302625	0.330319	0.730348	0.663076	0.158607
882	0.583365	0.850863	0.865016	0.707032	0.390517
883	0.367485	0.944935	0.484934	0.747612	0.38026
884	0.332491	0.430801	0.266807	0.570239	0.293509
885	0.48136	0.587354	0.465356	0.460423	0.330984
886	0.585064	0.524335	0.0973729	0.315992	0.503459
887	0.192111	0.435441	0.490529	0.403434	0.327357
888	0.891304	0.654285	0.861639	0.552633	0.704475
889	0.679986	0.595086	0.725566	0.812551	0.602892
890	0.822893	0.58283	0.673457	0.746831	0.724252
891	0.491146	0.599946	0.628916	0.667469	0.70645
892	0.371201	0.372928	0.646577	0.238606	0.698307
893	0.264315	0.0705486	0.159775	0.807174	0.783844
894	0.42906	0.609416	0.522191	0.394848	0.698075
895	0.835529	0.490436	0.919531	0.249737	0.559358
896	0.203968	0.793585	0.208331	0.391927	0.393307
897	0.844528	0.592213	0.478658	0.922996	0.404256
898	0.784871	0.497832	0.950251	0.585959	0.480066
899	0.830528	0.318716	0.892081	0.601065	0.690515
900	0.614742	0.679294	0.62119	0.632486	0.816886
901	0.316205	0.348621	0.551352	0.462913	0.326146
902	0.740984	0.917825	0.732215	0.488383	0.681524
903	0.624409	0.811705	0.564619	0.706452	0.530123
904	0.44796	0.756519	0.481445	0.745659	0.552148
905	0.75896	0.536228	0.674374	0.740638	0.561836
906	0.864219	0.724175	0.528157	0.247654	0.323111
907	0.237583	0.672825	0.321174	0.414754	0.336269
908	0.52565	0.117302	0.218126	0.36551	0.623241
909	0.561646	0.789617	0.489681	0.513232	0.475831
910	0.255342	0.523348	0.847499	0.790915	0.394503
911	0.903856	0.865535	0.74842	0.642474	0.742577
912	0.401714	0.296317	0.417853	0.477976	0.39783
913	0.0763934	0.78164	0.680068	0.855406	0.755196
914	0.659227	0.234002	0.460503	0.706035	0.274111
915	0.246579	0.696797	0.866231	0.639704	0.453393
916	0.623921	0.908096	0.731861	0.93662	0.352797
917	0.6655	0.274051	0.668298	0.620062	0.414141
918	0.414071	0.87904	0.319819	0.120625	0.157144
919	0.922139	0.845734	0.819223	0.827451	0.824091
920	0.770328	0.657887	0.568343	0.169102	0.682764
921	0.344133	0.178415	0.485877	0.611116	0.686578
922	0.688531	0.892615	0.377128	0.152679	0.507218
923	0.319633	0.227136	0.345692	0.385361	0.293205
924	0.903184	0.735923	0.570123	0.410044	0.309953
925	0.333376	0.269971	0.652249	0.316453	0.822031
926	0.736157	0.350011	0.468252	0.413661	0.807784
927	0.699263	0.687564	0.571327	0.737412	0.5306
928	0.866468	0.92397	0.725137	0.505262	0.570126
929	0.707538	0.549516	0.751481	0.782474	0.897212
930	0.802597	0.928274	0.691588	0.442592	0.525851
931	0.354438	0.925185	0.736134	0.633091	0.736305
932	0.555871	0.281314	0.936911	0.58026	0.794449
933	0.586524	0.831829	0.577284	0.269625	0.302306
934	0.533325	0.188948	0.65595	0.212199	0.696191
935	0.0486465	0.348697	0.607788	0.620549	0.627279
936	0.220005	0.617512	0.434671	0.75456	0.490122
937	0.321237	0.298685	0.784822	0.480244	0.270234
938	0.572402	0.565575	0.427719	0.387623	0.326416
939	0.571834	0.559979	0.741744	0.53884	0.571862
940	0.457547	0.453367	0.417217	0.513866	0.194139
941	0.89928	0.909076	0.512005	0.726692	0.71682
942	0.263813	0.443157	0.590346	0.0739017	0.632057
943	0.647994	0.557628	0.248866	0.255573	0.728143
944	0.616506	0.758866	0.630798	0.300434	0.198077
945	0.593283	0.687979	0.232516	0.537646	0.788557
946	0.454615	0.686976	0.420918	0.546336	0.844928
947	0.967224	0.579524	0.395625	0.797571	0.769972
948	0.620859	0.628268	0.943968	0.564042	0.261527
949	0.275212	0.293489	0.160575	0.214041	0.418701
950	0.561759	0.217309	0.502453	0.809537	0.488103
951	0.67972	0.482081	0.758286	0.781071	0.567207
952	0.357069	0.288169	0.738152	0.221284	0.505495
953	0.748245	0.687964	0.700849	0.582417	0.569832
954	0.594364	0.693075	0.421351	0.355391	0.477329
955	0.0876655	0.129812	0.794308	0.53466	0.565891
956	0.574362	0.304004	0.713694	0.74141	0.386862
957	0.399865	0.1885	0.552876	0.893795	0.41625
958	0.631156	0.386362	0.559857	0.679457	0.359848
959	0.924017	0.872714	0.669091	0.736903	0.937921
960	0.548636	0.439723	0.287071	0.415853	0.812129
961	0.840942	0.35669	0.775068	0.545408	0.635363
962	0.455442	0.785865	0.787882	0.795723	0.790064
963	0.651313	0.0907215	0.292327	0.488825	0.689645
964	0.691031	0.775019	0.461629	0.291913	0.545194
965	0.475683	0.367191	0.464206	0.165248	0.181596
966	0.685416	0.480483	0.491837	0.625521	0.434832
967	0.355563	0.371132	0.516068	0.561509	0.417015
968	0.395902	0.823884	0.720484	0.343912	0.243594
969	0.212071	0.22601	0.321428	0.736142	0.184498
970	0.560061	0.502934	0.3002	0.396092	0.620747
971	0.580604	0.628886	0.774975	0.46639	0.580422
972	0.764815	0.166449	0.386359	0.495834	0.237326
973	0.688076	0.284979	0.220452	0.413151	0.32172
974	0.429278	0.463023	0.381041	0.558694	0.761555
975	0.23538	0.291799	0.418228	0.759788	0.293655
976	0.606554	0.3067	0.825629	0.241865	0.542596
977	0.752269	0.413416	0.716024	0.619758	0.452697
978	0.680307	0.656916	0.759058	0.542934	0.623954
979	0.74734	0.415149	0.694231	0.538365	0.298153
980	0.447225	0.746196	0.720359	0.705129	0.522506
981	0.385417	0.269382	0.33446	0.512322	0.542081
982	0.323682	0.222368	0.450512	0.617802	0.557292
983	0.48603	0.872844	0.270929	0.671696	0.519758
984	0.480362	0.341198	0.447571	0.376515	0.58531
985	0.551486	0.212334	0.664654	0.574243	0.899508
986	0.467721	0.149052	0.533595	0.43763	0.928329
987	0.466643	0.745566	0.787761	0.466878	0.345424
988	0.315033	0.415493	0.242061	0.420173	0.0896233
989	0.719427	0.436911	0.622515	0.615639	0.644625
990	0.836241	0.787647	0.440212	0.693524	0.727951
991	0.456499	0.733596	0.523527	0.597376	0.74289
992	0.691378	0.784227	0.851742	0.672052	0.74704
993	0.555295	0.978418	0.688582	0.295437	0.701951
994	0.945934	0.832543	0.826228	0.682735	0.872907
995	0.89174	0.92634	0.512065	0.689662	0.887632
996	0.164665	0.691094	0.159267	0.560353	0.199957
997	0.910287	0.807454	0.827074	0.535259	0.495349
998	0.715547	0.35733	0.851196	0.232282	0.473626
999	0.531054	0.582237	0.26972	0.651266	0.52459
1000	0.831754	0.62483	0.772449	0.432022	0.443743
1001	0.553969	0.36064	0.510854	0.542707	0.606878
1002	0.19516	0.541489	0.208219	0.430096	0.730292
1003	0.590291	0.774903	0.243883	0.498485	0.848478
1004	0.56092	0.887948	0.503946	0.389531	0.640817
1005	0.35359	0.701483	0.400241	0.275263	0.298944
1006	0.639584	0.865618	0.212	0.616267	0.463222
1007	0.158736	0.347652	0.155245	0.35363	0.481171
1008	0.7292	0.668605	0.300122	0.540896	0.625894
1009	0.293567	0.792246	0.548301	0.601198	0.595842
1010	0.271911	0.289805	0.4984	0.357366	0.885988
1011	0.471574	0.380933	0.37725	0.230785	0.386627
1012	0.606583	0.850421	0.550301	0.918795	0.595018
1013	0.540889	0.273865	0.738855	0.371037	0.913308
1014	0.322423	0.207324	0.597276	0.650995	0.357735
1015	0.376111	0.821711	0.46971	0.874293	0.536224
1016	0.2436	0.767948	0.716684	0.687812	0.279916
1017	0.444065	0.60638	0.276908	0.425449	0.52051
1018	0.745551	0.488574	0.444006	0.483227	0.314273
1019	0.498934	0.392093	0.449897	0.303094	0.74016
1020	0.702538	0.570024	0.224967	0.707174	0.536763
1021	0.810828	0.829177	0.396547	0.637902	0.281831
1022	0.35709	0.55936	0.111555	0.374157	0.698585
1023	0.453492	0.897243	0.871264	0.260731	0.544796
1024	0.897633	0.289474	0.281423	0.210613	0.721682
1025	0.809126	0.49508	0.830069	0.728399	0.240916
1026	0.158104	0.407802	0.50952	0.530057	0.591175
1027	0.595596	0.252534	0.637577	0.55354	0.684243
1028	0.50014	0.461804	0.380176	0.305138	0.395709
1029	0.695604	0.602844	0.551796	0.187932	0.221146
1030	0.321916	0.628136	0.657121	0.723645	0.4896
1031	0.301617	0.897565	0.660282	0.510508	0.773489
1032	0.337139	0.614073	0.684553	0.712434	0.755087
1033	0.360792	0.759536	0.408944	0.404697	0.394502
1034	0.693243	0.516518	0.382167	0.441071	0.217025
1035	0.234836	0.842647	0.168797	0.67113	0.393845
1036	0.349187	0.916709	0.6279	0.67532	0.384977
1037	0.143194	0.629736	0.746944	0.689454	0.609794
1038	0.732456	0.270387	0.83424	0.426731	0.473774
1039	0.780919	0.366142	0.575707	0.648977	0.32011
1040	0.418953	0.57002	0.317241	0.751961	0.751058
1041	0.426059	0.612183	0.154845	0.473831	0.535049
1042	0.611405	0.667839	0.739171	0.374376	0.607166
1043	0.813738	0.613061	0.142305	0.792941	0.15123
1044	0.600755	0.501746	0.415663	0.341988	0.081341
1045	0.332357	0.346106	0.444157	0.652371	0.191926
1046	0.165367	0.598961	0.482643	0.485399	0.382124
1047	0.246916	0.864712	0.50895	0.136866	0.640228
1048	0.518297	0.734959	0.534482	0.755579	0.087684
1049	0.34179	0.63058	0.0820086	0.0596446	0.831017
1050	0.548588	0.736832	0.503664	0.120879	0.542538
1051	0.365186	0.408284	0.0971259	0.62886	0.795808
1052	0.257664	0.3756	0.675292	0.6288	0.291942
1053	0.235586	0.321304	0.364676	0.345794	0.623366
1054	0.957562	0.793264	0.240665	0.707407	0.707484
1055	0.708681	0.396037	0.306995	0.073684	0.693745
1056	0.849479	0.769994	0.361219	0.669733	0.441817
1057	0.631801	0.383357	0.766866	0.562109	0.616144
1058	0.394128	0.309444	0.549002	0.488591	0.750671
1059	0.789737	0.874635	0.58527	0.50521	0.342725
1060	0.491734	0.389034	0.765167	0.620873	0.560267
1061	0.554987	0.538307	0.475982	0.492775	0.131488
1062	0.489296	0.610954	0.680091	0.133073	0.668742
1063	0.049883	0.242928	0.6646	0.89992	0.875954
1064	0.832679	0.774777	0.216451	0.768667	0.223665
1065	0.620343	0.654102	0.81351	0.21671	0.477171
1066	0.581716	0.826121	0.194614	0.414562	0.706922
1067	0.484561	0.336435	0.714505	0.441264	0.507854
1068	0.540766	0.524761	0.179893	0.746276	0.541181
1069	0.354966	0.509838	0.645939	0.103468	0.403477
1070	0.64944	0.565592	0.86552	0.377774	0.394568
1071	0.212973	0.189292	0.446956	0.146711	0.47834
1072	0.546383	0.527681	0.43626	0.429205	0.510416
1073	0.636817	0.19365	0.648041	0.384024	0.234793
1074	0.450495	0.588637	0.418387	0.519913	0.4835
1075	0.591669	0.106343	0.860359	0.353229	0.827575
1076	0.270649	0.135687	0.547901	0.320598	0.396724
1077	0.275713	0.693928	0.420634	0.65014	0.224914
1078	0.558904	0.366598	0.368121	0.61175	0.462218
1079	0.663415	0.271335	0.282327	0.63446	0.32858
1080	0.13298	0.780887	0.34802	0.45589	0.207783
1081	0.62762	0.581182	0.413219	0.360836	0.534736
1082	0.367443	0.70518	0.38045	0.470322	0.329537
1083	0.451947	0.458535	0.34115	0.622732	0.34871
1084	0.553416	0.984475	0.957174	0.19127	0.721402
1085	0.299094	0.353312	0.263066	0.597272	0.17753
1086	0.925541	0.961376	0.760356	0.739648	0.28018
1087	0.508215	0.484663	0.643943	0.515533	0.661698
1088	0.763366	0.454003	0.837277	0.642375	0.243639
1089	0.470911	0.61842	0.485352	0.071351	0.273551
1090	0.619921	0.578047	0.440113	0.391776	0.141871
1091	0.608377	0.258971	0.611007	0.856858	0.380804
1092	0.481252	0.284506	0.566239	0.503225	0.60541
1093	0.748939	0.493826	0.43562	0.423776	0.528055
1094	0.725212	0.586556	0.173377	0.504226	0.916206
1095	0.601896	0.0779406	0.385108	0.587775	0.7478
1096	0.51365	0.741374	0.24112	0.658995	0.28269
1097	0.658658	0.378835	0.339133	0.443028	0.232
1098	0.577927	0.20887	0.508305	0.60466	0.93742
1099	0.931808	0.917667	0.796852	0.917711	0.865364
1100	0.710859	0.494096	0.855753	0.732286	0.64322
1101	0.265368	0.771388	0.368791	0.91216	0.518704
1102	0.614919	0.870789	0.856021	0.519547	0.744886
1103	0.331535	0.499621	0.575899	0.842399	0.185114
1104	0.726341	0.461892	0.785161	0.312024	0.539179
1105	0.171319	0.618388	0.640199	0.587482	0.5178
1106	0.597427	0.398066	0.267277	0.675348	0.288201
1107	0.589656	0.298893	0.151479	0.375011	0.36853
1108	0.761814	0.64792	0.577193	0.521977	0.819827
1109	0.544963	0.463941	0.370878	0.713095	0.468747
1110	0.206983	0.508391	0.27283	0.329539	0.888069
1111	0.277007	0.748265	0.219672	0.841494	0.149227
1112	0.234694	0.471562	0.540157	0.200272	0.372354
1113	0.734204	0.815332	0.925236	0.935517	0.320979
1114	0.797558	0.704819	0.645502	0.85022	0.398571
1115	0.23768	0.60605	0.643427	0.477584	0.304025
1116	0.813158	0.586576	0.474456	0.400671	0.578181
1117	0.209941	0.711109	0.215957	0.37589	0.566314
1118	0.793492	0.359133	0.67586	0.466103	0.33642
1119	0.765875	0.387504	0.250736	0.487878	0.0972817
1120	0.710601	0.68829	0.505406	0.778203	0.814224
1121	0.333196	0.562721	0.41544	0.877466	0.429041
1122	0.584786	0.287774	0.709525	0.549681	0.2467
1123	0.217998	0.786936	0.257663	0.300351	0.568303
1124	0.713186	0.154668	0.596492	0.366857	0.550934
1125	0.814575	0.905019	0.541952	0.634578	0.616643
1126	0.399075	0.220078	0.374934	0.26306	0.537065
1127	0.227278	0.868275	0.0257007	0.235243	0.239572
1128	0.0774502	0.175868	0.890133	0.890624	0.681335
1129	0.261432	0.759922	0.634265	0.575081	0.269558
1130	0.75265	0.479603	0.317053	0.302983	0.35307
1131	0.400632	0.409362	0.245149	0.693515	0.65674
1132	0.457769	0.546217	0.378564	0.23535	0.769228
1133	0.658261	0.65292	0.671919	0.250488	0.830021
1134	0.96642	0.637747	0.292332	0.482996	0.864572
1135	0.946799	0.657959	0.703999	0.916024	0.616313
1136	0.64145	0.892794	0.941511	0.618248	0.322341
1137	0.404061	0.440941	0.468555	0.153591	0.900524
1138	0.913695	0.35796	0.520085	0.770311	0.797493
1139	0.906276	0.954379	0.900546	0.423998	0.338054
1140	0.546974	0.275277	0.652977	0.135942	0.715284
1141	0.219174	0.759109	0.531439	0.421484	0.417711
1142	0.723767	0.357564	0.624018	0.627382	0.817765
1143	0.47303	0.624583	0.401104	0.59966	0.374054
1144	0.808612	0.893248	0.909507	0.926451	0.941401
1145	0.709809	0.755646	0.401473	0.298853	0.686998
1146	0.86857	0.780699	0.278647	0.686051	0.930574
1147	0.234008	0.879625	0.403404	0.331908	0.386085
1148	0.419521	0.356787	0.275532	0.176217	0.599895
1149	0.659519	0.558289	0.430161	0.707966	0.275024
1150	0.624866	0.561014	0.435589	0.61379	0.699305
1151	0.565132	0.245646	0.768066	0.570448	0.710752
1152	0.923255	0.765689	0.845964	0.761658	0.960647
1153	0.410544	0.540291	0.565439	0.335041	0.618229
1154	0.544549	0.39362	0.499264	0.267823	0.673508
1155	0.139245	0.980371	0.487288	0.684093	0.581071
1156	0.389444	0.301825	0.101454	0.761553	0.632133
1157	0.6822	0.764844	0.52826	0.833144	0.406153
1158	0.403622	0.70192	0.688827	0.688997	0.528933
1159	0.38551	0.496535	0.472943	0.507293	0.543519
1160	0.26087	0.296252	0.369385	0.56704	0.412824
1161	0.73172	0.316857	0.614082	0.502898	0.515731
1162	0.891142	0.721524	0.715992	0.427773	0.60413
1163	0.695384	0.143596	0.843664	0.506162	0.406192
1164	0.151072	0.268261	0.774296	0.208362	0.745862
1165	0.459973	0.185054	0.723023	0.46902	0.543741
1166	0.430427	0.793454	0.680862	0.837004	0.585906
1167	0.430314	0.649869	0.215824	0.694843	0.18888
1168	0.350685	0.686966	0.659933	0.284323	0.604311
1169	0.414327	0.643097	0.592987	0.481901	0.629582
1170	0.700493	0.541645	0.647125	0.302721	0.401712
1171	0.128661	0.811637	0.620721	0.484377	0.88944
1172	0.965487	0.702501	0.811649	0.855216	0.183738
1173	0.618654	0.526642	0.937078	0.657688	0.686621
1174	0.489419	0.678537	0.480963	0.923023	0.671021
1175	0.712352	0.210617	0.718359	0.767184	0.632181
1176	0.189719	0.956752	0.384382	0.550824	0.54394
1177	0.339684	0.507141	0.687969	0.663102	0.634293
1178	0.469768	0.535438	0.718962	0.449561	0.704366
1179	0.948805	0.938594	0.797772	0.403115	0.51802
1180	0.488378	0.714013	0.841475	0.786806	0.574246
1181	0.610652	0.509518	0.292292	0.732823	0.454299
1182	0.356731	0.532487	0.380548	0.440027	0.250909
1183	0.619362	0.181808	0.552896	0.568059	0.671984
1184	0.842539	0.364366	0.706989	0.775727	0.362539
1185	0.730178	0.626495	0.544737	0.699801	0.182745
1186	0.479647	0.609186	0.783428	0.187993	0.368394
1187	0.662732	0.772269	0.34036	0.560606	0.310261
1188	0.640496	0.469911	0.242214	0.45819	0.736621
1189	0.887013	0.520667	0.788537	0.863892	0.721355
1190	0.934987	0.925995	0.717242	0.853965	0.898474
1191	0.934532	0.948147	0.825038	0.886312	0.532814
1192	0.468253	0.710589	0.49315	0.246402	0.705613
1193	0.655178	0.459183	0.415805	0.313434	0.94478
1194	0.405381	0.739695	0.481274	0.752889	0.58808
1195	0.284332	0.968596	0.507212	0.356257	0.703005
1196	0.433031	0.528756	0.42434	0.179251	0.666749
1197	0.48094	0.212196	0.449391	0.630088	0.194336
1198	0.473131	0.707591	0.646664	0.546808	0.799603
1199	0.917914	0.890463	0.86584	0.925862	0.751094
1200	0.229113	0.46635	0.768884	0.737145	0.631406
1201	0.937895	0.54225	0.905231	0.539979	0.292342
1202	0.817855	0.593954	0.54009	0.408724	0.666852
1203	0.435116	0.822754	0.365665	0.830734	0.274402
1204	0.502357	0.787546	0.935274	0.58869	0.894131
1205	0.575169	0.703618	0.601957	0.399272	0.528511
1206	0.356828	0.103152	0.729113	0.311292	0.227355
1207	0.548006	0.715257	0.643848	0.48164	0.374257
1208	0.464062	0.669409	0.650903	0.273359	0.430911
1209	0.476449	0.563639	0.630801	0.736698	0.917766
1210	0.545241	0.150559	0.24935	0.140839	0.292228
1211	0.55983	0.666684	0.798272	0.644623	0.664136
1212	0.831118	0.575219	0.421441	0.793333	0.564678
1213	0.8478	0.367023	0.697123	0.745948	0.785373
1214	0.532168	0.499271	0.326157	0.327992	0.372412
1215	0.446251	0.310492	0.588428	0.659319	0.242494
1216	0.757286	0.932473	0.582763	0.291928	0.451331
1217	0.412497	0.457907	0.618018	0.494404	0.425706
1218	0.556588	0.784782	0.571334	0.657425	0.35612
1219	0.78538	0.172345	0.352784	0.613705	0.368464
1220	0.813759	0.719082	0.678524	0.514986	0.878968
1221	0.553411	0.524206	0.715123	0.768079	0.420739
1222	0.475922	0.287378	0.744189	0.52166	0.2434
1223	0.775106	0.39599	0.241077	0.677651	0.386484
1224	0.435923	0.445727	0.177858	0.821875	0.513581
1225	0.78302	0.441788	0.325878	0.753529	0.208124
1226	0.474126	0.864727	0.739854	0.754013	0.835618
1227	0.297452	0.593445	0.771162	0.548022	0.704242
1228	0.663599	0.617632	0.283999	0.688676	0.806928
1229	0.424417	0.631732	0.576228	0.553197	0.596795
1230	0.650332	0.64854	0.862289	0.229821	0.109711
1231	0.0612604	0.47929	0.602361	0.575113	0.822785
1232	0.501301	0.420494	0.805574	0.563742	0.296594
1233	0.387079	0.541608	0.730808	0.641925	0.313849
1234	0.256687	0.760751	0.286959	0.468044	0.539002
1235	0.365113	0.755144	0.452647	0.31833	0.798707
1236	0.360383	0.440188	0.508688	0.658475	0.741406
1237	0.81847	0.903597	0.752527	0.35933	0.846093
1238	0.203052	0.451507	0.714294	0.811352	0.422669
1239	0.578416	0.508467	0.600772	0.442402	0.418823
1240	0.796768	0.383783	0.0503928	0.561076	0.585634
1241	0.569774	0.454713	0.212012	0.636119	0.467528
1242	0.691894	0.792709	0.100889	0.643523	0.708749
1243	0.74924	0.523089	0.543729	0.196394	0.69638
1244	0.774952	0.533769	0.559834	0.695103	0.643673
1245	0.866474	0.19043	0.570337	0.575213	0.0740581
1246	0.377728	0.423299	0.277093	0.346318	0.531953
1247	0.327727	0.439962	0.66243	0.320894	0.472813
1248	0.686427	0.303826	0.671783	0.417255	0.541908
1249	0.670018	0.505416	0.22181	0.214377	0.31988
1250	0.684747	0.394322	0.187546	0.848421	0.210023
1251	0.868674	0.519988	0.499967	0.8155	0.613758
1252	0.502842	0.530338	0.857146	0.611043	0.411855
1253	0.604956	0.277729	0.845501	0.444382	0.639845
1254	0.639596	0.744844	0.827984	0.631322	0.531729
1255	0.97562	0.824534	0.569057	0.816538	0.901492
1256	0.416649	0.76572	0.708238	0.852937	0.731268
1257	0.42355	0.56383	0.388785	0.361145	0.573667
1258	0.414171	0.340305	0.317019	0.246459	0.446879
1259	0.712817	0.866343	0.243062	0.907429	0.838946
1260	0.695204	0.959981	0.7522	0.258815	0.766839
1261	0.371986	0.714371	0.347541	0.267267	0.559365
1262	0.2033	0.633562	0.524089	0.438597	0.739403
1263	0.313175	0.673837	0.0911762	0.173584	0.806361
1264	0.875334	0.808448	0.542355	0.75253	0.222283
1265	0.676045	0.745666	0.0808301	0.702014	0.259151
1266	0.716244	0.638015	0.747994	0.360132	0.314264
1267	0.764446	0.744339	0.62759	0.782384	0.182064
1268	0.862254	0.253194	0.430781	0.80989	0.484318
1269	0.145366	0.182088	0.637082	0.471737	0.645683
1270	0.226202	0.539194	0.273274	0.389202	0.494646
1271	0.30923	0.517163	0.518086	0.905476	0.369556
1272	0.747301	0.716281	0.858486	0.810945	0.872635
1273	0.425418	0.695477	0.0433434	0.563733	0.535081
1274	0.39008	0.13437	0.390021	0.796335	0.584915
1275	0.554609	0.369405	0.494339	0.574914	0.760284
1276	0.508823	0.381083	0.451084	0.376221	0.469228
1277	0.326769	0.162969	0.811089	0.520029	0.886976
1278	0.101968	0.816787	0.245288	0.73859	0.38988
1279	0.270346	0.20437	0.349518	0.120026	0.880581
1280	0.731994	0.707166	0.287436	0.609918	0.455931
1281	0.786997	0.915133	0.925414	0.892646	0.78843
1282	0.244222	0.656119	0.438737	0.374756	0.344674
1283	0.379704	0.248211	0.39212	0.824351	0.753908
1284	0.243979	0.664294	0.486882	0.804513	0.38267
1285	0.468587	0.571943	0.653902	0.483624	0.572209
1286	0.254816	0.911576	0.585978	0.361574	0.342867
1287	0.299663	0.599634	0.93388	0.428651	0.718539
1288	0.561023	0.790635	0.811829	0.967692	0.535502
1289	0.4617	0.298071	0.385742	0.866969	0.843356
1290	0.665422	0.673873	0.609841	0.702742	0.450662
1291	0.712342	0.30454	0.403053	0.352481	0.206586
1292	0.600092	0.797558	0.182152	0.529227	0.721427
1293	0.482544	0.504492	0.509965	0.560657	0.356258
1294	0.310564	0.637666	0.686427	0.223852	0.498191
1295	0.593999	0.81969	0.351292	0.52	0.42013
1296	0.666123	0.0863953	0.308449	0.789581	0.212051
1297	0.535612	0.782258	0.819941	0.141929	0.480761
1298	0.832535	0.513846	0.193647	0.695632	0.779871
1299	0.612928	0.607079	0.112264	0.798154	0.731675
1300	0.713738	0.303983	0.239959	0.363419	0.55769
1301	0.533342	0.319706	0.176472	0.844773	0.752552
1302	0.66277	0.619835	0.595374	0.333958	0.257401
1303	0.310714	0.915645	0.410789	0.608517	0.419347
1304	0.387366	0.73171	0.445298	0.423903	0.597679
1305	0.586463	0.779975	0.760046	0.423848	0.467442
1306	0.5847	0.452147	0.333736	0.350396	0.438606
1307	0.624246	0.354297	0.684621	0.667872	0.231361
1308	0.750334	0.314146	0.819257	0.700316	0.110924
1309	0.193883	0.3803	0.388015	0.4839	0.693783
1310	0.273994	0.113772	0.676344	0.204245	0.560507
1311	0.557142	0.326311	0.439838	0.599449	0.71136
1312	0.326433	0.363466	0.715876	0.603965	0.3924
1313	0.992838	0.784932	0.362741	0.626747	0.521293
1314	0.887925	0.832263	0.345809	0.931005	0.690946
1315	0.480427	0.589634	0.403412	0.173084	0.701447
1316	0.373912	0.496269	0.291332	0.0982091	0.442394
1317	0.382214	0.358601	0.373622	0.325012	0.690356
1318	0.507535	0.123104	0.445338	0.670495	0.267703
1319	0.527966	0.360013	0.67261	0.258104	0.459726
1320	0.749754	0.621883	0.645734	0.438815	0.674341
1321	0.432133	0.614452	0.304945	0.721321	0.773186
1322	0.793194	0.712854	0.413015	0.613618	0.551721
1323	0.799714	0.718811	0.316664	0.593164	0.851457
1324	0.562677	0.680692	0.282113	0.685988	0.206249
1325	0.552985	0.79191	0.353197	0.576838	0.716653
1326	0.631464	0.372395	0.517363	0.406372	0.54473
1327	0.825531	0.321453	0.361536	0.692062	0.65024
1328	0.797345	0.18131	0.724377	0.206708	0.307175
1329	0.907914	0.921424	0.391885	0.196594	0.922902
1330	0.805718	0.456433	0.367703	0.393342	0.503241
1331	0.513343	0.223334	0.859713	0.717252	0.252171
1332	0.652059	0.304387	0.280979	0.563544	0.495994
1333	0.336088	0.295884	0.441141	0.702094	0.422343
1334	0.572551	0.510754	0.228669	0.117503	0.941763
1335	0.947026	0.926727	0.415706	0.74087	0.863885
1336	0.356767	0.41387	0.824525	0.657881	0.512413
1337	0.297038	0.0951312	0.542656	0.20574	0.47205
1338	0.524353	0.452845	0.53337	0.70309	0.721328
1339	0.443576	0.461031	0.154947	0.472149	0.730835
1340	0.900532	0.776447	0.796853	0.978254	0.107787
1341	0.388586	0.348086	0.760864	0.101813	0.65543
1342	0.847928	0.554147	0.759415	0.797237	0.506991
1343	0.215908	0.516529	0.66113	0.402717	0.212296
1344	0.777946	0.493793	0.244256	0.165598	0.706867
1345	0.317594	0.601721	0.577647	0.371227	0.904321
1346	0.439798	0.738882	0.842319	0.733505	0.794913
1347	0.55919	0.380698	0.142529	0.738361	0.75034
1348	0.785733	0.945325	0.47171	0.921069	0.930998
1349	0.609305	0.883845	0.869456	0.896311	0.491935
1350	0.156913	0.695709	0.706002	0.275802	0.134986
1351	0.49791	0.773136	0.175291	0.755869	0.658556
1352	0.726281	0.628537	0.688909	0.596592	0.438411
1353	0.642206	0.716748	0.523808	0.341953	0.201946
1354	0.514173	0.170888	0.685898	0.44722	0.480467
1355	0.617476	0.550862	0.346486	0.329634	0.674267
1356	0.821536	0.783687	0.839321	0.683973	0.656791
1357	0.193142	0.842598	0.699271	0.32527	0.31285
1358	0.194521	0.716597	0.413059	0.263473	0.444355
1359	0.449382	0.34741	0.504438	0.61754	0.495131
1360	0.459923	0.592134	0.343323	0.652202	0.126808
1361	0.700773	0.541822	0.839112	0.453238	0.464367
1362	0.680768	0.611669	0.469968	0.797	0.206797
1363	0.64683	0.265253	0.284546	0.435258	0.659042
1364	0.430384	0.589044	0.328313	0.424879	0.173497
1365	0.200904	0.443208	0.53165	0.65937	0.733547
1366	0.601584	0.570147	0.679904	0.466942	0.399112
1367	0.888862	0.678222	0.418769	0.694193	0.563413
1368	0.0840514	0.357768	0.863852	0.0744377	0.573086
1369	0.672533	0.93363	0.788628	0.679551	0.482998
1370	0.703276	0.603113	0.813734	0.251205	0.745878
1371	0.529553	0.273338	0.475722	0.227769	0.324732
1372	0.309307	0.487108	0.504815	0.20828	0.364303
1373	0.819929	0.667769	0.702601	0.423705	0.769121
1374	0.44756	0.292137	0.734543	0.36613	0.242581
1375	0.801365	0.828506	0.731073	0.561809	0.385484
1376	0.328187	0.181671	0.682882	0.66022	0.56174
1377	0.345476	0.267379	0.393208	0.555369	0.493275
1378	0.616267	0.971366	0.769172	0.237565	0.72446
1379	0.593889	0.61289	0.309188	0.520812	0.581185
1380	0.639018	0.321571	0.771452	0.578899	0.51434
1381	0.316345	0.603056	0.302853	0.418589	0.647506
1382	0.820633	0.638147	0.419463	0.484783	0.52434
1383	0.421992	0.729959	0.421904	0.547434	0.118438
1384	0.956236	0.792957	0.657922	0.817515	0.278908
1385	0.344766	0.726413	0.673156	0.171522	0.873022
1386	0.116441	0.115225	0.42149	0.439223	0.500018
1387	0.599216	0.258016	0.801218	0.818814	0.721164
1388	0.561818	0.540876	0.306087	0.804814	0.414425
1389	0.508598	0.58167	0.542243	0.700764	0.4855
1390	0.344742	0.286635	0.315229	0.631073	0.388561
1391	0.491358	0.564494	0.603716	0.839516	0.921718
1392	0.374898	0.348909	0.496013	0.871898	0.562974
1393	0.777585	0.767284	0.701183	0.64701	0.565409
1394	0.916494	0.923775	0.899933	0.441659	0.298691
1395	0.85046	0.915207	0.587504	0.61413	0.941129
1396	0.64793	0.26952	0.642565	0.956756	0.459271
1397	0.442291	0.257835	0.316704	0.172308	0.67792
1398	0.41532	0.398631	0.528142	0.384489	0.701824
1399	0.598812	0.808958	0.453243	0.336777	0.583017
1400	0.408532	0.341212	0.340174	0.531151	0.662052
1401	0.0348539	0.738974	0.479476	0.230997	0.353397
1402	0.356584	0.585984	0.859923	0.472839	0.270828
1403	0.479543	0.600149	0.52518	0.124543	0.762143
1404	0.637302	0.21985	0.839521	0.649677	0.460535
1405	0.433232	0.762655	0.554859	0.772476	0.6268
1406	0.586053	0.056244	0.404419	0.405176	0.601309
1407	0.10158	0.697212	0.823371	0.466269	0.654286
1408	0.485795	0.717949	0.607548	0.459239	0.174144
1409	0.468665	0.738386	0.590318	0.714208	0.552978
1410	0.230001	0.781241	0.615519	0.490459	0.419586
1411	0.453345	0.484231	0.427369	0.683113	0.303333
1412	0.781813	0.515603	0.120359	0.77435	0.605636
1413	0.591751	0.584076	0.718286	0.307024	0.766185
1414	0.828101	0.99059	0.891188	0.60484	0.89503
1415	0.495118	0.793218	0.862705	0.711282	0.416003
1416	0.328797	0.668439	0.603996	0.1944	0.572477
1417	0.367261	0.286426	0.438138	0.122311	0.609603
1418	0.878828	0.833909	0.863302	0.723385	0.805222
1419	0.200149	0.307225	0.700529	0.6216	0.293564
1420	0.644066	0.694684	0.837301	0.326887	0.860636
1421	0.404077	0.535059	0.488845	0.359243	0.716369
1422	0.915255	0.585521	0.698975	0.493702	0.852035
1423	0.723341	0.52027	0.328375	0.295894	0.76914
1424	0.470264	0.650351	0.824257	0.806667	0.791194
1425	0.358569	0.537732	0.175337	0.234963	0.263605
1426	0.298275	0.297532	0.684836	0.434007	0.465313
1427	0.435676	0.817199	0.831435	0.457519	0.298793
1428	0.262593	0.679281	0.642233	0.189189	0.602304
1429	0.91992	0.48674	0.534501	0.704783	0.457797
1430	0.647829	0.403503	0.822442	0.372893	0.489871
1431	0.871836	0.550645	0.70516	0.546971	0.769236
1432	0.696164	0.667563	0.352726	0.181224	0.387699
1433	0.692569	0.589722	0.603201	0.498265	0.633178
1434	0.4057	0.564798	0.293245	0.680504	0.505493
1435	0.643006	0.788772	0.634433	0.930038	0.137052
1436	0.607665	0.639607	0.268914	0.121723	0.433874
1437	0.726445	0.821677	0.890064	0.63039	0.156066
1438	0.18094	0.654694	0.789676	0.601635	0.357663
1439	0.964007	0.611233	0.293382	0.350669	0.701655
1440	0.464771	0.679963	0.453745	0.700467	0.609989
1441	0.419278	0.116713	0.504155	0.295935	0.35553
1442	0.528303	0.174588	0.707647	0.538386	0.510198
1443	0.439614	0.732007	0.83332	0.372368	0.254455
1444	0.530644	0.181639	0.15637	0.771963	0.499414
1445	0.944849	0.866636	0.665927	0.514655	0.976531
1446	0.806816	0.753608	0.677429	0.594627	0.933628
1447	0.238175	0.269691	0.19771	0.720247	0.513152
1448	0.459677	0.586533	0.381046	0.263465	0.539951
1449	0.385942	0.55009	0.605341	0.517181	0.272978
1450	0.805949	0.891904	0.430778	0.13913	0.309643
1451	0.763347	0.348688	0.175864	0.252008	0.589569
1452	0.526855	0.808472	0.94655	0.594387	0.371709
1453	0.217765	0.587205	0.566154	0.270774	0.711801
1454	0.581299	0.691892	0.753932	0.547463	0.91433
1455	0.503781	0.689813	0.250129	0.620833	0.582397
1456	0.583297	0.637779	0.56481	0.35912	0.525412
1457	0.764836	0.818444	0.699262	0.826043	0.292602
1458	0.745325	0.850216	0.293069	0.721248	0.824279
1459	0.355993	0.355033	0.255355	0.60723	0.241647
1460	0.494152	0.304537	0.688888	0.775732	0.396993
1461	0.0844966	0.681233	0.874793	0.579281	0.723037
1462	0.249491	0.444248	0.590774	0.823297	0.736869
1463	0.716456	0.800579	0.891976	0.838385	0.582122
1464	0.769857	0.569502	0.46114	0.372045	0.399172
1465	0.307078	0.565936	0.478377	0.78468	0.331963
1466	0.544995	0.193204	0.748566	0.565586	0.231857
1467	0.556395	0.783512	0.84061	0.402591	0.346424
1468	0.785484	0.530259	0.786019	0.56915	0.166155
1469	0.779469	0.449509	0.256095	0.752563	0.664422
1470	0.485628	0.606076	0.483267	0.611838	0.597371
1471	0.383319	0.558861	0.568939	0.860853	0.636575
1472	0.339879	0.682885	0.435443	0.747728	0.278
1473	0.440024	0.631343	0.595767	0.627886	0.232353
1474	0.753983	0.899153	0.861592	0.427742	0.700885
1475	0.634977	0.794292	0.731611	0.455187	0.51602
1476	0.603557	0.707573	0.84368	0.517908	0.463249
1477	0.643778	0.459964	0.418377	0.667441	0.42813
1478	0.778903	0.245474	0.203586	0.65415	0.846937
1479	0.865631	0.841282	0.588613	0.542284	0.604924
1480	0.531126	0.440847	0.868048	0.530051	0.877684
1481	0.75016	0.383881	0.382966	0.672708	0.780566
1482	0.768941	0.433711	0.844861	0.469143	0.924231
1483	0.939289	0.859177	0.846023	0.919125	0.431321
1484	0.931853	0.834642	0.768426	0.212124	0.800779
1485	0.928403	0.488723	0.733983	0.899385	0.590549
1486	0.83863	0.872503	0.52113	0.665926	0.296215
1487	0.70799	0.72548	0.218631	0.850379	0.908379
1488	0.539784	0.984637	0.474061	0.750043	0.623471
1489	0.489992	0.361384	0.403644	0.585656	0.258247
1490	0.822447	0.392887	0.749777	0.635122	0.397818
1491	0.423153	0.294261	0.474241	0.691908	0.310834
1492	0.686784	0.782088	0.37308	0.418525	0.333211
1493	0.699297	0.40787	0.290907	0.737845	0.444825
1494	0.42955	0.326312	0.658542	0.252661	0.849517
1495	0.788573	0.669728	0.795493	0.498667	0.339322
1496	0.0517271	0.200952	0.743347	0.697616	0.84014
1497	0.227453	0.65138	0.647062	0.730078	0.700323
1498	0.285849	0.85587	0.186091	0.613201	0.597792
1499	0.305824	0.63798	0.412976	0.402901	0.678769
1500	0.583282	0.654278	0.875152	0.710272	0.503414
1501	0.572005	0.704758	0.75435	0.338639	0.783478
1502	0.597243	0.846798	0.176899	0.85213	0.638066
1503	0.644759	0.77028	0.486106	0.478845	0.159137
1504	0.278864	0.60818	0.58979	0.17659	0.573526
1505	0.583176	0.914815	0.561153	0.387061	0.829484
1506	0.597803	0.291949	0.0903636	0.510909	0.428248
1507	0.347458	0.684881	0.524686	0.534899	0.531522
1508	0.495881	0.614068	0.554839	0.937301	0.546154
1509	0.725387	0.409261	0.313492	0.26144	0.201391
1510	0.801405	0.0438323	0.412248	0.509864	0.175032
1511	0.957351	0.866624	0.705645	0.419599	0.323208
1512	0.546616	0.344372	0.497729	0.379268	0.661289
1513	0.651567	0.752343	0.292352	0.84343	0.0765423
1514	0.797359	0.596329	0.445169	0.242994	0.339285
1515	0.713529	0.930481	0.320947	0.789521	0.508086
1516	0.752255	0.252826	0.577139	0.596982	0.429924
1517	0.568417	0.738538	0.0543578	0.493957	0.13512
1518	0.713759	0.891471	0.428129	0.627016	0.599621
1519	0.546389	0.682256	0.714876	0.238664	0.218717
1520	0.785204	0.687906	0.257435	0.839744	0.756283
1521	0.555649	0.542298	0.67182	0.872678	0.34938
1522	0.517498	0.720175	0.896945	0.686134	0.668717
1523	0.810295	0.681613	0.0353012	0.918572	0.500943
1524	0.647135	0.49098	0.701958	0.583212	0.739282
1525	0.777829	0.397054	0.0533642	0.598791	0.509253
1526	0.812107	0.425299	0.708847	0.897236	0.591674
1527	0.76423	0.331002	0.498207	0.387222	0.584931
1528	0.936361	0.892068	0.186253	0.343768	0.779739
1529	0.605908	0.623726	0.872677	0.16635	0.317533
1530	0.624463	0.512726	0.57102	0.887037	0.605006
1531	0.604112	0.542497	0.299638	0.370744	0.767049
1532	0.117759	0.131717	0.812354	0.453699	0.669493
1533	0.841886	0.74978	0.312681	0.406666	0.84946
1534	0.246742	0.33596	0.226327	0.720781	0.542875
1535	0.542693	0.340951	0.0911681	0.313984	0.281679
1536	0.241781	0.64556	0.858276	0.379596	0.307966
1537	0.234163	0.297233	0.58233	0.574325	0.579297
1538	0.832707	0.353274	0.659126	0.256537	0.719658
1539	0.744492	0.11036	0.574687	0.455473	0.94191
1540	0.498964	0.426995	0.639632	0.802534	0.72747
1541	0.546061	0.252026	0.51951	0.605457	0.236776
1542	0.438337	0.51979	0.567319	0.532589	0.317069
1543	0.638735	0.278662	0.526875	0.55351	0.907082
1544	0.706396	0.82843	0.598545	0.585614	0.641898
1545	0.927422	0.790064	0.723397	0.93884	0.699625
1546	0.437064	0.841848	0.567975	0.307431	0.276795
1547	0.396553	0.621805	0.527609	0.552537	0.827084
1548	0.505428	0.137094	0.185764	0.528725	0.622538
1549	0.356372	0.220133	0.206691	0.732778	0.315485
1550	0.581439	0.513798	0.747031	0.750854	0.270157
1551	0.368801	0.282956	0.423849	0.491996	0.576203
1552	0.615034	0.0488755	0.642154	0.572159	0.51105
1553	0.77136	0.794055	0.251219	0.581403	0.696801
1554	0.327542	0.672656	0.186465	0.0934566	0.633432
1555	0.467402	0.627376	0.300778	0.169526	0.434263
1556	0.61333	0.35267	0.444587	0.353186	0.367304
1557	0.392729	0.605319	0.339586	0.363178	0.460099
1558	0.614039	0.330846	0.784812	0.231603	0.365706
1559	0.635387	0.551036	0.544761	0.679088	0.467497
1560	0.747111	0.284839	0.864002	0.50053	0.50411
1561	0.352974	0.819991	0.599746	0.446532	0.289476
1562	0.28034	0.172183	0.0822206	0.221636	0.652644
1563	0.423706	0.774218	0.741933	0.488866	0.408438
1564	0.275329	0.509728	0.181005	0.0674407	0.301138
1565	0.637493	0.380019	0.55738	0.459351	0.412993
1566	0.238349	0.541654	0.315467	0.515791	0.56027
1567	0.911575	0.67554	0.894986	0.560186	0.520748
1568	0.785149	0.796854	0.808392	0.173059	0.60399
1569	0.827295	0.856085	0.566155	0.723085	0.845057
1570	0.918444	0.640907	0.706955	0.423986	0.891189
1571	0.479311	0.821366	0.777749	0.480642	0.747153
1572	0.925764	0.860181	0.703373	0.672151	0.255517
1573	0.356586	0.79375	0.507287	0.882271	0.433125
1574	0.469912	0.712747	0.264075	0.512837	0.268093
1575	0.425085	0.905995	0.572104	0.479488	0.92378
1576	0.619231	0.668066	0.49888	0.547028	0.879468
1577	0.248553	0.761106	0.774598	0.718904	0.657081
1578	0.525392	0.387786	0.605357	0.650445	0.702339
1579	0.367194	0.20504	0.315741	0.939523	0.562409
1580	0.253933	0.517244	0.656644	0.328421	0.590506
1581	0.309093	0.306277	0.404443	0.562726	0.168338
1582	0.556208	0.258262	0.708974	0.824757	0.481525
1583	0.217297	0.327332	0.926014	0.815501	0.292939
1584	0.32108	0.923106	0.411244	0.124545	0.569879
1585	0.659995	0.533979	0.690318	0.499161	0.485102
1586	0.931021	0.589502	0.321826	0.815254	0.8751
1587	0.617178	0.227521	0.471963	0.947382	0.714354
1588	0.285516	0.136608	0.50739	0.669029	0.570652
1589	0.409239	0.305965	0.45173	0.409057	0.433659
1590	0.507897	0.808175	0.921508	0.267136	0.842377
1591	0.413522	0.582799	0.423947	0.90192	0.492512
1592	0.711578	0.645335	0.642642	0.674529	0.582167
1593	0.554155	0.676682	0.126741	0.299839	0.510561
1594	0.71256	0.356325	0.60635	0.449385	0.400315
1595	0.42203	0.800267	0.758057	0.576931	0.509126
1596	0.790095	0.346874	0.371077	0.632697	0.123254
1597	0.458474	0.803171	0.0751447	0.289129	0.175418
1598	0.274643	0.608807	0.490338	0.351104	0.586528
1599	0.9766	0.420908	0.735981	0.285379	0.914213
1600	0.432667	0.673045	0.849678	0.855049	0.75882
1601	0.32328	0.143694	0.881937	0.415416	0.327312
1602	0.348185	0.761929	0.406114	0.614513	0.191104
1603	0.924722	0.493816	0.298115	0.805692	0.686655
1604	0.858982	0.097234	0.237413	0.554747	0.361884
1605	0.816667	0.592847	0.549358	0.471787	0.655484
1606	0.41808	0.368847	0.617595	0.548329	0.59625
1607	0.918802	0.184853	0.366873	0.515793	0.617346
1608	0.591061	0.842635	0.685396	0.776635	0.5084
1609	0.726565	0.526796	0.614291	0.57709	0.594752
1610	0.544803	0.427164	0.510806	0.367164	0.470172
1611	0.487636	0.401451	0.288555	0.740362	0.346308
1612	0.437386	0.180453	0.381812	0.773903	0.276178
1613	0.447781	0.2134	0.0809317	0.207785	0.084323
1614	0.89683	0.94019	0.776223	0.906174	0.649511
1615	0.590782	0.383698	0.506585	0.590181	0.820447
1616	0.492133	0.505517	0.546981	0.570348	0.674823
1617	0.955363	0.360238	0.819405	0.850893	0.736083
1618	0.1958	0.537904	0.801202	0.541907	0.515993
1619	0.887343	0.888926	0.71046	0.844114	0.857581
1620	0.672109	0.593321	0.512165	0.406905	0.470208
1621	0.758956	0.852378	0.197132	0.186191	0.828486
1622	0.483788	0.792976	0.358077	0.269383	0.272676
1623	0.551794	0.442577	0.512615	0.638076	0.320828
1624	0.728287	0.616083	0.323912	0.279797	0.300006
1625	0.816253	0.421504	0.702692	0.833422	0.185108
1626	0.425426	0.886433	0.341047	0.766613	0.281498
1627	0.56635	0.759331	0.553866	0.791409	0.525781
1628	0.842716	0.54232	0.529108	0.531154	0.329113
1629	0.106783	0.549932	0.678367	0.564111	0.0207067
1630	0.33403	0.809205	0.711112	0.232596	0.745409
1631	0.812424	0.64097	0.666863	0.730229	0.156554
1632	0.933797	0.953851	0.250114	0.753029	0.800149
1633	0.627719	0.100322	0.767482	0.638141	0.507803
1634	0.751271	0.873385	0.92658	0.918588	0.948601
1635	0.661991	0.722032	0.628521	0.532215	0.857534
1636	0.723679	0.961815	0.776372	0.64768	0.572827
1637	0.824626	0.824393	0.290938	0.580949	0.331355
1638	0.347864	0.508208	0.12473	0.281823	0.817981
1639	0.525334	0.822829	0.323285	0.453237	0.186052
1640	0.690037	0.962785	0.614877	0.77346	0.728867
1641	0.916581	0.824104	0.65772	0.600987	0.660804
1642	0.734051	0.980959	0.512269	0.885339	0.611774
1643	0.810982	0.808247	0.568216	0.315199	0.759787
1644	0.4677	0.778247	0.730467	0.865037	0.728606
1645	0.485162	0.911805	0.559165	0.801578	0.778233
1646	0.826593	0.753285	0.825134	0.541448	0.718488
1647	0.209962	0.521322	0.664109	0.28406	0.602928
1648	0.891397	0.803677	0.915319	0.111028	0.523324
1649	0.375774	0.815961	0.894134	0.484961	0.534588
1650	0.309988	0.155117	0.560478	0.740232	0.501
1651	0.504175	0.590811	0.349721	0.485982	0.32863
1652	0.409718	0.332635	0.572913	0.761874	0.314239
1653	0.248964	0.703761	0.580931	0.349811	0.416745
1654	0.277293	0.667342	0.374417	0.669761	0.47018
1655	0.270783	0.81327	0.686484	0.327944	0.508805
1656	0.428807	0.712495	0.198118	0.275763	0.714304
1657	0.970856	0.928259	0.682135	0.652007	0.574329
1658	0.519474	0.338699	0.635494	0.339625	0.549055
1659	0.765469	0.690827	0.428595	0.176125	0.529473
1660	0.624097	0.877445	0.448495	0.454547	0.352372
1661	0.752848	0.334333	0.465608	0.526584	0.518427
1662	0.0573261	0.858117	0.302462	0.780462	0.731593
1663	0.424468	0.366015	0.763849	0.718454	0.546492
1664	0.787033	0.29902	0.26541	0.772054	0.556405
1665	0.360836	0.573513	0.578876	0.672686	0.330632
1666	0.853519	0.671706	0.601962	0.582395	0.877488
1667	0.815159	0.713358	0.279162	0.226366	0.34336
1668	0.384822	0.276525	0.518268	0.537398	0.15872
1669	0.376798	0.606957	0.287075	0.644922	0.702699
1670	0.266275	0.335023	0.800759	0.811141	0.471327
1671	0.347603	0.184084	0.242544	0.665141	0.424814
1672	0.225729	0.283181	0.342112	0.775631	0.366897
1673	0.60559	0.320625	0.227194	0.262697	0.866657
1674	0.189073	0.627521	0.204615	0.419113	0.58773
1675	0.64651	0.759915	0.830787	0.605719	0.634078
1676	0.898629	0.499198	0.825026	0.869433	0.723245
1677	0.473225	0.860801	0.759199	0.643313	0.744226
1678	0.95705	0.572804	0.586963	0.657586	0.899946
1679	0.625652	0.652282	0.712511	0.66533	0.437613
1680	0.679113	0.349161	0.304868	0.244924	0.188936
1681	0.688976	0.603165	0.858348	0.912329	0.841049
1682	0.650759	0.689903	0.294732	0.293357	0.621684
1683	0.755173	0.357341	0.344228	0.128019	0.526969
1684	0.475368	0.42166	0.680981	0.502517	0.615562
1685	0.880999	0.0979698	0.70346	0.845333	0.408361
1686	0.511014	0.720421	0.645078	0.642551	0.505173
1687	0.757824	0.694429	0.259288	0.679416	0.467122
1688	0.572733	0.501364	0.390139	0.510345	0.356293
1689	0.642337	0.178348	0.539144	0.461979	0.766593
1690	0.158247	0.770187	0.299584	0.175823	0.195878
1691	0.591714	0.339334	0.797536	0.0945429	0.913795
1692	0.324104	0.388564	0.0830244	0.548911	0.706275
1693	0.300189	0.90987	0.314592	0.787939	0.144553
1694	0.851207	0.331006	0.375295	0.585194	0.444192
1695	0.44676	0.677479	0.0549952	0.651037	0.457963
1696	0.268293	0.636937	0.198415	0.82973	0.596737
1697	0.41117	0.596324	0.651421	0.581459	0.271035
1698	0.214089	0.570037	0.50757	0.469375	0.508006
1699	0.807506	0.593002	0.82823	0.306077	0.469757
1700	0.332771	0.567569	0.824223	0.88311	0.323525
1701	0.62932	0.487023	0.606601	0.628678	0.293851
1702	0.948344	0.951721	0.789388	0.448038	0.847717
1703	0.741513	0.539254	0.745344	0.392655	0.289342
1704	0.629955	0.735257	0.0656765	0.77783	0.617247
1705	0.263067	0.694733	0.198681	0.261644	0.689442
1706	0.920252	0.667833	0.525148	0.864577	0.445577
1707	0.718368	0.753428	0.649314	0.0597227	0.51309
1708	0.451997	0.476867	0.571915	0.805745	0.761967
1709	0.315866	0.13366	0.290601	0.619375	0.330737
1710	0.471532	0.481935	0.718575	0.529614	0.353966
1711	0.415813	0.270676	0.814941	0.456248	0.378603
1712	0.970885	0.676589	0.875009	0.932499	0.876892
1713	0.581386	0.556651	0.880545	0.808773	0.889956
1714	0.533649	0.382879	0.363727	0.288393	0.198469
1715	0.495416	0.355117	0.745724	0.152012	0.732284
1716	0.470681	0.0848992	0.536375	0.544209	0.694005
1717	0.809287	0.897543	0.820473	0.675667	0.913061
1718	0.808134	0.975644	0.797934	0.313272	0.765506
1719	0.918868	0.888572	0.70817	0.663651	0.679993
1720	0.647709	0.449442	0.297339	0.360329	0.758636
1721	0.603223	0.486317	0.479477	0.502323	0.667945
1722	0.0459138	0.396281	0.728448	0.67391	0.90421
1723	0.864572	0.826359	0.637961	0.902702	0.852797
1724	0.160348	0.490749	0.70958	0.712773	0.538312
1725	0.656181	0.301314	0.676355	0.327076	0.236114
1726	0.953845	0.959022	0.670194	0.750993	0.554059
1727	0.283688	0.184349	0.800401	0.515772	0.192173
1728	0.434926	0.67224	0.412038	0.208807	0.446441
1729	0.722048	0.797187	0.925363	0.756435	0.848652
1730	0.774768	0.869986	0.606859	0.864909	0.499082
1731	0.523739	0.584401	0.496034	0.508106	0.735309
1732	0.849199	0.410982	0.291564	0.168796	0.583601
1733	0.601988	0.438388	0.477949	0.507567	0.40057
1734	0.560317	0.509975	0.449236	0.229045	0.521892
1735	0.517045	0.241808	0.221267	0.703413	0.61588
1736	0.914666	0.668881	0.687914	0.779003	0.718538
1737	0.149607	0.143694	0.309213	0.457376	0.5376
1738	0.521323	0.284352	0.642445	0.417957	0.316685
1739	0.815169	0.826913	0.910053	0.627794	0.590256
1740	0.673799	0.574485	0.226722	0.502069	0.905378
1741	0.796781	0.375351	0.938214	0.490692	0.883548
1742	0.261394	0.465751	0.467906	0.199767	0.18636
1743	0.501838	0.637241	0.273881	0.757441	0.0857264
1744	0.252969	0.459362	0.680866	0.404825	0.519039
1745	0.127276	0.346652	0.390204	0.541664	0.709606
1746	0.907301	0.742277	0.716317	0.735028	0.56907
1747	0.640851	0.36801	0.400285	0.579817	0.735296
1748	0.614695	0.345986	0.306457	0.236166	0.514909
1749	0.945676	0.838055	0.849668	0.280731	0.653608
1750	0.708677	0.977636	0.672981	0.536512	0.825507
1751	0.530683	0.673993	0.394448	0.75597	0.566141
1752	0.4825	0.421128	0.634382	0.325645	0.42881
1753	0.413989	0.487078	0.230484	0.41219	0.661541
1754	0.301051	0.334622	0.239894	0.893528	0.492152
1755	0.480048	0.749929	0.767207	0.136411	0.870882
1756	0.351693	0.0854199	0.232127	0.319725	0.666817
1757	0.137524	0.37027	0.0897701	0.869507	0.65222
1758	0.391461	0.693878	0.650869	0.488852	0.487626
1759	0.242987	0.427002	0.424613	0.330487	0.705734
1760	0.557654	0.305586	0.4458	0.762922	0.42004
1761	0.341631	0.608439	0.422017	0.513804	0.570129
1762	0.752433	0.712251	0.55766	0.413793	0.285714
1763	0.959218	0.842989	0.563476	0.716541	0.862646
1764	0.663601	0.309765	0.813985	0.341165	0.572144
1765	0.174938	0.612113	0.185997	0.265516	0.878949
1766	0.818348	0.40082	0.60942	0.471631	0.916238
1767	0.958102	0.901605	0.838907	0.431435	0.826543
1768	0.828181	0.950417	0.56177	0.67824	0.704001
1769	0.789668	0.0687804	0.264301	0.587686	0.279677
1770	0.365476	0.527738	0.734422	0.701209	0.711925
1771	0.133977	0.149856	0.270742	0.755456	0.552378
1772	0.318585	0.919959	0.352821	0.399935	0.631355
1773	0.849323	0.38506	0.708335	0.622322	0.849385
1774	0.18376	0.678388	0.508684	0.620701	0.304826
1775	0.49988	0.491172	0.142199	0.581229	0.284082
1776	0.508535	0.309366	0.851581	0.38238	0.441167
1777	0.739048	0.633659	0.617273	0.427253	0.834685
1778	0.390902	0.830007	0.40065	0.62293	0.635264
1779	0.518054	0.722308	0.5636	0.153571	0.289937
1780	0.729451	0.968126	0.836591	0.614711	0.82557
1781	0.194339	0.51386	0.876652	0.0721829	0.23126
1782	0.553552	0.571487	0.159753	0.208102	0.302011
1783	0.745237	0.433597	0.695498	0.293772	0.471168
1784	0.918607	0.765472	0.85208	0.861967	0.560839
1785	0.307947	0.260786	0.465762	0.665546	0.708861
1786	0.222488	0.52099	0.687246	0.364952	0.571109
1787	0.780711	0.663907	0.874602	0.8122	0.928479
1788	0.957783	0.871233	0.407584	0.835157	0.634325
1789	0.656018	0.5424	0.851923	0.45992	0.469487
1790	0.669066	0.571429	0.173824	0.200307	0.770367
1791	0.708861	0.842259	0.243181	0.448208	0.477285
1792	0.603667	0.490572	0.434924	0.475546	0.816679
1793	0.530116	0.680643	0.872688	0.225752	0.632005
1794	0.659778	0.8861	0.42354	0.590745	0.0868445
1795	0.366754	0.786947	0.492017	0.5695	0.764511
1796	0.195531	0.760089	0.807225	0.60946	0.713558
1797	0.673267	0.423923	0.42548	0.569282	0.721383
1798	0.77517	0.55716	0.235333	0.674771	0.128871
1799	0.246339	0.211105	0.397179	0.455288	0.340068
1800	0.694644	0.622204	0.797508	0.550276	0.356932
1801	0.843006	0.568188	0.517709	0.401855	0.301299
1802	0.825167	0.816586	0.949725	0.537554	0.926894
1803	0.306188	0.736372	0.676544	0.792202	0.497058
1804	0.842509	0.565183	0.589813	0.212693	0.681666
1805	0.365741	0.836835	0.512766	0.70615	0.634601
1806	0.350526	0.711312	0.298758	0.349658	0.638602
1807	0.606634	0.482349	0.338848	0.320813	0.0343934
1808	0.167461	0.462886	0.988783	0.565024	0.343811
1809	0.190938	0.617892	0.734705	0.18398	0.195795
1810	0.504823	0.820664	0.70289	0.306609	0.598761
1811	0.822254	0.828013	0.595035	0.471496	0.624597
1812	0.585054	0.535946	0.827724	0.444875	0.503847
1813	0.867062	0.504529	0.750151	0.309141	0.111202
1814	0.526105	0.855947	0.867797	0.832175	0.423151
1815	0.645238	0.408811	0.862132	0.857785	0.753084
1816	0.640715	0.808531	0.384358	0.216362	0.900916
1817	0.683075	0.812058	0.247901	0.632817	0.672357
1818	0.371359	0.536687	0.268197	0.702381	0.208257
1819	0.835541	0.931314	0.516009	0.782107	0.886693
1820	0.809251	0.636156	0.791081	0.519212	0.820833
1821	0.737492	0.448856	0.361975	0.439277	0.470736
1822	0.212491	0.815241	0.888211	0.321197	0.116599
1823	0.0925207	0.337079	0.87042	0.396454	0.721838
1824	0.792583	0.788965	0.731361	0.383442	0.551278
1825	0.615036	0.563821	0.876026	0.471334	0.585687
1826	0.537994	0.271079	0.815798	0.182008	0.517092
1827	0.774204	0.397999	0.389193	0.450133	0.823231
1828	0.879888	0.829578	0.268703	0.374354	0.662092
1829	0.729118	0.820049	0.687838	0.719466	0.686302
1830	0.0890394	0.78251	0.344202	0.336391	0.829008
1831	0.440949	0.823676	0.551444	0.572138	0.341139
1832	0.73652	0.298158	0.522292	0.746793	0.69303
1833	0.403224	0.527788	0.515749	0.830538	0.450509
1834	0.50708	0.662454	0.628009	0.0739181	0.268442
1835	0.603809	0.82	0.229255	0.302759	0.50029
1836	0.265945	0.672274	0.601414	0.424803	0.666346
1837	0.650954	0.57222	0.391832	0.613092	0.794735
1838	0.837143	0.660729	0.54983	0.161061	0.81377
1839	0.456904	0.662347	0.722603	0.272477	0.426838
1840	0.244334	0.283389	0.227163	0.532543	0.271456
1841	0.483356	0.548051	0.430137	0.521209	0.420983
1842	0.0975821	0.811404	0.470401	0.593299	0.234777
1843	0.583438	0.448346	0.374193	0.609135	0.445866
1844	0.61118	0.532317	0.710914	0.583849	0.415405
1845	0.842326	0.439666	0.327307	0.548263	0.674254
1846	0.451653	0.0899816	0.364612	0.513931	0.0992188
1847	0.600725	0.505147	0.329617	0.66033	0.324403
1848	0.29707	0.574881	0.748769	0.0962745	0.326179
1849	0.411825	0.374609	0.379318	0.824094	0.766227
1850	0.178699	0.239643	0.613025	0.0993487	0.247155
1851	0.451456	0.293052	0.878223	0.253665	0.556423
1852	0.42426	0.682262	0.481304	0.443551	0.468012
1853	0.574247	0.877882	0.752513	0.662088	0.739437
1854	0.348964	0.799382	0.841756	0.0476402	0.644702
1855	0.520824	0.206796	0.736371	0.492969	0.530274
1856	0.417418	0.701537	0.4958	0.688345	0.364782
1857	0.417876	0.34003	0.65523	0.729979	0.135598
1858	0.52008	0.358411	0.216297	0.332405	0.561459
1859	0.510129	0.386517	0.314311	0.425353	0.629597
1860	0.681609	0.669532	0.353275	0.350658	0.171524
1861	0.469876	0.722972	0.903838	0.403074	0.225536
1862	0.41341	0.475512	0.30734	0.26273	0.56275
1863	0.454921	0.479743	0.304179	0.291264	0.583982
1864	0.328569	0.614025	0.260394	0.606918	0.270784
1865	0.410981	0.6383	0.636409	0.532856	0.360299
1866	0.88403	0.764268	0.535595	0.62048	0.137467
1867	0.286452	0.216807	0.747771	0.5533	0.798551
1868	0.430783	0.505007	0.661785	0.669149	0.214186
1869	0.404322	0.255779	0.200946	0.706452	0.632338
1870	0.786982	0.805191	0.550013	0.267623	0.682013
1871	0.417939	0.443696	0.796624	0.29853	0.784078
1872	0.56936	0.488315	0.44935	0.442413	0.311685
1873	0.153141	0.310081	0.76631	0.494331	0.515308
1874	0.738304	0.184329	0.462649	0.338477	0.154671
1875	0.653075	0.109639	0.275348	0.713414	0.12581
1876	0.223937	0.467252	0.424761	0.878676	0.644817
1877	0.0937166	0.393887	0.275269	0.546407	0.143684
1878	0.273473	0.337169	0.362264	0.521073	0.443192
1879	0.439629	0.789605	0.550063	0.700453	0.733274
1880	0.929582	0.297457	0.625183	0.134024	0.678456
1881	0.63257	0.804842	0.169357	0.507117	0.33971
1882	0.14093	0.835325	0.495658	0.726917	0.169595
1883	0.703568	0.38204	0.603814	0.522945	0.787094
1884	0.4867	0.523079	0.343347	0.226784	0.792861
1885	0.563083	0.401385	0.533123	0.453682	0.340237
1886	0.211693	0.0515731	0.36576	0.484833	0.309317
1887	0.466304	0.190828	0.799334	0.287276	0.371707
1888	0.327913	0.684588	0.766394	0.89053	0.639134
1889	0.249036	0.882798	0.765276	0.38256	0.773559
1890	0.564537	0.7115	0.378738	0.239821	0.224504
1891	0.684359	0.580209	0.276378	0.476612	0.182682
1892	0.698684	0.494667	0.520496	0.712562	0.912136
1893	0.893632	0.959014	0.70217	0.679705	0.650373
1894	0.378159	0.895504	0.352328	0.619068	0.562888
1895	0.671406	0.35736	0.23582	0.29494	0.333604
1896	0.576654	0.119204	0.489622	0.815731	0.620098
1897	0.533435	0.109273	0.400335	0.636848	0.723134
1898	0.351673	0.789494	0.665599	0.740333	0.574393
1899	0.378275	0.488238	0.660406	0.590289	0.850796
1900	0.518463	0.545683	0.75041	0.695272	0.419033
1901	0.919818	0.142993	0.221095	0.29462	0.434655
1902	0.574746	0.320127	0.598942	0.379561	0.557595
1903	0.351788	0.426663	0.325751	0.793554	0.614191
1904	0.30314	0.551773	0.227864	0.826316	0.556741
1905	0.379477	0.401651	0.39446	0.241025	0.2168
1906	0.898192	0.261666	0.744351	0.562112	0.577499
1907	0.401491	0.313336	0.407981	0.393901	0.407533
1908	0.712359	0.770002	0.827135	0.332471	0.358708
1909	0.407109	0.560892	0.633875	0.570732	0.50812
1910	0.564927	0.648433	0.402733	0.757856	0.276573
1911	0.688206	0.289282	0.761342	0.611034	0.243168
1912	0.727524	0.184851	0.810521	0.602403	0.139738
1913	0.713591	0.72049	0.518851	0.777276	0.927253
1914	0.840086	0.295968	0.865157	0.410965	0.635464
1915	0.728019	0.586378	0.564508	0.601595	0.470842
1916	0.91251	0.991471	0.736294	0.893924	0.532648
1917	0.912238	0.897078	0.538043	0.207155	0.11125
1918	0.612913	0.939116	0.764865	0.689386	0.325518
1919	0.882651	0.638479	0.62651	0.176673	0.671696
1920	0.510975	0.347536	0.652317	0.773526	0.719539
1921	0.640437	0.586112	0.375772	0.345919	0.655271
1922	0.189861	0.855776	0.697221	0.228347	0.539515
1923	0.674594	0.964414	0.872118	0.806943	0.891085
1924	0.23133	0.360006	0.33877	0.59005	0.418597
1925	0.781438	0.56296	0.195134	0.269101	0.747475
1926	0.072256	0.193213	0.641383	0.222181	0.405022
1927	0.400757	0.695226	0.17174	0.453266	0.292941
1928	0.047711	0.825398	0.537931	0.230749	0.26782
1929	0.303373	0.509949	0.390016	0.257028	0.256451
1930	0.37967	0.339083	0.771829	0.528873	0.659051
1931	0.799772	0.589072	0.403033	0.275704	0.322404
1932	0.597877	0.602875	0.75162	0.605047	0.262497
1933	0.672796	0.825079	0.620999	0.902485	0.819318
1934	0.743829	0.54456	0.731057	0.462929	0.581265
1935	0.504458	0.456655	0.886988	0.532492	0.72364
1936	0.509391	0.730263	0.255775	0.882684	0.625416
1937	0.231	0.67617	0.572494	0.233688	0.320144
1938	0.270909	0.272276	0.939845	0.766962	0.519016
1939	0.304683	0.266864	0.516641	0.74476	0.531242
1940	0.511613	0.436747	0.515442	0.701472	0.285129
1941	0.519462	0.676304	0.687509	0.784443	0.248874
1942	0.824059	0.536947	0.510269	0.569687	0.3361
1943	0.595092	0.344535	0.153524	0.358259	0.884585
1944	0.239838	0.849607	0.894758	0.861711	0.59514
1945	0.565286	0.418043	0.118894	0.756363	0.77432
1946	0.525973	0.912973	0.643642	0.862986	0.581599
1947	0.275684	0.582503	0.769843	0.511124	0.70865
1948	0.307428	0.421827	0.411797	0.328232	0.711461
1949	0.33999	0.557623	0.333211	0.547695	0.721636

## Sheet: Fig S3
	ADAS11_bl	ADAS11	ADAS_Med	ADAS_UNet	time_difference	alpha_pred	alpha_s	alpha_med	M	ADAS_Med_Curr	ADAS_UNet_Curr
0	10.67	10.67	17.3609	13.4816	0	0.0169847	0.131037	0.169558	0	17.3609	13.4816
1	22	22	26.9831	16.7165	0	0.0594445	0.179695	0.20563	0	26.9831	16.7165
2	22	19	26.9831	16.7165	0.498289	0.0594445	0.179695	0.20563	6	29.8945	18.2823
3	22	24	26.9831	16.7165	0.999316	0.0594445	0.179695	0.20563	12	33.1387	20.0047
4	22	25.67	26.9831	16.7165	1.99863	0.0594445	0.179695	0.20563	24	40.6984	23.9397
5	14.33	14.33	15.9295	12.915	0	0.0333897	-0.110993	-0.0578075	0	15.9295	12.915
6	14.33	17.33	15.9295	12.915	0.479124	0.0333897	-0.110993	-0.0578075	6	15.4943	12.2461
7	14.33	15	15.9295	12.915	1.01574	0.0333897	-0.110993	-0.0578075	12	15.0211	11.5381
8	14.33	20.33	15.9295	12.915	1.51129	0.0333897	-0.110993	-0.0578075	18	14.5969	10.9206
9	14.33	18	15.9295	12.915	3.02806	0.0333897	-0.110993	-0.0578075	36	13.3715	9.22851
10	8.67	8.67	7.77472	11.2919	0	-0.0500592	-0.0978387	-0.120774	0	7.77472	11.2919
11	8.67	11	7.77472	11.2919	0.501027	-0.0500592	-0.0978387	-0.120774	6	7.31821	10.7517
12	8.67	5.67	7.77472	11.2919	0.99384	-0.0500592	-0.0978387	-0.120774	12	6.89535	10.2456
13	8.67	7	7.77472	11.2919	1.99863	-0.0500592	-0.0978387	-0.120774	24	6.10736	9.28629
14	8.67	6.67	7.77472	11.2919	3.0089	-0.0500592	-0.0978387	-0.120774	36	5.40585	8.41231
15	18.67	18.67	19.4837	19.6792	0	-0.0130985	-0.0124498	-0.013461	0	19.4837	19.6792
16	18.67	19	19.4837	19.6792	0.503765	-0.0130985	-0.0124498	-0.013461	6	19.352	19.5561
17	18.67	18.67	19.4837	19.6792	0.974675	-0.0130985	-0.0124498	-0.013461	12	19.2297	19.4418
18	18.67	11.33	19.4837	19.6792	1.45654	-0.0130985	-0.0124498	-0.013461	18	19.1054	19.3255
19	18.67	17.67	19.4837	19.6792	3.02533	-0.0130985	-0.0124498	-0.013461	36	18.7061	18.9517
20	27.33	27.33	29.3018	29.6328	0	0.0853282	0.194495	0.215881	0	29.3018	29.6328
21	27.33	32.67	29.3018	29.6328	0.517454	0.0853282	0.194495	0.215881	6	32.7649	32.7704
22	12.33	12.33	19.4285	12.5415	0	0.102431	0.120749	0.133209	0	19.4285	12.5415
23	12.33	14.33	19.4285	12.5415	0.492813	0.102431	0.120749	0.133209	6	20.7467	13.3104
24	12.33	23.33	19.4285	12.5415	0.996578	0.102431	0.120749	0.133209	12	22.1867	14.1452
25	12.33	19.33	19.4285	12.5415	1.99042	0.102431	0.120749	0.133209	24	25.3273	15.9488
26	4.33	4.33	5.08225	3.34783	0	0.0482914	0.0154977	0.023438	0	5.08225	3.34783
27	4.33	4.67	5.08225	3.34783	0.490075	0.0482914	0.0154977	0.023438	6	5.14096	3.37335
28	4.33	6.33	5.08225	3.34783	1.06229	0.0482914	0.0154977	0.023438	12	5.21037	3.4034
29	4.33	8	5.08225	3.34783	2.0616	0.0482914	0.0154977	0.023438	24	5.33385	3.45652
30	4.33	5.67	5.08225	3.34783	3.00342	0.0482914	0.0154977	0.023438	36	5.4529	3.50734
31	10.33	10.33	10.7824	7.35043	0	-0.122571	-0.366652	-0.377411	0	10.7824	7.35043
32	10.33	8.33	10.7824	7.35043	0.495551	-0.122571	-0.366652	-0.377411	6	8.94319	6.12919
33	10.33	8.33	10.7824	7.35043	0.99384	-0.122571	-0.366652	-0.377411	12	7.41002	5.10574
34	10.33	7.33	10.7824	7.35043	1.92745	-0.122571	-0.366652	-0.377411	24	5.20948	3.62573
35	10.33	5.67	10.7824	7.35043	3.01164	-0.122571	-0.366652	-0.377411	36	3.46009	2.43643
36	10	10	10.1851	17.5285	0	0.00871649	-0.083196	0.00559411	0	10.1851	17.5285
37	3	2	6.94216	1.80643	2.03149	-0.13017	-0.0751666	-0.0648196	24	6.08565	1.55061
38	21.33	21.33	25.351	20.0831	0	0.17238	0.336513	0.327003	0	25.351	20.0831
39	21.33	22.67	25.351	20.0831	0.501027	0.17238	0.336513	0.327003	6	29.864	23.7714
40	21.33	21.33	25.351	20.0831	1.02122	0.17238	0.336513	0.327003	12	35.4016	28.319
41	21.33	42.67	25.351	20.0831	2.54894	0.17238	0.336513	0.327003	24	58.3423	47.3531
42	3	3	6.94216	1.80643	0.465435	-0.13017	-0.0751666	-0.0648196	6	6.73585	1.74432
43	17.67	17	19.2298	13.8544	1.013	0.0530702	0.0462805	0.0591232	12	20.4167	14.5194
44	17.67	22	19.2298	13.8544	3.08556	0.0530702	0.0462805	0.0591232	36	23.0782	15.981
45	11.33	11.33	13.1179	9.97204	0	-0.382023	-0.486216	-0.495981	0	13.1179	9.97204
46	11.33	11.67	13.1179	9.97204	0.520192	-0.382023	-0.486216	-0.495981	6	10.1347	7.74355
47	11.33	6	13.1179	9.97204	0.977413	-0.382023	-0.486216	-0.495981	12	8.07842	6.20001
48	8.33	8.33	5.89577	9.05396	0	-0.031762	-0.0342792	-0.0429806	0	5.89577	9.05396
49	8.33	6.33	5.89577	9.05396	0.44627	-0.031762	-0.0342792	-0.0429806	6	5.78376	8.91651
50	8.33	4	5.89577	9.05396	2.0178	-0.031762	-0.0342792	-0.0429806	24	5.406	8.44888
51	8.33	7	5.89577	9.05396	3.09103	-0.031762	-0.0342792	-0.0429806	36	5.16229	8.1437
52	18.33	14.67	17.9166	23.0903	0.498289	0.0619059	0.0925363	0.110806	6	18.9337	24.1799
53	3	3	6.94216	1.80643	0	-0.13017	-0.0751666	-0.0648196	0	6.94216	1.80643
54	7	7	6.90884	7.51398	0	-0.0251713	0.123533	0.145238	0	6.90884	7.51398
55	7	6.33	6.90884	7.51398	0.511978	-0.0251713	0.123533	0.145238	6	7.44215	8.00456
57	7	5.67	6.90884	7.51398	3.02806	-0.0251713	0.123533	0.145238	36	10.7251	10.9225
60	15.33	15.33	16.78	15.9553	0	0.0835382	0.011505	0.0182889	0	16.78	15.9553
61	15.33	20.33	16.78	15.9553	0.501027	0.0835382	0.011505	0.0182889	6	16.9344	16.0476
62	18	24.33	19.0953	16.6085	1.54689	0.155601	0.739915	0.754725	18	61.3697	52.1684
63	9.67	9.67	10.8304	11.9433	0	0.0436128	0.240234	0.24174	0	10.8304	11.9433
64	9.67	9	10.8304	11.9433	0.473648	0.0436128	0.240234	0.24174	6	12.1443	13.3826
65	9.67	7	10.8304	11.9433	1.0486	0.0436128	0.240234	0.24174	12	13.9551	15.3647
66	9.67	9	10.8304	11.9433	1.56605	0.0436128	0.240234	0.24174	18	15.8146	17.3985
67	9.67	7.33	10.8304	11.9433	2.00684	0.0436128	0.240234	0.24174	24	17.5929	19.342
68	9.67	8	10.8304	11.9433	3.0089	0.0436128	0.240234	0.24174	36	22.415	24.6064
69	18.33	18.33	18.0889	23.5253	0	0.0470953	0.104093	0.116128	0	18.0889	23.5253
70	18.33	25.33	18.0889	23.5253	0.498289	0.0470953	0.104093	0.116128	6	19.1665	24.7777
71	18.33	20.33	18.0889	23.5253	0.996578	0.0470953	0.104093	0.116128	12	20.3083	26.0968
72	18.33	21.33	18.0889	23.5253	1.99863	0.0470953	0.104093	0.116128	24	22.8145	28.966
73	20.33	20.33	23.5962	18.6633	0	0.0701678	0.045017	0.0675867	0	23.5962	18.6633
74	20.33	24.33	23.5962	18.6633	0.572211	0.0701678	0.045017	0.0675867	6	24.5266	19.1503
75	20.33	28	23.5962	18.6633	1.02943	0.0701678	0.045017	0.0675867	12	25.2964	19.5486
76	20.33	22.67	23.5962	18.6633	2.03149	0.0701678	0.045017	0.0675867	24	27.0689	20.4506
77	5.33	2.67	3.51415	10.6666	0.50924	-0.0438199	-0.141708	-0.118543	6	3.30829	9.92402
78	3	3	1.67502	4.62337	0	0.0154093	0.175234	0.227967	0	1.67502	4.62337
79	3	1.67	1.67502	4.62337	0.539357	0.0154093	0.175234	0.227967	6	1.89417	5.08166
80	3	3	1.67502	4.62337	0.971937	0.0154093	0.175234	0.227967	12	2.09048	5.48184
81	3	5.67	1.67502	4.62337	2.96509	0.0154093	0.175234	0.227967	36	3.2929	7.7734
83	4.67	4.67	5.48905	3.42506	0	0.0374849	0.214376	0.23451	0	5.48905	3.42506
84	4.67	8.67	5.48905	3.42506	0.501027	0.0374849	0.214376	0.23451	6	6.17341	3.81342
85	4.67	5.67	5.48905	3.42506	1.01848	0.0374849	0.214376	0.23451	12	6.96989	4.2608
86	4.67	7.67	5.48905	3.42506	1.9822	0.0374849	0.214376	0.23451	24	8.73731	5.23861
87	4.67	4	5.48905	3.42506	2.99247	0.0374849	0.214376	0.23451	36	11.0731	6.5054
89	14	14	17.6896	12.5536	0	-0.0636156	-0.157368	-0.15718	0	17.6896	12.5536
90	14	9.33	17.6896	12.5536	0.536619	-0.0636156	-0.157368	-0.15718	6	16.2588	11.5371
91	14	11.67	17.6896	12.5536	1.00479	-0.0636156	-0.157368	-0.15718	12	15.1053	10.7176
92	14	11.33	17.6896	12.5536	1.50308	-0.0636156	-0.157368	-0.15718	18	13.9674	9.9093
93	3	3	7.14566	2.52502	0	0.127152	0.304622	0.370974	0	7.14566	2.52502
94	3	10.67	7.14566	2.52502	0.498289	0.127152	0.304622	0.370974	6	8.59652	2.93891
95	3	10	7.14566	2.52502	0.977413	0.127152	0.304622	0.370974	12	10.2687	3.40073
96	3	5	7.14566	2.52502	1.99316	0.127152	0.304622	0.370974	24	14.968	4.63394
97	3	6.67	7.14566	2.52502	3.01164	0.127152	0.304622	0.370974	36	21.84	6.31962
99	4	7	7.18378	0.092544	2.00684	0.213624	0.382949	0.399232	24	16.0069	0.199578
100	3.33	1.67	9.44815	9.47263	0.4846	0.139165	0.539296	0.483516	6	11.9428	12.3018
101	3.33	2.67	9.44815	9.47263	0.982888	0.139165	0.539296	0.483516	12	15.1964	16.0944
102	3.33	4.67	9.44815	9.47263	2.0178	0.139165	0.539296	0.483516	24	25.0646	28.1232
104	2	2	6.22078	3.68137	0	0.0711436	0.0946639	0.107521	0	6.22078	3.68137
105	2	2.67	6.22078	3.68137	0.511978	0.0711436	0.0946639	0.107521	6	6.57282	3.86419
106	2	5.67	6.22078	3.68137	0.958248	0.0711436	0.0946639	0.107521	12	6.8959	4.03093
107	2	1	6.22078	3.68137	1.98768	0.0711436	0.0946639	0.107521	24	7.70302	4.44352
108	2	2	6.22078	3.68137	2.96509	0.0711436	0.0946639	0.107521	36	8.55662	4.87428
110	4	5	7.18378	0.092544	0.531143	0.213624	0.382949	0.399232	6	8.88065	0.113419
111	8.33	8.33	8.80704	10.8869	0	0.0010336	0.00211808	0.55038	0	8.80704	10.8869
112	8.33	5.67	8.80704	10.8869	0.479124	0.0010336	0.00211808	0.55038	6	11.4645	10.8979
113	8.33	6.33	8.80704	10.8869	0.982888	0.0010336	0.00211808	0.55038	12	15.1275	10.9096
114	8.33	10.33	8.80704	10.8869	2.99247	0.0010336	0.00211808	0.55038	36	45.7205	10.9561
116	4	4	7.18378	0.092544	0	0.213624	0.382949	0.399232	0	7.18378	0.092544
117	5.33	5.33	8.41661	6.97961	0	-0.00210729	-0.0384652	-0.466778	0	8.41661	6.97961
118	5.33	7.33	8.41661	6.97961	0.501027	-0.00210729	-0.0384652	-0.466778	6	6.66146	6.84638
119	5.33	1	8.41661	6.97961	1.00205	-0.00210729	-0.0384652	-0.466778	12	5.27232	6.7157
120	5.33	5.33	8.41661	6.97961	2.0178	-0.00210729	-0.0384652	-0.466778	24	3.28164	6.45838
123	16	14	13.2637	19.7971	0.498289	-0.110368	-0.0465791	-0.0472764	6	12.9549	19.3429
124	7	7	6.28069	4.86484	0	-0.0203165	0.128984	0.0798568	0	6.28069	4.86484
125	7	4.67	6.28069	4.86484	0.503765	-0.0203165	0.128984	0.0798568	6	6.53851	5.19145
127	7	4.33	6.28069	4.86484	2.01232	-0.0203165	0.128984	0.0798568	24	7.37561	6.30657
129	14.67	14.67	14.1093	18.3173	0	0.00594137	0.176265	0.242002	0	14.1093	18.3173
130	14.67	9.67	14.1093	18.3173	0.501027	0.00594137	0.176265	0.242002	6	15.9281	20.0085
131	14.67	15	14.1093	18.3173	1.02943	0.00594137	0.176265	0.242002	12	18.1009	21.9616
132	14.67	15	14.1093	18.3173	2.77618	0.00594137	0.176265	0.242002	24	27.6238	29.8799
133	17.33	57	17.2583	20.702	1.52772	0.640781	0.902865	0.874949	18	65.6916	82.2331
134	14	14	18.4855	21.3189	0	0.0198631	-0.150487	-0.108967	0	18.4855	21.3189
135	14	14.33	18.4855	21.3189	0.511978	0.0198631	-0.150487	-0.108967	6	17.4825	19.738
136	14	11	18.4855	21.3189	0.988364	0.0198631	-0.150487	-0.108967	12	16.5981	18.3725
137	18	18	25.1958	21.8134	0	0.0977358	0.217593	0.226101	0	25.1958	21.8134
138	18	17	25.1958	21.8134	0.459959	0.0977358	0.217593	0.226101	6	27.9572	24.1095
139	18	22	25.1958	21.8134	0.971937	0.0977358	0.217593	0.226101	12	31.3882	26.9507
140	18	26	25.1958	21.8134	2.03149	0.0977358	0.217593	0.226101	24	39.8848	33.9388
141	14	14	13.3744	14.0438	0	0.00345979	-0.0154191	0.242474	0	13.3744	14.0438
142	14	12.33	13.3744	14.0438	0.503765	0.00345979	-0.0154191	0.242474	6	15.1121	13.9351
143	14	15.33	13.3744	14.0438	1.00205	0.00345979	-0.0154191	0.242474	12	17.0529	13.8285
144	14	17	13.3744	14.0438	1.99316	0.00345979	-0.0154191	0.242474	24	21.6853	13.6188
145	18.67	18.67	24.3795	19.7594	0	-0.0260482	0.0334426	0.0267891	0	24.3795	19.7594
146	18.67	15.67	24.3795	19.7594	0.550308	-0.0260482	0.0334426	0.0267891	6	24.7416	20.1264
147	18.67	24.67	24.3795	19.7594	1.02122	-0.0260482	0.0334426	0.0267891	12	25.0557	20.4459
148	18.67	17.67	24.3795	19.7594	1.49487	-0.0260482	0.0334426	0.0267891	18	25.3757	20.7723
149	24.67	24.67	27.3394	26.4069	0	0.252129	0.546389	0.545753	0	27.3394	26.4069
150	24.67	29	27.3394	26.4069	0.498289	0.252129	0.546389	0.545753	6	35.8833	34.6703
151	24.67	41.33	27.3394	26.4069	0.996578	0.252129	0.546389	0.545753	12	47.0972	45.5196
152	2.67	2.67	1.90394	2.78105	0	0.1	-0.226434	-0.221476	0	1.90394	2.78105
153	2.67	6.33	1.90394	2.78105	0.561259	0.1	-0.226434	-0.221476	6	1.68139	2.44915
154	2.67	2	1.90394	2.78105	1.04038	0.1	-0.226434	-0.221476	12	1.51211	2.19734
155	2.67	3	1.90394	2.78105	2.01506	0.1	-0.226434	-0.221476	24	1.21852	1.76218
156	2.67	2.33	1.90394	2.78105	3.01437	0.1	-0.226434	-0.221476	36	0.976591	1.40533
157	16	16	13.2637	19.7971	0	-0.110368	-0.0465791	-0.0472764	0	13.2637	19.7971
158	5.33	5.33	3.71673	4.37409	0	-0.0880841	-0.0204058	-0.0186973	0	3.71673	4.37409
159	5.33	5	3.71673	4.37409	0.533881	-0.0880841	-0.0204058	-0.0186973	6	3.67981	4.3267
160	5.33	5.67	3.71673	4.37409	1.02122	-0.0880841	-0.0204058	-0.0186973	12	3.64644	4.28389
161	5.33	2	3.71673	4.37409	2.05339	-0.0880841	-0.0204058	-0.0186973	24	3.57674	4.1946
162	5.33	3.67	3.71673	4.37409	2.98973	-0.0880841	-0.0204058	-0.0186973	36	3.51467	4.11522
163	11.33	11.33	12.6112	10.1052	0	0.247084	0.403717	0.477174	0	12.6112	10.1052
164	11.33	13.33	12.6112	10.1052	0.479124	0.247084	0.403717	0.477174	6	15.8507	12.2617
165	11.33	16	12.6112	10.1052	1.03491	0.247084	0.403717	0.477174	12	20.6645	15.3461
166	11.33	21	12.6112	10.1052	2.02875	0.247084	0.403717	0.477174	24	33.2034	22.9219
167	26.67	26.67	27.3461	30.9364	0	0.140574	0.447173	0.471742	0	27.3461	30.9364
168	26.67	31	27.3461	30.9364	0.47091	0.140574	0.447173	0.471742	6	34.1486	38.1877
169	26.67	42.67	27.3461	30.9364	2.0178	0.140574	0.447173	0.471742	24	70.8421	76.2669
170	26.67	34.33	27.3461	30.9364	1.0486	0.140574	0.447173	0.471742	12	44.8463	49.4439
171	3	3	9.29655	-1.87263	0	-0.00483171	-0.0644602	-0.142534	0	9.29655	-1.87263
172	3	2.67	9.29655	-1.87263	0.443532	-0.00483171	-0.0644602	-0.142534	6	8.72703	-1.81985
173	3	3.33	9.29655	-1.87263	0.996578	-0.00483171	-0.0644602	-0.142534	12	8.06551	-1.75611
174	3	2.33	9.29655	-1.87263	2.07803	-0.00483171	-0.0644602	-0.142534	24	6.91334	-1.63786
175	3	0.67	9.29655	-1.87263	3.02806	-0.00483171	-0.0644602	-0.142534	36	6.03781	-1.54057
178	1.67	1.67	6.27242	3.30795	0	0.161307	0.189582	0.185841	0	6.27242	3.30795
179	1.67	3.33	6.27242	3.30795	0.572211	0.161307	0.189582	0.185841	6	6.97618	3.68699
180	1.67	3.67	6.27242	3.30795	1.0486	0.161307	0.189582	0.185841	12	7.62196	4.03547
181	1.67	2.33	6.27242	3.30795	2.09172	0.161307	0.189582	0.185841	24	9.25245	4.91789
182	10.67	10.67	9.76777	16.454	0	0.170256	0.338267	0.340776	0	9.76777	16.454
183	10.67	17.33	9.76777	16.454	0.783025	0.170256	0.338267	0.340776	6	12.755	21.444
184	10.67	7.67	9.76777	16.454	1.01574	0.170256	0.338267	0.340776	12	13.8077	23.2003
185	10.67	22	9.76777	16.454	3.01164	0.170256	0.338267	0.340776	36	27.2589	45.5728
186	16.67	27.67	16.4893	19.1407	0.996578	0.169785	0.293445	0.289222	12	21.9978	25.6426
187	16.67	30.33	16.4893	19.1407	1.49487	0.169785	0.293445	0.289222	18	25.4079	29.6801
188	18.67	18.67	18.4475	18.8896	0	0.510377	1.07504	1.06331	0	18.4475	18.8896
189	18.67	31	18.4475	18.8896	0.511978	0.510377	1.07504	1.06331	6	31.7954	32.7535
190	8	8	10.8059	8.06921	0	0.0483633	0.366746	0.389336	0	10.8059	8.06921
191	8	5.67	10.8059	8.06921	0.495551	0.0483633	0.366746	0.389336	6	13.1054	9.67744
192	8	5.67	10.8059	8.06921	0.99384	0.0483633	0.366746	0.389336	12	15.9112	11.6178
193	8	5	10.8059	8.06921	2.01232	0.0483633	0.366746	0.389336	24	23.6546	16.8789
194	11.67	11.67	15.5022	16.979	0	0.263204	0.864527	0.785957	0	15.5022	16.979
195	11.67	18.67	15.5022	16.979	0.498289	0.263204	0.864527	0.785957	6	22.9339	26.1215
196	11.67	31.33	15.5022	16.979	1.01574	0.263204	0.864527	0.785957	12	34.4432	40.8584
197	11.67	41.67	15.5022	16.979	2.10815	0.263204	0.864527	0.785957	24	81.2794	105.059
198	19	19	20.3237	17.045	0	0.0627557	0.0098817	0.0308559	0	20.3237	17.045
199	19	13.33	20.3237	17.045	0.999316	0.0627557	0.0098817	0.0308559	12	20.9601	17.2142
200	12.67	12.67	16.2486	15.825	0	0.137959	0.255122	0.274286	0	16.2486	15.825
201	12.67	16	16.2486	15.825	0.553046	0.137959	0.255122	0.274286	6	18.9102	18.223
202	12.67	15.33	16.2486	15.825	1.02122	0.137959	0.255122	0.274286	12	21.5013	20.5349
203	6	6	6.1001	14.4759	0	0.0422751	0.108406	0.118053	0	6.1001	14.4759
204	6	4	6.1001	14.4759	0.481862	0.0422751	0.108406	0.118053	6	6.45716	15.2522
205	6	4.67	6.1001	14.4759	1.01574	0.0422751	0.108406	0.118053	12	6.87723	16.161
206	6	4.33	6.1001	14.4759	1.48939	0.0422751	0.108406	0.118053	18	7.27273	17.0125
207	6	2.67	6.1001	14.4759	1.99042	0.0422751	0.108406	0.118053	24	7.71588	17.962
208	6	3.33	6.1001	14.4759	2.97604	0.0422751	0.108406	0.118053	36	8.66799	19.9875
210	4	4	5.21342	3.7763	0	0.0457057	0.0383921	0.0493271	0	5.21342	3.7763
211	4	5.67	5.21342	3.7763	0.498289	0.0457057	0.0383921	0.0493271	6	5.34315	3.84924
212	4	4.67	5.21342	3.7763	0.991102	0.0457057	0.0383921	0.0493271	12	5.47462	3.92276
213	4	5	5.21342	3.7763	2.00684	0.0457057	0.0383921	0.0493271	24	5.75591	4.07876
216	11.33	11.33	17.2466	7.83496	0	0.0311176	0.276449	0.298379	0	17.2466	7.83496
217	11.33	9.67	17.2466	7.83496	0.536619	0.0311176	0.276449	0.298379	6	20.2414	9.0879
218	11.33	6.33	17.2466	7.83496	0.974675	0.0311176	0.276449	0.298379	12	23.0678	10.2579
219	11.33	8.33	17.2466	7.83496	1.4757	0.0311176	0.276449	0.298379	18	26.7875	11.7818
221	4	4	4.07623	2.79198	0	0.0519329	0.0435977	0.0587785	0	4.07623	2.79198
222	4	4.33	4.07623	2.79198	0.52293	0.0519329	0.0435977	0.0587785	6	4.20347	2.85636
223	4	14	4.07623	2.79198	0.982888	0.0519329	0.0435977	0.0587785	12	4.31866	2.91422
224	4	4.67	4.07623	2.79198	2.11362	0.0519329	0.0435977	0.0587785	24	4.61545	3.06148
226	5	5	9.01576	9.44238	0	0.1	0.0878242	0.11018	0	9.01576	9.44238
227	5	9.67	9.01576	9.44238	0.511978	0.1	0.0878242	0.11018	6	9.53895	9.87664
228	5	7	9.01576	9.44238	0.982888	0.1	0.0878242	0.11018	12	10.0469	10.2937
229	5	6	9.01576	9.44238	1.99863	0.1	0.0878242	0.11018	24	11.2367	11.2541
230	5	3.33	9.01576	9.44238	3.00342	0.1	0.0878242	0.11018	36	12.5521	12.2924
232	9.67	9.67	11.4498	6.6824	0	0.0616963	0.0959466	0.134933	0	11.4498	6.6824
233	9.67	9	11.4498	6.6824	0.473648	0.0616963	0.0959466	0.134933	6	12.2054	6.99309
234	9.67	11	11.4498	6.6824	1.01574	0.0616963	0.0959466	0.134933	12	13.1317	7.36644
235	9.67	8	11.4498	6.6824	1.48939	0.0616963	0.0959466	0.134933	18	13.9983	7.70893
236	9.67	14	11.4498	6.6824	2.03422	0.0616963	0.0959466	0.134933	24	15.0662	8.12264
237	9.67	13.33	11.4498	6.6824	3.04175	0.0616963	0.0959466	0.134933	36	17.2602	8.94705
240	20.67	20.67	19.7033	26.951	0	-0.0105057	-0.109534	-0.185489	0	19.7033	26.951
241	20.67	20	19.7033	26.951	0.4846	-0.0105057	-0.109534	-0.185489	6	18.0095	25.5577
242	20.67	19.67	19.7033	26.951	0.988364	-0.0105057	-0.109534	-0.185489	12	16.4029	24.1857
243	6	3.67	4.59987	2.35677	0.506502	-0.0238584	-0.20234	-0.213577	6	4.12824	2.1272
244	6	1.67	4.59987	2.35677	1.03765	-0.0238584	-0.20234	-0.213577	12	3.68552	1.91044
245	6	3.33	4.59987	2.35677	2.02053	-0.0238584	-0.20234	-0.213577	24	2.98766	1.56589
246	6	4	4.59987	2.35677	3.01711	-0.0238584	-0.20234	-0.213577	36	2.41486	1.27993
249	5	5	6.32094	2.00479	0	0.0414324	0.0634404	0.0922432	0	6.32094	2.00479
250	5	5.33	6.32094	2.00479	0.481862	0.0414324	0.0634404	0.0922432	6	6.60823	2.06703
251	5	5	6.32094	2.00479	0.999316	0.0414324	0.0634404	0.0922432	12	6.9313	2.13601
252	14.33	14.33	14.2975	15.8851	0	0.0634457	0.129945	0.14475	0	14.2975	15.8851
253	14.33	17	14.2975	15.8851	0.481862	0.0634457	0.129945	0.14475	6	15.3303	16.9115
254	14.33	18.67	14.2975	15.8851	2.0835	0.0634457	0.129945	0.14475	24	19.3302	20.8243
255	12.67	12.67	15.3775	13.5186	0	0.0721094	0.30964	0.385628	0	15.3775	13.5186
256	12.67	15.67	15.3775	13.5186	0.457221	0.0721094	0.30964	0.385628	6	18.3425	15.5746
257	12.67	19	15.3775	13.5186	1.45106	0.0721094	0.30964	0.385628	18	26.9093	21.1868
258	12.67	13.33	15.3775	13.5186	2.0178	0.0721094	0.30964	0.385628	24	33.4825	25.2509
259	12.67	18	15.3775	13.5186	3.00616	0.0721094	0.30964	0.385628	36	49.0168	34.2915
261	7.33	7.33	12.2278	7.45225	0	0.0459624	0.148874	0.159817	0	12.2278	7.45225
262	7.33	5.67	12.2278	7.45225	0.511978	0.0459624	0.148874	0.159817	6	13.2703	8.04247
263	7.33	6.67	12.2278	7.45225	0.996578	0.0459624	0.148874	0.159817	12	14.3389	8.64413
264	7.33	6.33	12.2278	7.45225	1.47296	0.0459624	0.148874	0.159817	18	15.4733	9.27944
265	7.33	7.33	12.2278	7.45225	2.0397	0.0459624	0.148874	0.159817	24	16.9402	10.0963
266	7.33	6.33	12.2278	7.45225	3.02806	0.0459624	0.148874	0.159817	36	19.8389	11.6968
268	34.33	34.33	32.9348	37.5315	0	0.0552729	0.222383	0.257535	0	32.9348	37.5315
269	34.33	22	32.9348	37.5315	0.520192	0.0552729	0.222383	0.257535	6	37.6562	42.1343
270	34.33	34	32.9348	37.5315	0.977413	0.0552729	0.222383	0.257535	12	42.3619	46.6438
271	34.33	41.33	32.9348	37.5315	2.12457	0.0552729	0.222383	0.257535	24	56.922	60.1986
272	11.33	11.33	8.54119	18.7919	0	0.0539626	-0.00380846	0.0196983	0	8.54119	18.7919
273	11.33	11	8.54119	18.7919	0.536619	0.0539626	-0.00380846	0.0196983	6	8.63195	18.7536
274	11.33	11.33	8.54119	18.7919	1.03491	0.0539626	-0.00380846	0.0196983	12	8.7171	18.718
275	11.33	15	8.54119	18.7919	1.51403	0.0539626	-0.00380846	0.0196983	18	8.79976	18.6839
276	11.33	12.67	8.54119	18.7919	1.97399	0.0539626	-0.00380846	0.0196983	24	8.87985	18.6512
277	11.33	12	8.54119	18.7919	3.04723	0.0539626	-0.00380846	0.0196983	36	9.06958	18.5751
278	11.33	10.67	11.7943	11.7182	0.492813	0.0888163	0.159616	0.17811	6	12.8764	12.6772
279	11.33	11	11.7943	11.7182	0.991102	0.0888163	0.159616	0.17811	12	14.0714	13.7266
280	11.33	6.33	11.7943	11.7182	1.4757	0.0888163	0.159616	0.17811	18	15.3399	14.8305
281	11.33	13.67	11.7943	11.7182	1.95483	0.0888163	0.159616	0.17811	24	16.7064	16.0092
282	4.33	4.33	7.27303	3.15389	0	0.00634329	0.00598725	0.140789	0	7.27303	3.15389
283	4.33	4.33	7.27303	3.15389	0.517454	0.00634329	0.00598725	0.140789	6	7.82266	3.16368
284	4.33	5	7.27303	3.15389	1.00479	0.00634329	0.00598725	0.140789	12	8.37823	3.17292
285	4.33	4.33	7.27303	3.15389	2.00684	0.00634329	0.00598725	0.140789	24	9.64766	3.19202
286	4.33	1.33	7.27303	3.15389	3.03628	0.00634329	0.00598725	0.140789	36	11.1523	3.21175
288	6	5	4.65526	5.62968	2.98973	-0.0393035	-0.202901	-0.200193	36	2.55863	3.06925
289	6	3	4.65526	5.62968	2.03149	-0.0393035	-0.202901	-0.200193	24	3.09971	3.72797
290	7	7	11.846	9.51591	0	0.102757	0.266943	0.274913	0	11.846	9.51591
291	7	9.33	11.846	9.51591	0.495551	0.102757	0.266943	0.274913	6	13.5749	10.8618
292	12	12	15.2038	18.2439	0	0.0546464	0.211804	0.218798	0	15.2038	18.2439
293	12	18	15.2038	18.2439	0.531143	0.0546464	0.211804	0.218798	6	17.0775	20.4162
294	12	18.67	15.2038	18.2439	1.02943	0.0546464	0.211804	0.218798	12	19.0446	22.6887
295	12	16	15.2038	18.2439	2.01506	0.0546464	0.211804	0.218798	24	23.6281	27.9558
296	16.33	16.33	21.9012	13.2096	0	0.0534871	0.0530559	0.0789671	0	21.9012	13.2096
297	16.33	3.33	21.9012	13.2096	0.503765	0.0534871	0.0530559	0.0789671	6	22.79	13.5675
298	16.33	3.67	21.9012	13.2096	0.996578	0.0534871	0.0530559	0.0789671	12	23.6944	13.9269
299	16.33	6.67	21.9012	13.2096	1.97399	0.0534871	0.0530559	0.0789671	24	25.5957	14.6682
300	16.33	6	21.9012	13.2096	3.03901	0.0534871	0.0530559	0.0789671	36	27.8414	15.5209
301	10	6.33	10.2112	7.54317	0.498289	-0.619756	-0.676062	-0.743992	6	7.04812	5.38581
302	13.67	3.33	22.5532	14.4564	1.01574	-0.0103969	0.165248	0.164028	12	26.642	17.0985
303	13.67	7	22.5532	14.4564	1.5332	-0.0103969	0.165248	0.164028	18	29.002	18.6249
305	8.33	8.33	8.08937	5.73336	0	0.0892485	0.052847	0.0671131	0	8.08937	5.73336
306	8.33	11	8.08937	5.73336	0.440794	0.0892485	0.052847	0.0671131	6	8.33226	5.86848
307	8.33	4	8.08937	5.73336	1.03491	0.0892485	0.052847	0.0671131	12	8.6712	6.05566
309	6	4	4.65526	5.62968	0.503765	-0.0393035	-0.202901	-0.200193	6	4.20867	5.08268
311	13.67	13.67	15.5063	16.6711	0	-0.00923167	0.00734599	-0.0363301	0	15.5063	16.6711
312	13.67	6.67	15.5063	16.6711	0.511978	-0.00923167	0.00734599	-0.0363301	6	15.2206	16.7339
313	13.67	7.33	15.5063	16.6711	0.991102	-0.00923167	0.00734599	-0.0363301	12	14.9579	16.7929
314	13.67	5.67	15.5063	16.6711	1.97125	-0.00923167	0.00734599	-0.0363301	24	14.4347	16.9142
315	13.67	6.67	15.5063	16.6711	3.02259	-0.00923167	0.00734599	-0.0363301	36	13.8937	17.0454
316	6	6	4.65526	5.62968	0	-0.0393035	-0.202901	-0.200193	0	4.65526	5.62968
317	11.33	11.33	10.3415	15.0948	0	-0.0772162	0.0291685	0.030358	0	10.3415	15.0948
318	11.33	14.67	10.3415	15.0948	0.574949	-0.0772162	0.0291685	0.030358	6	10.5236	15.3501
319	11.33	14.33	10.3415	15.0948	1.03491	-0.0772162	0.0291685	0.030358	12	10.6716	15.5574
320	11.33	15.33	10.3415	15.0948	2.11362	-0.0772162	0.0291685	0.030358	24	11.0269	16.0547
321	11.33	8	10.3415	15.0948	2.987	-0.0772162	0.0291685	0.030358	36	11.3231	16.4689
322	4.33	4.33	11.0796	0.329502	0	0.0221279	-0.0514262	-0.00852334	0	11.0796	0.329502
323	12.67	12.67	9.31983	13.0533	0	0.28931	0.886833	0.911135	0	9.31983	13.0533
324	12.67	16.67	9.31983	13.0533	0.501027	0.28931	0.886833	0.911135	6	14.7118	20.3559
325	12.67	12.67	9.31983	13.0533	0.996578	0.28931	0.886833	0.911135	12	23.1076	31.59
326	12.67	33.67	9.31983	13.0533	2.01506	0.28931	0.886833	0.911135	24	58.4478	77.9497
327	4.67	4.67	6.27428	5.96317	0	0.0283559	0.129216	0.171835	0	6.27428	5.96317
328	4.67	3.67	6.27428	5.96317	0.977413	0.0283559	0.129216	0.171835	12	7.42173	6.76593
329	4.67	4.33	6.27428	5.96317	1.97399	0.0283559	0.129216	0.171835	24	8.80799	7.69578
330	4.67	5.67	6.27428	5.96317	2.97057	0.0283559	0.129216	0.171835	36	10.4532	8.75343
331	6.67	6.67	5.20598	6.42169	0	0.00355407	0.0469358	0.123698	0	5.20598	6.42169
332	6.67	9	5.20598	6.42169	0.536619	0.00355407	0.0469358	0.123698	6	5.56327	6.58549
333	6.67	4	5.20598	6.42169	0.996578	0.00355407	0.0469358	0.123698	12	5.88898	6.7292
334	6.67	10	5.20598	6.42169	1.99316	0.00355407	0.0469358	0.123698	24	6.66158	7.05144
337	2	2	-1.83158	2.33153	0.501027	0.1	-0.134059	-0.127195	6	-1.7185	2.18007
338	2	2	-1.83158	2.33153	0	0.1	-0.134059	-0.127195	0	-1.83158	2.33153
339	13	13	14.5997	13.3498	0	0.0989586	0.286822	0.283124	0	14.5997	13.3498
340	13	12.33	14.5997	13.3498	0.468172	0.0989586	0.286822	0.283124	6	16.669	15.2684
341	13	10	14.5997	13.3498	1.00479	0.0989586	0.286822	0.283124	12	19.4041	17.8089
342	13	13	14.5997	13.3498	1.48392	0.0989586	0.286822	0.283124	18	22.2231	20.4324
343	13	17	14.5997	13.3498	2.00137	0.0989586	0.286822	0.283124	24	25.7295	23.7015
344	14.67	9	13.4001	22.4464	0.977413	-0.0379073	-0.0399836	-0.0423091	12	12.8573	21.5861
345	16	16	18.1199	13.039	0	0.175442	0.460201	0.494425	0	18.1199	13.039
346	16	12.33	18.1199	13.039	0.495551	0.175442	0.460201	0.494425	6	23.1507	16.379
347	16	20.67	18.1199	13.039	0.974675	0.175442	0.460201	0.494425	12	29.3389	20.4195
348	16	20	18.1199	13.039	1.47296	0.175442	0.460201	0.494425	18	37.5353	25.6823
349	16	32.33	18.1199	13.039	3.0089	0.175442	0.460201	0.494425	36	80.213	52.0727
350	5.67	5	4.28393	11.2373	0.479124	0.0507318	0.1895	0.188772	6	4.68946	12.3053
351	5.67	6.67	4.28393	11.2373	1.01574	0.0507318	0.1895	0.188772	12	5.18939	13.6225
352	5.67	8.67	4.28393	11.2373	2.98973	0.0507318	0.1895	0.188772	36	7.53267	19.8022
353	9.67	9.67	12.4628	11.6239	0	-0.0402143	-0.0389912	-0.0358686	0	12.4628	11.6239
354	9.67	1.67	12.4628	11.6239	0.542094	-0.0402143	-0.0389912	-0.0358686	6	12.2228	11.3808
355	9.67	8	12.4628	11.6239	1.02396	-0.0402143	-0.0389912	-0.0358686	12	12.0134	11.169
356	9.67	5	12.4628	11.6239	1.48392	-0.0402143	-0.0389912	-0.0358686	18	11.8168	10.9704
357	9.67	5.33	12.4628	11.6239	2.03696	-0.0402143	-0.0389912	-0.0358686	24	11.5847	10.7364
360	10.33	10.33	11.0799	9.22115	0	0.184256	0.0682067	0.0757568	0	11.0799	9.22115
361	10.33	19.67	11.0799	9.22115	0.574949	0.184256	0.0682067	0.0757568	6	11.5732	9.58994
362	10.33	16.67	11.0799	9.22115	0.996578	0.184256	0.0682067	0.0757568	12	11.9488	9.86973
363	10.33	14	11.0799	9.22115	1.51403	0.184256	0.0682067	0.0757568	18	12.4265	10.2243
364	10.33	19	11.0799	9.22115	1.95209	0.184256	0.0682067	0.0757568	24	12.8458	10.5344
365	10.33	19	11.0799	9.22115	3.02806	0.184256	0.0682067	0.0757568	36	13.9367	11.3366
367	6.67	6.67	7.95272	10.4465	0	0.0458635	-0.106379	-0.0820575	0	7.95272	10.4465
368	6.67	5	7.95272	10.4465	0.572211	0.0458635	-0.106379	-0.0820575	6	7.58794	9.82953
369	6.67	8.33	7.95272	10.4465	1.04586	0.0458635	-0.106379	-0.0820575	12	7.29868	9.34653
370	6.67	7.33	7.95272	10.4465	2.37645	0.0458635	-0.106379	-0.0820575	24	6.54374	8.11291
373	11.33	15	13.9691	16.0544	0.52293	0.17803	0.331252	0.319553	6	16.5097	19.0907
374	9.67	12.67	15.189	10.273	0.525667	0.39407	0.54828	0.543498	6	20.2119	13.7046
375	24	24	24.0362	24.5428	0	0.110828	0.247734	0.282265	0	24.0362	24.5428
376	24	39.33	24.0362	24.5428	2.03149	0.110828	0.247734	0.282265	24	42.6479	40.5967
377	6.33	6.33	10.597	4.32052	0	0.19378	0.381276	0.395807	0	10.597	4.32052
378	6.33	12	10.597	4.32052	0.473648	0.19378	0.381276	0.395807	6	12.7821	5.17566
379	6.33	14	10.597	4.32052	1.00479	0.19378	0.381276	0.395807	12	15.7727	6.33747
380	6.33	13.33	10.597	4.32052	1.98494	0.19378	0.381276	0.395807	24	23.2482	9.20905
381	6.33	21.67	10.597	4.32052	2.98152	0.19378	0.381276	0.395807	36	34.4904	13.4659
382	9.67	9.67	17.2503	10.8748	0	0.0345718	0.109576	0.135755	0	17.2503	10.8748
383	9.67	4	17.2503	10.8748	0.531143	0.0345718	0.109576	0.135755	6	18.5401	11.5265
384	9.67	8.67	17.2503	10.8748	0.991102	0.0345718	0.109576	0.135755	12	19.7347	12.1223
385	9.67	5.67	17.2503	10.8748	1.47844	0.0345718	0.109576	0.135755	18	21.0845	12.7873
386	9.67	8.67	17.2503	10.8748	2.02601	0.0345718	0.109576	0.135755	24	22.7115	13.578
388	13.33	13.33	12.7952	14.5597	0	0.0841066	-0.0405737	-0.0262889	0	12.7952	14.5597
389	28	28	28.7773	29.8675	0	-0.0917303	-0.227502	-0.208329	0	28.7773	29.8675
390	8	8	6.94469	7.28635	0	0.125207	0.223832	0.241041	0	6.94469	7.28635
391	8	10.33	6.94469	7.28635	0.553046	0.125207	0.223832	0.241041	6	7.935	8.24652
392	8	8.67	6.94469	7.28635	0.980151	0.125207	0.223832	0.241041	12	8.79544	9.0738
393	8	13.33	6.94469	7.28635	2.01506	0.125207	0.223832	0.241041	24	11.2874	11.4391
394	8.33	8.33	7.71954	6.80158	0	0.0441586	0.193538	0.212805	0	7.71954	6.80158
395	8.33	11.67	7.71954	6.80158	0.492813	0.0441586	0.193538	0.212805	6	8.57309	7.48224
396	8.33	9.33	7.71954	6.80158	1.013	0.0441586	0.193538	0.212805	12	9.57665	8.27475
397	8.33	11	7.71954	6.80158	1.99042	0.0441586	0.193538	0.212805	24	11.7909	9.9979
398	8.33	10.33	7.71954	6.80158	2.47228	0.0441586	0.193538	0.212805	36	13.0641	10.9752
399	6.67	6.67	6.06616	8.30944	0	0.0169397	0.196947	0.191694	0	6.06616	8.30944
400	6.67	5.33	6.06616	8.30944	0.490075	0.0169397	0.196947	0.191694	6	6.66366	9.15143
401	6.67	4.33	6.06616	8.30944	1.00479	0.0169397	0.196947	0.191694	12	7.35468	10.1278
403	11.33	10	14.4935	14.1598	3.0089	0.0146208	0.18722	0.219823	36	28.0819	24.8718
404	12.67	12.67	20.1609	11.7443	0	0.268334	0.618108	0.615808	0	20.1609	11.7443
405	12.67	20	20.1609	11.7443	0.991102	0.268334	0.618108	0.615808	12	37.1169	21.6711
406	9	9	12.6927	11.4965	0	0.0862594	0.303766	0.311563	0	12.6927	11.4965
407	9	10	12.6927	11.4965	0.476386	0.0862594	0.303766	0.311563	6	14.7236	13.2866
408	7.67	7.67	8.71723	5.83405	0	0.109169	0.365539	0.421923	0	8.71723	5.83405
409	7.67	10.67	8.71723	5.83405	0.536619	0.109169	0.365539	0.421923	6	10.9322	7.09838
411	5.67	5.67	9.23965	5.76102	0	0.0320211	0.147648	0.189817	0	9.23965	5.76102
412	5.67	5.67	9.23965	5.76102	0.550308	0.0320211	0.147648	0.189817	6	10.257	6.24866
413	5.67	3.67	9.23965	5.76102	1.01574	0.0320211	0.147648	0.189817	12	11.2044	6.69317
414	5.67	5.33	9.23965	5.76102	2.22861	0.0320211	0.147648	0.189817	24	14.105	8.00578
415	5.67	7.67	9.23965	5.76102	3.02806	0.0320211	0.147648	0.189817	36	16.4164	9.0088
417	7.33	7.33	8.94428	7.26385	0	-0.238039	-0.385849	-0.329796	0	8.94428	7.26385
418	7.33	7.33	8.94428	7.26385	0.577687	-0.238039	-0.385849	-0.329796	6	7.39272	5.8125
419	7.33	6	8.94428	7.26385	0.974675	-0.238039	-0.385849	-0.329796	12	6.48551	4.98699
420	7.33	5.33	8.94428	7.26385	1.99316	-0.238039	-0.385849	-0.329796	24	4.63521	3.36643
421	7.33	2.33	8.94428	7.26385	3.02806	-0.238039	-0.385849	-0.329796	36	3.29489	2.25813
423	16.67	16.67	17.9291	15.8081	0	0.0289533	-0.0801196	-0.0485297	0	17.9291	15.8081
424	16.67	15.67	17.9291	15.8081	0.465435	0.0289533	-0.0801196	-0.0485297	6	17.5287	15.2295
425	16.67	18.33	17.9291	15.8081	0.963723	0.0289533	-0.0801196	-0.0485297	12	17.1099	14.6335
426	16.67	18.33	17.9291	15.8081	1.99316	0.0289533	-0.0801196	-0.0485297	24	16.2761	13.475
427	12	12	17.7923	18.8627	0	0.1	-0.0683919	-0.0547679	0	17.7923	18.8627
428	12	9	17.7923	18.8627	0.503765	0.1	-0.0683919	-0.0547679	6	17.3081	18.2239
429	12	10	17.7923	18.8627	1.10883	0.1	-0.0683919	-0.0547679	12	16.7439	17.4851
430	12	7.33	17.7923	18.8627	1.50034	0.1	-0.0683919	-0.0547679	18	16.3887	17.0232
431	12	14	17.7923	18.8627	1.99042	0.1	-0.0683919	-0.0547679	24	15.9547	16.462
432	12	12	17.7923	18.8627	3.00616	0.1	-0.0683919	-0.0547679	36	15.0914	15.3573
433	6.67	6.67	6.51455	7.68228	0	0.0213419	-0.135433	-0.106648	0	6.51455	7.68228
434	6.67	10	6.51455	7.68228	0.503765	0.0213419	-0.135433	-0.106648	6	6.17379	7.17563
435	6.67	4	6.51455	7.68228	0.999316	0.0213419	-0.135433	-0.106648	12	5.85598	6.70985
436	6.67	17.33	6.51455	7.68228	1.51677	0.0213419	-0.135433	-0.106648	18	5.54157	6.25572
437	6.67	8.67	6.51455	7.68228	1.95756	0.0213419	-0.135433	-0.106648	24	5.28709	5.8932
438	6.67	8.67	6.51455	7.68228	3.00342	0.0213419	-0.135433	-0.106648	36	4.72907	5.11489
440	9.33	9.33	8.87025	8.59175	0	0.1	-0.0453644	-0.0294643	0	8.87025	8.59175
441	9.33	6.67	8.87025	8.59175	0.654346	0.1	-0.0453644	-0.0294643	6	8.70087	8.34046
442	9.33	5	8.87025	8.59175	0.980151	0.1	-0.0453644	-0.0294643	12	8.61774	8.2181
443	9.33	9.33	8.87025	8.59175	1.56057	0.1	-0.0453644	-0.0294643	18	8.47162	8.00453
444	6	6	4.00894	9.91944	0	-0.116996	-0.12515	-0.120085	0	4.00894	9.91944
445	6	6	4.00894	9.91944	0.528405	-0.116996	-0.12515	-0.120085	6	3.76246	9.28468
446	6	5.33	4.00894	9.91944	1.03217	-0.116996	-0.12515	-0.120085	12	3.5416	8.71739
447	6	4.67	4.00894	9.91944	1.98494	-0.116996	-0.12515	-0.120085	24	3.15872	7.73752
448	6	2.67	4.00894	9.91944	3.0089	-0.116996	-0.12515	-0.120085	36	2.79325	6.80687
449	10.67	10.67	16.1974	8.64282	0	0.246939	0.464622	0.504468	0	16.1974	8.64282
450	10.67	11.67	16.1974	8.64282	0.555784	0.246939	0.464622	0.504468	6	21.4393	11.1893
451	10.67	17	16.1974	8.64282	0.982888	0.246939	0.464622	0.504468	12	26.594	13.6454
452	7	7	12.6829	14.3065	0	0.0421966	0.0656012	0.110237	0	12.6829	14.3065
453	7	6.33	12.6829	14.3065	1.00753	0.0421966	0.0656012	0.110237	12	14.1727	15.2841
454	7	13.67	12.6829	14.3065	1.50582	0.0421966	0.0656012	0.110237	18	14.973	15.7919
455	7	10	12.6829	14.3065	1.97399	0.0421966	0.0656012	0.110237	24	15.766	16.2845
457	22	22	22.4469	22.0973	0	0.122546	0.431606	0.45226	0	22.4469	22.0973
458	22	25.33	22.4469	22.0973	0.533881	0.122546	0.431606	0.45226	6	28.5771	27.8235
459	22	23.67	22.4469	22.0973	0.99384	0.122546	0.431606	0.45226	12	35.1852	33.9334
460	22	38.33	22.4469	22.0973	2.01232	0.122546	0.431606	0.45226	24	55.7704	52.6666
461	10.67	10.67	13.2225	6.94102	0	0.135051	0.2113	0.22973	0	13.2225	6.94102
462	10.67	11	13.2225	6.94102	0.977413	0.135051	0.2113	0.22973	12	16.5512	8.5333
463	10.67	10.33	13.2225	6.94102	1.50308	0.135051	0.2113	0.22973	18	18.6756	9.53576
464	10.67	12.67	13.2225	6.94102	2.00958	0.135051	0.2113	0.22973	24	20.9802	10.6129
466	6.33	10	10.3884	8.7424	0.741958	0.0743825	-0.121994	-0.111065	6	9.56663	7.98585
467	19.67	19.67	19.858	20.0477	0	0.0144481	-0.0778059	-0.0231107	0	19.858	20.0477
468	19.67	16.67	19.858	20.0477	0.481862	0.0144481	-0.0778059	-0.0231107	6	19.6381	19.31
469	19.67	23	19.858	20.0477	1.03491	0.0144481	-0.0778059	-0.0231107	12	19.3887	18.4967
470	19.67	20.33	19.858	20.0477	1.57426	0.0144481	-0.0778059	-0.0231107	18	19.1485	17.7365
471	19.67	18	19.858	20.0477	1.97673	0.0144481	-0.0778059	-0.0231107	24	18.9712	17.1897
472	19.67	14.33	19.858	20.0477	2.99247	0.0144481	-0.0778059	-0.0231107	36	18.5311	15.8835
473	11	11.33	11.3082	12.9418	1.05133	0.141982	0.156583	0.184889	12	13.7344	15.2577
474	3	3	5.47306	3.47781	0	0.0903468	0.388355	0.404326	0	5.47306	3.47781
475	3	5.33	5.47306	3.47781	0.4846	0.0903468	0.388355	0.404326	6	6.6577	4.19796
476	3	4.67	5.47306	3.47781	1.04312	0.0903468	0.388355	0.404326	12	8.34447	5.21482
477	3	3.67	5.47306	3.47781	2.23956	0.0903468	0.388355	0.404326	24	13.536	8.29911
478	3	3.67	5.47306	3.47781	2.99521	0.0903468	0.388355	0.404326	36	18.3729	11.1296
481	8	16	13.3954	9.57526	2.24504	0.0803529	0.289145	0.326256	12	27.8649	18.3261
482	11.33	11.33	10.7285	11.2282	0	0.238814	0.398792	0.447911	0	10.7285	11.2282
483	11.33	15.33	10.7285	11.2282	0.487337	0.238814	0.398792	0.447911	6	13.3457	13.6368
484	12.67	12.67	17.7078	14.3	0	0.0254896	0.259117	0.280685	0	17.7078	14.3
485	12.67	18	17.7078	14.3	0.479124	0.0254896	0.259117	0.280685	6	20.2568	16.1902
486	12.67	11.33	17.7078	14.3	1.01848	0.0254896	0.259117	0.280685	12	23.5678	18.6187
487	12.67	14	17.7078	14.3	1.99316	0.0254896	0.259117	0.280685	24	30.9835	23.968
488	1.33	1.33	1.62053	-1.29209	0	0.0362364	0.0985841	0.116023	0	1.62053	-1.29209
489	1.33	4	1.62053	-1.29209	0.517454	0.0362364	0.0985841	0.116023	6	1.7208	-1.35971
490	1.33	0.67	1.62053	-1.29209	1.03217	0.0362364	0.0985841	0.116023	12	1.82669	-1.43049
491	1.33	2.33	1.62053	-1.29209	2.03149	0.0362364	0.0985841	0.116023	24	2.05125	-1.57859
492	1.33	3.33	1.62053	-1.29209	2.99247	0.0362364	0.0985841	0.116023	36	2.2932	-1.73546
493	8	7	13.3954	9.57526	0.52293	0.0803529	0.289145	0.326256	6	15.8873	11.1383
494	8	8	13.3954	9.57526	0	0.0803529	0.289145	0.326256	0	13.3954	9.57526
495	10	10	7.59593	11.0782	0	0.1	-0.042597	-0.0321381	0	7.59593	11.0782
496	12	12	11.4939	15.0064	0	0.0147737	0.128796	0.131781	0	11.4939	15.0064
497	12	12.67	11.4939	15.0064	0.498289	0.0147737	0.128796	0.131781	6	12.274	16.001
498	12	8.67	11.4939	15.0064	1.00753	0.0147737	0.128796	0.131781	12	13.1259	17.0857
499	12	8	11.4939	15.0064	1.52772	0.0147737	0.128796	0.131781	18	14.0573	18.2696
500	12	12.33	11.4939	15.0064	2.00411	0.0147737	0.128796	0.131781	24	14.9681	19.4257
501	12	8.67	11.4939	15.0064	2.97057	0.0147737	0.128796	0.131781	36	17.0012	22.0007
504	9.67	9.67	10.2805	17.2244	0	0.234827	0.717098	0.770716	0	10.2805	17.2244
505	9.67	10.33	10.2805	17.2244	0.517454	0.234827	0.717098	0.770716	6	15.3184	24.963
506	9.67	15	10.2805	17.2244	0.996578	0.234827	0.717098	0.770716	12	22.1608	35.1974
507	11	7.33	16.8994	12.8564	0.514716	0.00792466	0.0579374	0.113984	6	17.9205	13.2456
508	15.33	15.33	19.1239	14.1314	0	0.0129883	-0.017657	0.00305762	0	19.1239	14.1314
509	15.33	8.33	19.1239	14.1314	0.884326	0.0129883	-0.017657	0.00305762	6	19.1757	13.9125
510	15.33	6.33	19.1239	14.1314	1.03217	0.0129883	-0.017657	0.00305762	12	19.1843	13.8762
511	15.33	12.67	19.1239	14.1314	2.00411	0.0129883	-0.017657	0.00305762	24	19.2414	13.6401
512	15.33	14.33	19.1239	14.1314	3.00068	0.0129883	-0.017657	0.00305762	36	19.3001	13.4022
514	6.67	6.67	5.02332	10.0836	0	0.00997395	-0.0978906	-0.0110812	0	5.02332	10.0836
515	6.67	2.33	5.02332	10.0836	0.539357	0.00997395	-0.0978906	-0.0110812	6	4.99339	9.56503
516	6.67	4	5.02332	10.0836	1.05407	0.00997395	-0.0978906	-0.0110812	12	4.96499	9.09503
517	6.67	6	5.02332	10.0836	3.06913	0.00997395	-0.0978906	-0.0110812	36	4.85535	7.46684
519	9	9	10.8054	6.43366	2.09172	0.1	-0.0920071	-0.0792492	24	9.15484	5.30734
520	19	16.33	19.4292	18.1197	0.517454	0.0829203	0.326758	0.325244	6	22.9904	21.4577
521	14.33	14.33	16.0013	15.912	0	-0.76888	-1.09672	-0.944315	0	16.0013	15.912
522	14.33	6.33	16.0013	15.912	0.479124	-0.76888	-1.09672	-0.944315	6	10.178	9.40841
523	13.33	13.33	12.6616	19.6815	0	0.0944246	0.0895402	0.105591	0	12.6616	19.6815
524	13.33	12.67	12.6616	19.6815	0.536619	0.0944246	0.0895402	0.105591	6	13.3998	20.6502
525	17	22.33	23.635	17.4408	0.531143	0.23515	0.326832	0.352338	6	28.499	20.7471
526	17	24	23.635	17.4408	1.01027	0.23515	0.326832	0.352338	12	33.74	24.2642
527	9	10	10.8054	6.43366	0.539357	0.1	-0.0920071	-0.0792492	6	10.3533	6.12218
528	14.67	14.67	14.6136	13.2132	0	0.463969	0.562348	0.501852	0	14.6136	13.2132
529	14.67	19	14.6136	13.2132	0.501027	0.463969	0.562348	0.501852	6	18.7913	17.5135
530	14.67	27.33	14.6136	13.2132	0.999316	0.463969	0.562348	0.501852	12	24.1302	23.1775
531	23	32	23.3066	24.0706	0.495551	-0.0237407	0.0781188	0.047075	6	23.8567	25.0207
532	23	23	23.3066	24.0706	0.974675	-0.0237407	0.0781188	0.047075	12	24.4009	25.9749
533	23	21.67	23.3066	24.0706	2.06708	-0.0237407	0.0781188	0.047075	24	25.6886	28.2888
534	13	13	16.5052	11.4168	0	0.0415247	0.34392	0.372128	0	16.5052	11.4168
535	13	12.67	16.5052	11.4168	0.528405	0.0415247	0.34392	0.372128	6	20.0918	13.692
536	13	9.33	16.5052	11.4168	0.969199	0.0415247	0.34392	0.372128	12	23.6732	15.9333
537	3.33	3.33	0.895254	1.06885	0	-0.0133369	0.0561756	0.0746027	0	0.895254	1.06885
538	3.33	5	0.895254	1.06885	0.498289	-0.0133369	0.0561756	0.0746027	6	0.92916	1.0992
539	19.67	19.67	22.9013	20.0314	0	0.0894981	0.156828	0.14258	0	22.9013	20.0314
540	19.67	21.33	22.9013	20.0314	0.462697	0.0894981	0.156828	0.14258	6	24.4631	21.539
541	19.67	22	22.9013	20.0314	1.09514	0.0894981	0.156828	0.14258	12	26.7715	23.7849
542	19.67	24.67	22.9013	20.0314	1.99589	0.0894981	0.156828	0.14258	24	30.4403	27.3938
543	14.33	14.33	17.2185	19.9068	0	0.437589	0.653297	0.60534	0	17.2185	19.9068
544	14.33	20	17.2185	19.9068	0.501027	0.437589	0.653297	0.60534	6	23.3191	27.6157
545	14.33	22.33	17.2185	19.9068	0.996578	0.437589	0.653297	0.60534	12	31.4768	38.1729
546	13.67	13.67	15.9922	13.1044	0	0.0348957	0.133732	0.153772	0	15.9922	13.1044
547	13.67	11.33	15.9922	13.1044	1.01574	0.0348957	0.133732	0.153772	12	18.6957	15.011
548	13.67	12.67	15.9922	13.1044	1.50856	0.0348957	0.133732	0.153772	18	20.1675	16.0336
549	13.67	14	15.9922	13.1044	1.99589	0.0348957	0.133732	0.153772	24	21.7369	17.1134
552	6.67	6.67	7.83843	9.69923	0	-0.0271139	-0.0385583	-0.0563022	0	7.83843	9.69923
553	6.67	2	7.83843	9.69923	0.528405	-0.0271139	-0.0385583	-0.0563022	6	7.60867	9.50361
554	6.67	5.67	7.83843	9.69923	1.00753	-0.0271139	-0.0385583	-0.0563022	12	7.40616	9.32965
555	6.67	2	7.83843	9.69923	1.99316	-0.0271139	-0.0385583	-0.0563022	24	7.00637	8.98174
557	9	9	10.8054	6.43366	0	0.1	-0.0920071	-0.0792492	0	10.8054	6.43366
558	7	6.67	12.2054	6.48812	1.05955	-0.0261016	-0.151175	-0.155798	12	10.3481	5.52783
559	6.33	6.33	9.22288	8.94142	0	0.00745838	-0.0393707	0.0472975	0	9.22288	8.94142
560	6.33	5	9.22288	8.94142	0.501027	0.00745838	-0.0393707	0.0472975	6	9.44405	8.76677
561	6.33	4.67	9.22288	8.94142	1.02122	0.00745838	-0.0393707	0.0472975	12	9.67929	8.58905
562	6.33	3	9.22288	8.94142	2.0397	0.00745838	-0.0393707	0.0472975	24	10.157	8.25146
563	6.33	5	9.22288	8.94142	3.03628	0.00745838	-0.0393707	0.0472975	36	10.6472	7.93398
565	8	5	10.2704	4.8144	2.03696	-0.0632033	-0.157008	-0.14037	24	7.7163	3.49661
566	8	5	10.2704	4.8144	0.503765	-0.0632033	-0.157008	-0.14037	6	9.5692	4.44828
567	9.33	9.33	8.32093	9.02724	0	0.0775339	0.364045	0.362764	0	8.32093	9.02724
568	9.33	8	8.32093	9.02724	0.498289	0.0775339	0.364045	0.362764	6	9.96955	10.8227
569	9.33	17.33	8.32093	9.02724	2.96783	0.0775339	0.364045	0.362764	36	24.4199	26.5936
571	6.67	6.67	12.3179	12.9515	0	0.060268	-0.0367733	-0.0240381	0	12.3179	12.9515
572	17	17	18.6145	16.046	0	0.311781	0.719905	0.814966	0	18.6145	16.046
573	17	30	18.6145	16.046	0.517454	0.311781	0.719905	0.814966	6	28.379	23.2889
574	17	34.33	18.6145	16.046	1.03765	0.311781	0.719905	0.814966	12	43.3621	33.8679
575	17	40	18.6145	16.046	2.02053	0.311781	0.719905	0.814966	24	96.6028	68.721
576	4	4	9.0331	9.11161	0	-0.101722	-0.203099	-0.21499	0	9.0331	9.11161
577	4	3.67	9.0331	9.11161	0.473648	-0.101722	-0.203099	-0.21499	6	8.15854	8.27594
578	4	4	9.0331	9.11161	0.952772	-0.101722	-0.203099	-0.21499	12	7.35999	7.50855
579	4	6	9.0331	9.11161	2.00684	-0.101722	-0.203099	-0.21499	24	5.86758	6.06152
580	4	2.67	9.0331	9.11161	3.08282	-0.101722	-0.203099	-0.21499	36	4.65582	4.87164
581	9.67	9.67	9.16307	11.1528	0	0.148849	0.153446	0.174227	0	9.16307	11.1528
582	9.67	14.67	9.16307	11.1528	0.498289	0.148849	0.153446	0.174227	6	9.99412	12.039
583	9.67	11.67	9.16307	11.1528	0.99384	0.148849	0.153446	0.174227	12	10.8953	12.9902
584	9.67	14	9.16307	11.1528	1.96851	0.148849	0.153446	0.174227	24	12.9119	15.0858
585	8.67	8.67	5.42196	11.349	0	0.205197	0.313239	0.316151	0	5.42196	11.349
586	8.67	11.33	5.42196	11.349	0.462697	0.205197	0.313239	0.316151	6	6.27604	13.119
587	8.67	13	5.42196	11.349	0.991102	0.205197	0.313239	0.316151	12	7.41715	15.4805
588	8.67	17.67	5.42196	11.349	1.97125	0.205197	0.313239	0.316151	24	10.1115	21.0437
589	8	8	10.2704	4.8144	0	-0.0632033	-0.157008	-0.14037	0	10.2704	4.8144
590	6.67	6.67	12.252	10.4301	0	0.157056	0.376745	0.375998	0	12.252	10.4301
591	6.67	9.67	12.252	10.4301	0.506502	0.157056	0.376745	0.375998	6	14.8223	12.623
592	6.67	12.67	12.252	10.4301	0.996578	0.157056	0.376745	0.375998	12	17.8214	15.1826
593	6.67	15.33	12.252	10.4301	1.50034	0.157056	0.376745	0.375998	18	21.5379	18.3558
594	6.67	15	12.252	10.4301	2.00137	0.157056	0.376745	0.375998	24	26.0026	22.1692
595	6.67	10.67	12.252	10.4301	3.01164	0.157056	0.376745	0.375998	36	38.0179	32.4376
596	6	2	11.5702	6.21574	1.99589	0.0421894	-0.172781	-0.173136	24	8.18964	4.40276
597	12.67	12.67	9.82071	11.532	0	0.00157529	0.0415053	0.4253	0	9.82071	11.532
598	12.67	17.33	9.82071	11.532	0.599589	0.00157529	0.0415053	0.4253	6	12.6733	11.8226
599	12.67	16.33	9.82071	11.532	1.05407	0.00157529	0.0415053	0.4253	12	15.3757	12.0478
600	12.67	7.33	9.82071	11.532	1.70568	0.00157529	0.0415053	0.4253	18	20.2858	12.378
601	12.67	15	9.82071	11.532	1.99316	0.00157529	0.0415053	0.4253	24	22.9239	12.5266
602	12.67	4.67	9.82071	11.532	2.97604	0.00157529	0.0415053	0.4253	36	34.8204	13.0482
605	6	5	11.5702	6.21574	0.999316	0.0421894	-0.172781	-0.173136	12	9.73193	5.23005
606	8	8	11.1272	2.96779	0	-0.0133017	0.105211	0.054621	0	11.1272	2.96779
607	8	6.33	11.1272	2.96779	0.637919	-0.0133017	0.105211	0.054621	6	11.5217	3.17381
608	8	9.67	11.1272	2.96779	2.03149	-0.0133017	0.105211	0.054621	24	12.433	3.67499
609	14.33	14.33	15.1331	14.5141	0	0.030208	0.0446239	0.0580983	0	15.1331	14.5141
610	14.33	11	15.1331	14.5141	0.506502	0.030208	0.0446239	0.0580983	6	15.5851	14.8459
611	14.33	20	15.1331	14.5141	3.00342	0.030208	0.0446239	0.0580983	36	18.0182	16.5958
612	8.67	10.33	10.2512	8.71923	1.00479	0.234566	0.306599	0.341254	12	14.4441	11.8651
613	8.67	15.33	10.2512	8.71923	1.53593	0.234566	0.306599	0.341254	18	17.3145	13.9635
614	24	24	24.3252	22.9979	0	0.1055	0.00345807	0.0286916	0	24.3252	22.9979
615	24	31	24.3252	22.9979	0.479124	0.1055	0.00345807	0.0286916	6	24.6619	23.036
616	24	31.67	24.3252	22.9979	1.01848	0.1055	0.00345807	0.0286916	12	25.0465	23.079
617	24	31.33	24.3252	22.9979	1.95483	0.1055	0.00345807	0.0286916	24	25.7285	23.1539
618	9.33	9.33	11.3337	11.1362	0	0.125788	0.24182	0.246481	0	11.3337	11.1362
619	9.33	12.67	11.3337	11.1362	0.492813	0.125788	0.24182	0.246481	6	12.7975	12.5456
620	14	15	17.1117	17.9302	0.533881	0.0638226	0.343253	0.323079	6	20.3331	21.5364
621	14	18	17.1117	17.9302	1.01574	0.0638226	0.343253	0.323079	12	23.7582	25.4101
622	14	22.67	17.1117	17.9302	1.54689	0.0638226	0.343253	0.323079	18	28.2058	30.492
623	14	21	17.1117	17.9302	2.01232	0.0638226	0.343253	0.323079	24	32.7827	35.7741
624	14	20.67	17.1117	17.9302	2.96235	0.0638226	0.343253	0.323079	36	44.56	49.5671
625	11.67	11.67	12.5044	12.4441	0	0.370811	0.679965	0.672485	0	12.5044	12.4441
626	11.67	15	12.5044	12.4441	0.481862	0.370811	0.679965	0.672485	6	17.2899	17.2687
627	10	10	13.2327	10.3286	0	0.409831	0.557458	0.556961	0	13.2327	10.3286
628	10	20	13.2327	10.3286	0.498289	0.409831	0.557458	0.556961	6	17.4653	13.6357
629	10	23.33	13.2327	10.3286	0.996578	0.409831	0.557458	0.556961	12	23.0518	18.0017
630	10	30.33	13.2327	10.3286	1.99316	0.409831	0.557458	0.556961	24	40.1571	31.3752
631	7.67	7.67	10.0998	15.029	0	0.0133678	-0.0759423	-0.0317871	0	10.0998	15.029
632	7.67	7.33	10.0998	15.029	0.558522	0.0133678	-0.0759423	-0.0317871	6	9.92205	14.4049
633	7.67	10.33	10.0998	15.029	2.17933	0.0133678	-0.0759423	-0.0317871	24	9.4238	12.7366
635	7.33	7.33	9.64741	3.21267	0	0.0929289	0.339355	0.345248	0	9.64741	3.21267
636	7.33	8.33	9.64741	3.21267	0.517454	0.0929289	0.339355	0.345248	6	11.5345	3.82937
637	19.33	19.33	22.7967	18.3138	0	0.0267408	-0.11307	-0.0960299	0	22.7967	18.3138
638	19.33	10.33	22.7967	18.3138	0.443532	0.0267408	-0.11307	-0.0960299	6	21.8461	17.418
639	19.33	27	22.7967	18.3138	0.950034	0.0267408	-0.11307	-0.0960299	12	20.809	16.4485
640	19.33	17.33	22.7967	18.3138	1.97673	0.0267408	-0.11307	-0.0960299	24	18.8552	14.6457
641	6	4	11.5702	6.21574	0.498289	0.0421894	-0.172781	-0.173136	6	10.6138	5.70298
642	12.67	12.67	16.636	9.95993	0	-0.184913	-0.156221	-0.135671	0	16.636	9.95993
643	12.67	7	16.636	9.95993	0.492813	-0.184913	-0.156221	-0.135671	6	15.5601	9.22191
644	12.67	10	16.636	9.95993	0.977413	-0.184913	-0.156221	-0.135671	12	14.57	8.54954
645	12.67	7.67	16.636	9.95993	1.51677	-0.184913	-0.156221	-0.135671	18	13.5419	7.85868
646	6	6	11.5702	6.21574	0	0.0421894	-0.172781	-0.173136	0	11.5702	6.21574
647	5	7	5.03013	10.7856	2.10815	0.0975792	0.196487	0.202453	24	7.70791	16.3207
648	25.33	25.33	26.3594	30.5793	0	-0.00912522	-0.135639	-0.142927	0	26.3594	30.5793
649	25.33	17.67	26.3594	30.5793	0.492813	-0.00912522	-0.135639	-0.142927	6	24.5667	28.602
650	25.33	25	26.3594	30.5793	0.991102	-0.00912522	-0.135639	-0.142927	12	22.8779	26.7328
651	8.33	8.33	10.4799	5.20717	0	-0.00997944	0.023134	0.00860746	0	10.4799	5.20717
652	8.33	9.33	10.4799	5.20717	0.459959	-0.00997944	0.023134	0.00860746	6	10.5215	5.26288
653	8.33	4.33	10.4799	5.20717	0.991102	-0.00997944	0.023134	0.00860746	12	10.5697	5.32794
654	8.33	5.67	10.4799	5.20717	1.97399	-0.00997944	0.023134	0.00860746	24	10.6595	5.45048
655	8.33	5.33	10.4799	5.20717	2.97057	-0.00997944	0.023134	0.00860746	36	10.7513	5.5776
657	5	7	5.03013	10.7856	0.52293	0.0975792	0.196487	0.202453	6	5.59187	11.9528
658	7	7	5.495	6.41256	0	0.00928783	-0.0818973	-0.0609368	0	5.495	6.41256
659	7	9.67	5.495	6.41256	0.514716	0.00928783	-0.0818973	-0.0609368	6	5.32532	6.14786
660	7	7.67	5.495	6.41256	2.03422	0.00928783	-0.0818973	-0.0609368	24	4.85437	5.42849
661	7	8	5.495	6.41256	2.96783	0.00928783	-0.0818973	-0.0609368	36	4.58591	5.0289
663	11	18.67	10.75	9.43356	1.48392	0.205682	0.442193	0.516737	18	23.1431	18.1823
664	11.67	6	11.984	13.4694	0.501027	0.0119518	0.0111786	0.0764517	6	12.452	13.545
666	5	5	3.69191	1.21627	0	0.205193	0.180084	0.171098	0	3.69191	1.21627
667	5	12.33	3.69191	1.21627	0.481862	0.205193	0.180084	0.171098	6	4.00919	1.32653
668	5	12.67	3.69191	1.21627	0.988364	0.205193	0.180084	0.171098	12	4.37213	1.45321
669	5	9.67	3.69191	1.21627	1.96578	0.205193	0.180084	0.171098	24	5.16798	1.73289
670	12.67	12.67	13.9958	11.7694	0	0.0925492	0.0815674	0.102803	0	13.9958	11.7694
671	12.67	15.33	13.9958	11.7694	0.476386	0.0925492	0.0815674	0.102803	6	14.6983	12.2357
672	12.67	16	13.9958	11.7694	1.013	0.0925492	0.0815674	0.102803	12	15.532	12.7832
673	11.33	11.33	13.8073	13.3454	0	0.115658	0.105727	0.129079	0	13.8073	13.3454
674	11.33	13.33	13.8073	13.3454	0.476386	0.115658	0.105727	0.129079	6	14.683	14.0347
675	11.33	15.33	13.8073	13.3454	0.974675	0.115658	0.105727	0.129079	12	15.6584	14.794
676	11.33	19	13.8073	13.3454	1.47296	0.115658	0.105727	0.129079	18	16.6986	15.5942
677	11.33	15.67	13.8073	13.3454	1.97399	0.115658	0.105727	0.129079	24	17.8142	16.4426
678	11.33	17.67	13.8073	13.3454	3.04449	0.115658	0.105727	0.129079	36	20.454	18.4129
679	18	18	16.7749	18.436	0	0.098735	0.413534	0.414939	0	16.7749	18.436
680	5.33	5.33	6.70225	2.80137	0	0.0269011	0.166525	0.190026	0	6.70225	2.80137
681	5.33	10	6.70225	2.80137	0.539357	0.0269011	0.166525	0.190026	6	7.42561	3.06462
682	5.33	4.67	6.70225	2.80137	0.977413	0.0269011	0.166525	0.190026	12	8.07019	3.29653
683	5.33	6.33	6.70225	2.80137	2.98152	0.0269011	0.166525	0.190026	36	11.8107	4.60252
684	6	6	6.91613	10.0825	0	0.262709	0.357795	0.428618	0	6.91613	10.0825
685	6	10.33	6.91613	10.0825	0.501027	0.262709	0.357795	0.428618	6	8.57289	12.0621
686	6	11	6.91613	10.0825	0.996578	0.262709	0.357795	0.428618	12	10.6016	14.4021
687	6	15.67	6.91613	10.0825	1.48939	0.262709	0.357795	0.428618	18	13.0951	17.1792
688	6	22.33	6.91613	10.0825	1.99316	0.262709	0.357795	0.428618	24	16.2511	20.5723
689	2.67	12.67	4.69075	8.33661	1.00205	0.0279555	0.225484	0.216096	12	5.82484	10.45
690	2.67	8.33	4.69075	8.33661	1.9603	0.0279555	0.225484	0.216096	24	7.16498	12.9704
691	2.67	5.67	4.69075	8.33661	3.01437	0.0279555	0.225484	0.216096	36	8.99786	16.4504
693	8.67	8.67	13.5221	12.8626	0	0.121619	0.48612	0.46304	0	13.5221	12.8626
694	8.67	11.33	13.5221	12.8626	0.670773	0.121619	0.48612	0.46304	6	18.4474	17.8214
695	8.67	11.67	13.5221	12.8626	1.06776	0.121619	0.48612	0.46304	12	22.1701	21.6149
696	9.67	9.67	8.98568	17.3829	0	0.0431884	-0.12914	-0.120289	0	8.98568	17.3829
697	9.67	9	8.98568	17.3829	0.503765	0.0431884	-0.12914	-0.120289	6	8.45735	16.2881
698	9.67	14	8.98568	17.3829	1.01848	0.0431884	-0.12914	-0.120289	12	7.9496	15.2406
699	9.67	9	8.98568	17.3829	1.4976	0.0431884	-0.12914	-0.120289	18	7.50439	14.3262
700	9.67	6	8.98568	17.3829	2.01506	0.0431884	-0.12914	-0.120289	24	7.05153	13.4001
701	11.67	11.67	15.5854	12.3711	0	0.0642272	0.0107675	0.0195193	0	15.5854	12.3711
702	11.67	14.67	15.5854	12.3711	0.626968	0.0642272	0.0107675	0.0195193	6	15.7773	12.4549
703	11.67	15.67	15.5854	12.3711	1.55784	0.0642272	0.0107675	0.0195193	18	16.0666	12.5803
704	11.67	14.67	15.5854	12.3711	2.05613	0.0642272	0.0107675	0.0195193	24	16.2236	12.648
705	8.33	14	11.0287	10.3294	1.46475	0.10594	0.286436	0.317359	18	17.5552	15.714
706	5	5	5.03013	10.7856	0	0.0975792	0.196487	0.202453	0	5.03013	10.7856
707	17.67	17.67	20.952	13.8871	0	0.113135	0.353587	0.311255	0	20.952	13.8871
708	17.67	29	20.952	13.8871	0.503765	0.113135	0.353587	0.311255	6	24.5089	16.5947
709	17.67	25.67	20.952	13.8871	1.00205	0.113135	0.353587	0.311255	12	28.6207	19.7919
710	18	18	18.9344	20.5533	0	0.0870838	0.120602	0.132742	0	18.9344	20.5533
711	18	19.67	18.9344	20.5533	0.536619	0.0870838	0.120602	0.132742	6	20.3323	21.9274
712	18	17	18.9344	20.5533	1.03217	0.0870838	0.120602	0.132742	12	21.7148	23.2778
713	18	21.67	18.9344	20.5533	1.47296	0.0870838	0.120602	0.132742	18	23.0233	24.5488
714	12.33	12.33	14.0489	15.0725	0	0.122696	0.441425	0.434324	0	14.0489	15.0725
715	12.33	18.33	14.0489	15.0725	0.468172	0.122696	0.441425	0.434324	6	17.2168	18.5327
716	12.33	15.67	14.0489	15.0725	0.99384	0.122696	0.441425	0.434324	12	21.6324	23.3729
717	7.67	7.67	10.5935	10.5158	0	0.0480385	0.0792764	0.0999239	0	10.5935	10.5158
718	7.67	6.67	10.5935	10.5158	0.536619	0.0480385	0.0792764	0.0999239	6	11.1771	10.9729
719	7.67	7.33	10.5935	10.5158	0.977413	0.0480385	0.0792764	0.0999239	12	11.6804	11.3631
720	7.67	10	10.5935	10.5158	3.01164	0.0480385	0.0792764	0.0999239	36	14.3131	13.3516
721	21.67	21.67	27.8297	21.9779	0	0.0341494	0.213157	0.211872	0	27.8297	21.9779
722	21.67	22.67	27.8297	21.9779	0.999316	0.0341494	0.213157	0.211872	12	34.3922	27.1954
723	21.67	24.67	27.8297	21.9779	1.99589	0.0341494	0.213157	0.211872	24	42.4775	33.6319
724	12.33	17.33	11.9242	11.0567	0.501027	0.0818523	0.119903	0.131761	6	12.738	11.7413
725	12.33	17	11.9242	11.0567	1.89733	0.0818523	0.119903	0.131761	24	15.3109	13.8811
726	16.67	16.67	14.8014	20.2543	0	0.0771458	0.204629	0.205829	0	14.8014	20.2543
727	16.67	22	14.8014	20.2543	1.59069	0.0771458	0.204629	0.205829	18	20.5351	28.0466
728	4.67	4.67	4.02267	6.4069	0	-0.114016	0.0981756	0.112808	0	4.02267	6.4069
729	4.67	8	4.02267	6.4069	0.637919	-0.114016	0.0981756	0.112808	6	4.32282	6.82099
730	4.67	10.67	4.02267	6.4069	2.00684	-0.114016	0.0981756	0.112808	24	5.04467	7.80215
731	7.33	7.33	7.15543	5.01245	0	-0.249477	-0.492505	-0.485265	0	7.15543	5.01245
732	7.33	6	7.15543	5.01245	0.511978	-0.249477	-0.492505	-0.485265	6	5.58133	3.89531
733	11.33	11.33	9.21651	9.0741	0	0.114961	0.309684	0.300373	0	9.21651	9.0741
734	11.33	16.33	9.21651	9.0741	0.47091	0.114961	0.309684	0.300373	6	10.6169	10.4988
735	11.33	13.33	9.21651	9.0741	0.974675	0.114961	0.309684	0.300373	12	12.3513	12.2713
736	11.33	15.67	9.21651	9.0741	1.46749	0.114961	0.309684	0.300373	18	14.3219	14.2946
737	7.67	7.67	16.2483	8.43437	0	-0.0297284	0.0957067	0.0986367	0	16.2483	8.43437
738	7.67	6.33	16.2483	8.43437	0.533881	-0.0297284	0.0957067	0.0986367	6	17.1269	8.87653
739	7.67	9	16.2483	8.43437	1.10609	-0.0297284	0.0957067	0.0986367	12	18.1213	9.37621
740	7.67	6.67	16.2483	8.43437	3.00342	-0.0297284	0.0957067	0.0986367	36	21.8508	11.2432
741	8.67	8.67	10.9623	8.71021	0	-0.674913	-0.792119	-0.882614	0	10.9623	8.71021
742	8.67	5.67	10.9623	8.71021	0.476386	-0.674913	-0.792119	-0.882614	6	7.19937	5.97235
743	21	21	18.7672	20.7867	0	-0.0766534	0.144348	0.152852	0	18.7672	20.7867
744	4.33	4.33	2.95452	4.76074	0	0.027688	-0.0574918	-0.0354346	0	2.95452	4.76074
745	4.33	4.33	2.95452	4.76074	0.511978	0.027688	-0.0574918	-0.0354346	6	2.9014	4.62265
746	4.33	5.33	2.95452	4.76074	2.987	0.027688	-0.0574918	-0.0354346	36	2.65779	4.00954
747	23.33	23.33	28.6883	21.5923	0	-0.0331722	-0.050224	-0.0727131	0	28.6883	21.5923
748	23.33	22.33	28.6883	21.5923	0.498289	-0.0331722	-0.050224	-0.0727131	6	27.6674	21.0586
749	23.33	29	28.6883	21.5923	0.980151	-0.0331722	-0.050224	-0.0727131	12	26.7148	20.5551
750	23.33	20.33	28.6883	21.5923	2.07803	-0.0331722	-0.050224	-0.0727131	24	24.6651	19.4524
751	10	10	10.9633	12.465	0	0.0229952	0.0530176	0.0779977	0	10.9633	12.465
752	10	13.67	10.9633	12.465	0.476386	0.0229952	0.0530176	0.0779977	6	11.3783	12.7838
753	10	7.33	10.9633	12.465	1.0486	0.0229952	0.0530176	0.0779977	12	11.8976	13.1776
754	10	10	10.9633	12.465	2.00684	0.0229952	0.0530176	0.0779977	24	12.821	13.8644
755	10	11.67	10.9633	12.465	3.00616	0.0229952	0.0530176	0.0779977	36	13.8603	14.6187
756	11	11	16.2765	9.48003	0	0.0249065	0.0868196	0.125471	0	16.2765	9.48003
757	11	8.33	16.2765	9.48003	0.492813	0.0249065	0.0868196	0.125471	6	17.3147	9.89444
758	11	11.33	16.2765	9.48003	0.996578	0.0249065	0.0868196	0.125471	12	18.4445	10.3368
759	11	9	16.2765	9.48003	1.4976	0.0249065	0.0868196	0.125471	18	19.6412	10.7964
760	11	9.67	16.2765	9.48003	3.06913	0.0249065	0.0868196	0.125471	36	23.9223	12.3746
761	16.33	16.33	19.6499	19.2057	0	0.232045	0.477678	0.467573	0	19.6499	19.2057
762	16.33	20.67	19.6499	19.2057	0.498289	0.232045	0.477678	0.467573	6	24.8053	24.367
763	16.33	22.33	19.6499	19.2057	1.03491	0.232045	0.477678	0.467573	12	31.8796	31.4866
764	16.33	24	19.6499	19.2057	1.4976	0.232045	0.477678	0.467573	18	39.5794	39.2748
765	16.33	21.67	19.6499	19.2057	2.03696	0.232045	0.477678	0.467573	24	50.9323	50.8165
766	16.33	45.33	19.6499	19.2057	2.97604	0.232045	0.477678	0.467573	36	79.011	79.583
767	8	8	9.35944	4.04198	0	0.146196	0.138524	0.176496	0	9.35944	4.04198
768	8	7	9.35944	4.04198	0.50924	0.146196	0.138524	0.176496	6	10.2396	4.33741
769	8	8.67	9.35944	4.04198	0.982888	0.146196	0.138524	0.176496	12	11.1324	4.63153
770	8	12.33	9.35944	4.04198	1.48118	0.146196	0.138524	0.176496	18	12.1558	4.96251
771	8	10.33	9.35944	4.04198	1.97947	0.146196	0.138524	0.176496	24	13.2733	5.31715
772	8	14.67	9.35944	4.04198	2.99521	0.146196	0.138524	0.176496	36	15.8795	6.12049
773	17	15	22.3569	20.2662	0.536619	-0.154054	-0.253926	-0.262866	6	19.4156	17.6846
774	17	17	22.3569	20.2662	0	-0.154054	-0.253926	-0.262866	0	22.3569	20.2662
775	1	1	0.819106	3.70405	0	0.165936	0.306204	0.321393	0	0.819106	3.70405
776	1	2	0.819106	3.70405	0.481862	0.165936	0.306204	0.321393	6	0.956309	4.29295
777	1	2.33	0.819106	3.70405	0.980151	0.165936	0.306204	0.321393	12	1.1224	5.00057
778	1	3	0.819106	3.70405	1.97399	0.165936	0.306204	0.321393	24	1.54479	6.77927
779	4.33	4.33	6.76414	7.77544	0	0.1	-0.0873664	-0.0629661	0	6.76414	7.77544
780	4.33	3.33	6.76414	7.77544	0.602327	0.1	-0.0873664	-0.0629661	6	6.5124	7.37686
781	4.33	4.33	6.76414	7.77544	1.08145	0.1	-0.0873664	-0.0629661	12	6.31887	7.07444
782	4.33	4.33	6.76414	7.77544	2.99521	0.1	-0.0873664	-0.0629661	36	5.60152	5.9852
783	6.33	6.33	12.3438	6.44757	0	0.0604831	0.0390625	0.0584725	0	12.3438	6.44757
784	6.33	3.67	12.3438	6.44757	0.728268	0.0604831	0.0390625	0.0584725	6	12.8808	6.63362
785	6.33	4.33	12.3438	6.44757	0.991102	0.0604831	0.0390625	0.0584725	12	13.0803	6.70208
786	6.33	2.33	12.3438	6.44757	1.99316	0.0604831	0.0390625	0.0584725	24	13.8696	6.96962
787	6.33	9.67	12.3438	6.44757	3.00342	0.0604831	0.0390625	0.0584725	36	14.7136	7.25016
788	7.67	7.67	10.1657	10.4946	0	0.292359	0.66955	0.674185	0	10.1657	10.4946
789	7.67	10	10.1657	10.4946	0.503765	0.292359	0.66955	0.674185	6	14.2771	14.7046
790	7.67	7.33	10.1657	10.4946	1.00205	0.292359	0.66955	0.674185	12	19.9772	20.528
791	10.67	13.33	9.77589	11.4732	0.533881	-0.0465425	0.00726215	0.00345474	6	9.79394	11.5178
792	10.67	2.67	9.77589	11.4732	0.963723	-0.0465425	0.00726215	0.00345474	12	9.80849	11.5538
793	4	4	7.20565	3.90226	0	0.1	-0.0254616	-0.0139054	0	7.20565	3.90226
794	4	2	7.20565	3.90226	0.539357	0.1	-0.0254616	-0.0139054	6	7.15181	3.84903
795	4	5	7.20565	3.90226	1.01574	0.1	-0.0254616	-0.0139054	12	7.10459	3.80263
796	4	2.33	7.20565	3.90226	2.0835	0.1	-0.0254616	-0.0139054	24	6.99989	3.70064
797	4	4	7.20565	3.90226	3.08282	0.1	-0.0254616	-0.0139054	36	6.90329	3.60767
798	18.67	18.67	16.3996	21.3147	0	0.0279708	0.0547903	0.0820609	0	16.3996	21.3147
799	18.67	19	16.3996	21.3147	0.503765	0.0279708	0.0547903	0.0820609	6	17.0918	21.9112
800	18.67	13.67	16.3996	21.3147	0.982888	0.0279708	0.0547903	0.0820609	12	17.7772	22.494
801	18.67	20.67	16.3996	21.3147	2.00958	0.0279708	0.0547903	0.0820609	24	19.3398	23.7956
802	29.33	29.33	30.2713	30.3232	0	0.237262	0.319099	0.370284	0	30.2713	30.3232
803	29.33	34	30.2713	30.3232	1.28679	0.237262	0.319099	0.370284	12	48.7487	45.7196
804	29.33	53	30.2713	30.3232	2.01506	0.237262	0.319099	0.370284	24	63.8377	57.6803
805	6.33	6.33	7.25001	12.6252	0	-0.0126931	-0.126391	-0.131975	0	7.25001	12.6252
806	6.33	5.33	7.25001	12.6252	0.517454	-0.0126931	-0.126391	-0.131975	6	6.77143	11.8259
807	6.33	2.33	7.25001	12.6252	1.00753	-0.0126931	-0.126391	-0.131975	12	6.34733	11.1156
808	6.33	4	7.25001	12.6252	2.01232	-0.0126931	-0.126391	-0.131975	24	5.55905	9.78992
811	12	15	8.42233	11.4647	0.525667	0.209113	0.433992	0.501322	6	10.9618	14.4026
812	12	12	8.42233	11.4647	0	0.209113	0.433992	0.501322	0	8.42233	11.4647
813	14.33	14.33	15.9487	13.2558	0	0.172175	0.191889	0.235022	0	15.9487	13.2558
814	14.33	15.67	15.9487	13.2558	0.528405	0.172175	0.191889	0.235022	6	18.0575	14.6704
815	14.33	21.33	15.9487	13.2558	1.013	0.172175	0.191889	0.235022	12	20.2358	16.1
816	14.33	20.33	15.9487	13.2558	1.56605	0.172175	0.191889	0.235022	18	23.0446	17.9025
817	4.33	4.33	5.30647	8.64194	0	0.185745	0.410907	0.473745	0	5.30647	8.64194
818	4.33	7.33	5.30647	8.64194	0.539357	0.185745	0.410907	0.473745	6	6.85134	10.786
819	4.33	5.67	5.30647	8.64194	1.11978	0.185745	0.410907	0.473745	12	9.01976	13.6912
820	4.33	7	5.30647	8.64194	1.51951	0.185745	0.410907	0.473745	18	10.9002	16.1352
821	4.33	15.33	5.30647	8.64194	2.05886	0.185745	0.410907	0.473745	24	14.0736	20.1384
822	4.33	10.33	5.30647	8.64194	3.0883	0.185745	0.410907	0.473745	36	22.9196	30.742
823	4	4	4.27285	3.11238	0.536619	0.1	-0.190453	-0.192096	6	3.85434	2.81001
824	5.33	6	9.84124	11.0294	0.520192	0.00924732	0.0447053	0.0520837	6	10.1115	11.2889
825	5.33	7.67	9.84124	11.0294	0.960986	0.00924732	0.0447053	0.0520837	12	10.3463	11.5135
826	5.33	5.33	9.84124	11.0294	2.02875	0.00924732	0.0447053	0.0520837	24	10.938	12.0764
828	4	4	4.27285	3.11238	0	0.1	-0.190453	-0.192096	0	4.27285	3.11238
829	24	24	29.4989	29.1917	0	0.0898922	0.0856089	0.0943718	0	29.4989	29.1917
830	24	30	29.4989	29.1917	2.00137	0.0898922	0.0856089	0.0943718	24	35.6314	34.6473
831	6	6	6.10427	8.0596	0	-0.013049	0.0366428	-0.018021	0	6.10427	8.0596
832	6	7.33	6.10427	8.0596	2.14374	-0.013049	0.0366428	-0.018021	24	5.87295	8.71823
833	6	5.67	6.10427	8.0596	3.03354	-0.013049	0.0366428	-0.018021	36	5.77953	9.00717
834	26.67	44.33	32.7812	28.0513	0.533881	0.232115	0.304376	0.291283	6	38.2968	33.0009
835	15.67	15.67	21.7904	17.0652	0	0.0614368	0.15206	0.174653	0	21.7904	17.0652
836	15.67	18	21.7904	17.0652	0.536619	0.0614368	0.15206	0.174653	6	23.9314	18.5161
837	15.67	19	21.7904	17.0652	1.00753	0.0614368	0.15206	0.174653	12	25.9829	19.8906
838	15.67	19.67	21.7904	17.0652	1.52498	0.0614368	0.15206	0.174653	18	28.4405	21.5189
840	10	10	12.3812	9.72384	0	-0.0737644	-0.2072	-0.215593	0	12.3812	9.72384
841	10	6	12.3812	9.72384	0.473648	-0.0737644	-0.2072	-0.215593	6	11.1793	8.81488
842	10	7.33	12.3812	9.72384	1.01848	-0.0737644	-0.2072	-0.215593	12	9.94033	7.87388
843	10	5	12.3812	9.72384	1.98768	-0.0737644	-0.2072	-0.215593	24	8.06592	6.44132
844	10	6	12.3812	9.72384	3.06092	-0.0737644	-0.2072	-0.215593	36	6.39979	5.15702
845	17.33	17.33	17.4592	14.4912	0	0.194895	0.254279	0.238413	0	17.4592	14.4912
846	17.33	19.33	17.4592	14.4912	0.490075	0.194895	0.254279	0.238413	6	19.6231	16.4144
847	17.33	29.33	17.4592	14.4912	0.991102	0.194895	0.254279	0.238413	12	22.1129	18.6447
848	17.33	28.67	17.4592	14.4912	1.97125	0.194895	0.254279	0.238413	24	27.9339	23.9218
849	9.67	14.67	9.52952	8.45426	0.511978	-0.0431498	-0.451396	-0.366009	6	7.90113	6.70977
850	4.33	4.33	6.50868	5.71757	0	0.0695863	-0.0286712	-0.00760917	0	6.50868	5.71757
851	4.33	2.67	6.50868	5.71757	0.525667	0.0695863	-0.0286712	-0.00760917	6	6.4827	5.63204
852	4.33	4.67	6.50868	5.71757	1.00205	0.0695863	-0.0286712	-0.00760917	12	6.45924	5.55564
853	4.33	3.67	6.50868	5.71757	1.99589	0.0695863	-0.0286712	-0.00760917	24	6.41058	5.39957
854	4.33	6.33	6.50868	5.71757	2.97057	0.0695863	-0.0286712	-0.00760917	36	6.36321	5.25077
855	8	8	11.0707	7.22281	0	0.00286039	-0.0332809	0.0378742	0	11.0707	7.22281
856	8	7.67	11.0707	7.22281	0.520192	0.00286039	-0.0332809	0.0378742	6	11.291	7.09884
857	8	6.67	11.0707	7.22281	1.03491	0.00286039	-0.0332809	0.0378742	12	11.5133	6.97828
858	8	3.33	11.0707	7.22281	2.01506	0.00286039	-0.0332809	0.0378742	24	11.9487	6.75431
859	8	4	11.0707	7.22281	3.03628	0.00286039	-0.0332809	0.0378742	36	12.4199	6.52861
861	11.67	11.67	11.8535	13.061	0	-0.107215	-0.248125	-0.249658	0	11.8535	13.061
862	11.67	12.67	11.8535	13.061	0.479124	-0.107215	-0.248125	-0.249658	6	10.5171	11.597
863	11.67	9	11.8535	13.061	0.977413	-0.107215	-0.248125	-0.249658	12	9.28689	10.2483
864	11.67	6.33	11.8535	13.061	1.4757	-0.107215	-0.248125	-0.249658	18	8.20056	9.0564
865	11.67	13.67	11.8535	13.061	2.11088	-0.107215	-0.248125	-0.249658	24	6.998	7.73586
866	11.67	7.67	11.8535	13.061	3.05544	-0.107215	-0.248125	-0.249658	36	5.5279	6.11961
867	2.67	2.67	2.29484	3.50083	0	0.0553646	0.510601	0.521413	0	2.29484	3.50083
868	2.67	6.67	2.29484	3.50083	0.481862	0.0553646	0.510601	0.521413	6	2.95032	4.47738
869	2.67	2.67	2.29484	3.50083	2.97331	0.0553646	0.510601	0.521413	36	10.8155	15.9773
871	14.33	14.33	15.7319	14.57	0	0.127237	0.205101	0.229209	0	15.7319	14.57
872	14.33	17	15.7319	14.57	0.511978	0.127237	0.205101	0.229209	6	17.6907	16.1832
873	7.67	7.67	14.2629	9.45661	0	0.336968	0.487722	0.466871	0	14.2629	9.45661
874	7.67	8.67	14.2629	9.45661	0.47091	0.336968	0.487722	0.466871	6	17.77	11.8982
875	7.67	9.33	14.2629	9.45661	1.01574	0.336968	0.487722	0.466871	12	22.917	15.5198
876	7.67	10	14.2629	9.45661	1.51129	0.336968	0.487722	0.466871	18	28.8826	19.7629
877	7.67	13.67	14.2629	9.45661	2.19576	0.336968	0.487722	0.466871	24	39.7573	27.595
878	6	6	5.88335	13.2286	2.01232	0.0515387	0.0272278	0.0583779	24	6.61673	13.9737
879	16	16	17.9319	22.8464	0	0.105079	0.210672	0.220793	0	17.9319	22.8464
880	16	15	17.9319	22.8464	0.561259	0.105079	0.210672	0.220793	6	20.2976	25.714
881	16	17.67	17.9319	22.8464	1.47296	0.105079	0.210672	0.220793	18	24.8238	31.1591
882	6	5	5.88335	13.2286	0.421629	0.0515387	0.0272278	0.0583779	6	6.02996	13.3814
883	19.33	19.33	19.1209	16.7049	0	0.083903	0.343567	0.340563	0	19.1209	16.7049
884	9.33	9.33	13.8691	11.1865	0	0.0178354	-0.0192248	0.0188864	0	13.8691	11.1865
885	11.67	14.67	14.4746	16.5905	0.525667	0.0413763	0.190551	0.2126	6	16.1861	18.3384
886	11.67	11.67	14.4746	16.5905	0.999316	0.0413763	0.190551	0.2126	12	17.9009	20.0705
887	11.67	10.67	14.4746	16.5905	1.51677	0.0413763	0.190551	0.2126	18	19.9826	22.1504
888	11.67	15	14.4746	16.5905	2.05613	0.0413763	0.190551	0.2126	24	22.4105	24.548
889	11.67	9.33	14.4746	16.5905	3.0089	0.0413763	0.190551	0.2126	36	27.4424	29.4349
891	11.33	13.33	11.3203	9.15932	0.52293	0.360204	0.753503	0.790987	6	17.1197	13.5828
892	11.33	16.67	11.3203	9.15932	0.996578	0.360204	0.753503	0.790987	12	24.9002	19.4082
893	27.67	27.67	29.5996	26.3424	0	0.116983	0.260257	0.271722	0	29.5996	26.3424
894	27.67	19.67	29.5996	26.3424	0.495551	0.116983	0.260257	0.271722	6	33.8661	29.9686
895	27.67	26	29.5996	26.3424	1.03491	0.116983	0.260257	0.271722	12	39.2115	34.4849
896	27.67	36	29.5996	26.3424	1.49487	0.116983	0.260257	0.271722	18	44.4316	38.8702
897	27.67	52	29.5996	26.3424	2.98973	0.116983	0.260257	0.271722	36	66.6957	57.356
898	24	24	23.0754	19.7701	0	0.242517	0.260714	0.285626	0	23.0754	19.7701
899	24	40.33	23.0754	19.7701	0.50924	0.242517	0.260714	0.285626	6	26.6882	22.5771
900	24	35	23.0754	19.7701	0.999316	0.242517	0.260714	0.285626	12	30.6981	25.6542
901	18.67	18.67	18.8011	15.7119	0	0.117563	0.394106	0.421607	0	18.8011	15.7119
902	18.67	23	18.8011	15.7119	0.481862	0.117563	0.394106	0.421607	6	23.0363	18.9977
903	18.67	23.33	18.8011	15.7119	0.996578	0.117563	0.394106	0.421607	12	28.6193	23.2702
904	18.67	28	18.8011	15.7119	1.4976	0.117563	0.394106	0.421607	18	35.3506	28.3501
905	18.67	22.33	18.8011	15.7119	2.01506	0.117563	0.394106	0.421607	24	43.9687	34.7633
906	13.67	13.67	21.3785	14.2546	0	0.238181	0.422849	0.43612	0	21.3785	14.2546
907	13.33	13.33	16.7409	14.2785	0	0.255032	0.232703	0.254893	0	16.7409	14.2785
908	13.33	16.67	16.7409	14.2785	0.498289	0.255032	0.232703	0.254893	6	19.0081	16.034
909	3.67	3.67	1.17073	5.77896	0	-0.165859	-0.15797	-0.184491	0	1.17073	5.77896
910	3.67	1	1.17073	5.77896	3.02806	-0.165859	-0.15797	-0.184491	36	0.669632	3.58185
911	12.67	7	13.7812	17.9019	0.52293	-0.277861	-0.155107	-0.163334	6	12.653	16.5072
912	12.67	4.33	13.7812	17.9019	2.97331	-0.277861	-0.155107	-0.163334	36	8.47963	11.2878
913	7.67	8.33	12.1032	12.363	0.684463	0.0387669	0.272795	0.301275	6	14.875	14.9009
914	7.67	11	12.1032	12.363	1.02943	0.0387669	0.272795	0.301275	12	16.5042	16.3713
915	7.67	9	12.1032	12.363	1.68104	0.0387669	0.272795	0.301275	18	20.0841	19.5561
916	7.67	14	12.1032	12.363	2.00684	0.0387669	0.272795	0.301275	24	22.1554	21.3738
917	7.67	14.67	12.1032	12.363	3.00342	0.0387669	0.272795	0.301275	36	29.914	28.051
919	6	6	5.88335	13.2286	0	0.0515387	0.0272278	0.0583779	0	5.88335	13.2286
920	13.67	13.67	21.2136	10.1951	0	0.134365	0.238985	0.256725	0	21.2136	10.1951
921	13.67	18.33	21.2136	10.1951	0.572211	0.134365	0.238985	0.256725	6	24.5704	11.6891
922	13.67	19.33	21.2136	10.1951	1.01574	0.134365	0.238985	0.256725	12	27.5337	12.9962
923	13.67	17.33	21.2136	10.1951	1.50856	0.134365	0.238985	0.256725	18	31.2471	14.6206
924	13.67	24	21.2136	10.1951	1.98768	0.134365	0.238985	0.256725	24	35.337	16.3943
925	13.67	29	21.2136	10.1951	2.98973	0.134365	0.238985	0.256725	36	45.7039	20.8303
927	5	1	9.06557	9.76296	2.06708	-0.311155	-0.609964	-0.60798	24	2.57988	2.76697
928	8.67	7.67	9.6113	8.95253	0.498289	-0.0189959	0.01033	-0.0144586	6	9.54231	8.99873
929	8.67	7.67	9.6113	8.95253	1.01574	-0.0189959	0.01033	-0.0144586	12	9.47118	9.04696
930	8.67	6.67	9.6113	8.95253	2.96783	-0.0189959	0.01033	-0.0144586	36	9.2076	9.23125
931	5	3	9.06557	9.76296	0.511978	-0.311155	-0.609964	-0.60798	6	6.64066	7.14425
932	10.33	10.33	7.4771	13.8743	0	-0.0878188	-0.0694322	-0.0558468	0	7.4771	13.8743
933	10.33	6.67	7.4771	13.8743	0.514716	-0.0878188	-0.0694322	-0.0558468	6	7.26523	13.3872
934	10.33	5.67	7.4771	13.8743	1.013	-0.0878188	-0.0694322	-0.0558468	12	7.06584	12.932
935	10.33	9.67	7.4771	13.8743	1.52225	-0.0878188	-0.0694322	-0.0558468	18	6.86772	12.4827
936	10.33	7.33	7.4771	13.8743	2.987	-0.0878188	-0.0694322	-0.0558468	36	6.3283	11.2756
937	15	15	20.8603	11.0381	0	0.0759234	0.0315191	0.0461318	0	20.8603	11.0381
938	5	5	9.06557	9.76296	0	-0.311155	-0.609964	-0.60798	0	9.06557	9.76296
939	4	7	3.84205	5.59153	2.01232	0.0770952	-0.168109	-0.15096	24	2.83552	3.98669
940	20.33	20.33	19.4448	26.0643	0	0.260689	0.359172	0.387897	0	19.4448	26.0643
941	20.33	25	19.4448	26.0643	0.525667	0.260689	0.359172	0.387897	6	23.8428	31.4806
942	20.33	22.67	19.4448	26.0643	1.01574	0.260689	0.359172	0.387897	12	28.8348	37.5394
943	20.33	42.67	19.4448	26.0643	1.99316	0.260689	0.359172	0.387897	24	42.1282	53.3275
944	4	6	3.84205	5.59153	0.514716	0.0770952	-0.168109	-0.15096	6	3.55482	5.12804
945	10	10	10.8886	14.7519	0	-0.026541	-0.19844	-0.197469	0	10.8886	14.7519
946	10	3.67	10.8886	14.7519	0.517454	-0.026541	-0.19844	-0.197469	6	9.83098	13.3123
947	10	2.33	10.8886	14.7519	1.03491	-0.026541	-0.19844	-0.197469	12	8.87606	12.0132
948	10	4	10.8886	14.7519	1.99316	-0.026541	-0.19844	-0.197469	24	7.34584	9.93291
949	10	4.67	10.8886	14.7519	2.97331	-0.026541	-0.19844	-0.197469	36	6.05318	8.17722
950	20.33	20.33	20.4644	27.22	0	0.188366	0.602645	0.616804	0	20.4644	27.22
951	20.33	24	20.4644	27.22	0.479124	0.188366	0.602645	0.616804	6	27.5007	36.3318
952	20.33	46.67	20.4644	27.22	1.99042	0.188366	0.602645	0.616804	24	69.8524	90.3298
953	20.67	21.67	29.7149	20.2069	0.490075	0.0284172	0.190554	0.217543	6	33.0579	22.1848
954	20.67	20.67	29.7149	20.2069	0.99384	0.0284172	0.190554	0.217543	12	36.8867	24.42
955	10	10	9.8572	10.5031	0	0.0627652	0.27883	0.269489	0	9.8572	10.5031
956	10	6.33	9.8572	10.5031	0.558522	0.0627652	0.27883	0.269489	6	11.4583	12.273
957	10	7.67	9.8572	10.5031	0.971937	0.0627652	0.27883	0.269489	12	12.8088	13.7725
958	10	6.33	9.8572	10.5031	1.57153	0.0627652	0.27883	0.269489	18	15.055	16.2787
959	10	10	9.8572	10.5031	2.01506	0.0627652	0.27883	0.269489	24	16.9665	18.4216
960	10	6.33	9.8572	10.5031	3.01164	0.0627652	0.27883	0.269489	36	22.1936	24.3225
962	8.67	8.67	7.94368	4.21945	0	0.0521082	0.167165	0.177752	0	7.94368	4.21945
963	8.67	7	7.94368	4.21945	0.498289	0.0521082	0.167165	0.177752	6	8.67936	4.58597
964	8.67	10.67	7.94368	4.21945	1.20465	0.0521082	0.167165	0.177752	12	9.84049	5.16074
965	8.67	8.33	7.94368	4.21945	1.50856	0.0521082	0.167165	0.177752	18	10.3867	5.42969
966	8.67	12	7.94368	4.21945	1.99589	0.0521082	0.167165	0.177752	24	11.3265	5.89054
969	7.33	7.33	7.3257	10.0174	0	0.0458157	0.104148	0.134654	0	7.3257	10.0174
970	7.33	11.67	7.3257	10.0174	0.514716	0.0458157	0.104148	0.134654	6	7.85145	10.5691
971	7.33	8.33	7.3257	10.0174	1.013	0.0458157	0.104148	0.134654	12	8.39633	11.132
972	7.33	19.67	7.3257	10.0174	1.51403	0.0458157	0.104148	0.134654	18	8.98234	11.7284
973	7.33	9.33	7.3257	10.0174	3.01985	0.0458157	0.104148	0.134654	36	11.0014	13.7198
975	8	3.67	13.5167	9.74002	0.498289	-0.163874	-0.0600937	-0.0588234	6	13.1262	9.45269
976	8	4.33	13.5167	9.74002	1.99863	-0.163874	-0.0600937	-0.0588234	24	12.0174	8.63771
977	4	4	7.21381	10.0307	0	0.083673	0.210497	0.249551	0	7.21381	10.0307
978	4	3.67	7.21381	10.0307	0.498289	0.083673	0.210497	0.249551	6	8.16899	11.1399
979	4	7.33	7.21381	10.0307	0.996578	0.083673	0.210497	0.249551	12	9.25065	12.3719
980	4	8.67	7.21381	10.0307	2.0397	0.083673	0.210497	0.249551	24	12.0012	15.4097
981	10.67	10.67	14.4707	13.1854	0	0.1	0.072225	0.0927561	0	14.4707	13.1854
982	10.67	10.67	14.4707	13.1854	0.487337	0.1	0.072225	0.0927561	6	15.1398	13.6577
983	4	4	3.84205	5.59153	0	0.0770952	-0.168109	-0.15096	0	3.84205	5.59153
984	8	6	10.9064	8.19701	1.4757	0.114728	0.203553	0.234602	18	15.4183	11.069
985	2	6	0.0106188	3.20107	2.03422	0.0285575	-0.109149	-0.0527678	24	0.009538	2.5637
986	23.67	17	20.629	26.3682	0.542094	0.162099	0.235506	0.251511	6	23.6424	29.9589
987	23.67	41.67	20.629	26.3682	2.08898	0.162099	0.235506	0.251511	24	34.8865	43.126
988	11	11	10.6902	17.9082	0	-0.0716176	-0.209573	-0.192701	0	10.6902	17.9082
989	11	9	10.6902	17.9082	0.465435	-0.0716176	-0.209573	-0.192701	6	9.77314	16.2439
991	11	11	10.4456	16.1796	0	0.062383	0.170874	0.193469	0	10.4456	16.1796
992	11	9.67	10.4456	16.1796	0.479124	0.062383	0.170874	0.193469	6	11.4601	17.5599
993	11	11	10.4456	16.1796	2.01232	0.062383	0.170874	0.193469	24	15.4175	22.8192
994	2	5	0.0106188	3.20107	0.50924	0.0285575	-0.109149	-0.0527678	6	0.0103372	3.028
995	25	26.67	24.413	25.589	0.52293	0.230837	0.206616	0.229917	6	27.532	28.5087
996	25	35.67	24.413	25.589	1.03491	0.230837	0.206616	0.229917	12	30.9713	31.6897
997	25	55	24.413	25.589	1.99589	0.230837	0.206616	0.229917	24	38.6292	38.65
999	11.33	11.33	11.6768	16.2544	0	0.339069	0.440146	0.479713	0	11.6768	16.2544
1000	11.33	13	11.6768	16.2544	0.50924	0.339069	0.440146	0.479713	6	14.9079	20.3383
1001	11.33	20.67	11.6768	16.2544	1.02669	0.339069	0.440146	0.479713	12	19.1083	25.5404
1002	11.33	31	11.6768	16.2544	2.02327	0.339069	0.440146	0.479713	24	30.8209	39.6028
1003	2	2	0.0106188	3.20107	0	0.0285575	-0.109149	-0.0527678	0	0.0106188	3.20107
1004	13.33	13.33	18.4858	10.7533	0	0.0120678	0.0301108	0.0485695	0	18.4858	10.7533
1005	13.33	10	18.4858	10.7533	0.536619	0.0120678	0.0301108	0.0485695	6	18.9739	10.9284
1006	13.33	14.67	18.4858	10.7533	1.01574	0.0120678	0.0301108	0.0485695	12	19.4206	11.0872
1007	13.33	14	18.4858	10.7533	2.06982	0.0120678	0.0301108	0.0485695	24	20.4408	11.4448
1008	7.67	7.67	8.37172	6.16674	0	0.0155573	0.0852435	0.0981039	0	8.37172	6.16674
1009	7.67	12.67	8.37172	6.16674	0.528405	0.0155573	0.0852435	0.0981039	6	8.81714	6.45086
1010	7.67	11.67	8.37172	6.16674	1.02669	0.0155573	0.0852435	0.0981039	12	9.25887	6.73077
1011	7.67	4.67	8.37172	6.16674	2.02327	0.0155573	0.0852435	0.0981039	24	10.2098	7.32755
1012	7.67	8	8.37172	6.16674	3.07187	0.0155573	0.0852435	0.0981039	36	11.316	8.01269
1014	19.33	19.33	19.1718	22.661	0	0.0770506	0.242428	0.255764	0	19.1718	22.661
1015	19.33	24.67	19.1718	22.661	0.479124	0.0770506	0.242428	0.255764	6	21.6712	25.4521
1016	5.67	5.67	12.7022	6.62556	0	0.0256505	0.22485	0.300574	0	12.7022	6.62556
1017	5.67	7	12.7022	6.62556	0.503765	0.0256505	0.22485	0.300574	6	14.7788	7.4202
1018	5.67	7	12.7022	6.62556	1.01574	0.0256505	0.22485	0.300574	12	17.2374	8.32551
1019	20.33	20.33	25.6289	19.5163	0	0.04743	-0.000929035	0.0177866	0	25.6289	19.5163
1020	20.33	22.33	25.6289	19.5163	1.00479	0.04743	-0.000929035	0.0177866	12	26.0911	19.4981
1021	20.33	24.33	25.6289	19.5163	2.07255	0.04743	-0.000929035	0.0177866	24	26.5913	19.4787
1022	17.67	17.67	22.4298	19.5508	0	0.123003	0.151077	0.160159	0	22.4298	19.5508
1023	17.67	15	22.4298	19.5508	0.459959	0.123003	0.151077	0.160159	6	24.1445	20.9577
1024	26	26	25.491	33.6134	0	0.0317744	0.0189893	0.0453709	0	25.491	33.6134
1025	26	28	25.491	33.6134	0.99384	0.0317744	0.0189893	0.0453709	12	26.6668	34.2538
1026	26	28.67	25.491	33.6134	2.02601	0.0317744	0.0189893	0.0453709	24	27.9453	34.9318
1027	23	23	26.0106	23.4176	0	0.0593757	0.0912839	0.121827	0	26.0106	23.4176
1028	23	25.67	26.0106	23.4176	0.574949	0.0593757	0.0912839	0.121827	6	27.8978	24.6794
1029	23	29	26.0106	23.4176	1.03765	0.0593757	0.0912839	0.121827	12	29.5156	25.7441
1030	23	28	26.0106	23.4176	2.06708	0.0593757	0.0912839	0.121827	24	33.4593	28.2807
1031	6	7	5.16139	12.8763	1.97399	-0.00716	-0.194741	-0.276845	24	2.98833	8.76681
1032	9.33	9.33	13.9869	6.08994	0	0.133493	0.249778	0.246612	0	13.9869	6.08994
1033	9.33	12.33	13.9869	6.08994	0.969199	0.133493	0.249778	0.246612	12	17.7633	7.75799
1034	9.33	16	13.9869	6.08994	2.98152	0.133493	0.249778	0.246612	36	29.1775	12.8245
1035	6	4.67	6.30087	12.7998	0.536619	0.0259669	-0.12677	-0.0829797	6	6.02645	11.958
1036	6	3.67	6.30087	12.7998	0.977413	0.0259669	-0.12677	-0.0829797	12	5.81001	11.3081
1037	6	5.67	6.30087	12.7998	1.65366	0.0259669	-0.12677	-0.0829797	18	5.49296	10.3791
1038	5.33	5.33	7.78514	12.6137	0	-0.0912793	0.0269727	0.0296809	0	7.78514	12.6137
1039	5.33	4	7.78514	12.6137	0.416153	-0.0912793	0.0269727	0.0296809	6	7.8819	12.7561
1040	5.33	3.33	7.78514	12.6137	1.01848	-0.0912793	0.0269727	0.0296809	12	8.02408	12.965
1041	5.33	3	7.78514	12.6137	2.00684	-0.0912793	0.0269727	0.0296809	24	8.26295	13.3153
1042	6	8	5.16139	12.8763	0.495551	-0.00716	-0.194741	-0.276845	6	4.49972	11.6918
1044	10	10	13.7503	9.89667	0	0.100599	0.199308	0.223234	0	13.7503	9.89667
1045	10	12.33	13.7503	9.89667	0.498289	0.100599	0.199308	0.223234	6	15.3681	10.93
1046	10	10.33	13.7503	9.89667	1.03491	0.100599	0.199308	0.223234	12	17.3239	12.1638
1047	10	16.33	13.7503	9.89667	2.03422	0.100599	0.199308	0.223234	24	21.6535	14.8446
1048	10	15.33	13.7503	9.89667	2.99247	0.100599	0.199308	0.223234	36	26.8182	17.9686
1049	12.67	12.67	10.7062	11.121	0	0.12534	0.209818	0.215892	0	10.7062	11.121
1050	12.67	13.33	10.7062	11.121	0.506502	0.12534	0.209818	0.215892	6	11.9433	12.3679
1051	12.67	18	10.7062	11.121	1.49213	0.12534	0.209818	0.215892	18	14.7754	15.2093
1052	12.67	13.33	10.7062	11.121	2.00137	0.12534	0.209818	0.215892	24	16.4925	16.9244
1053	14	14	14.91	11.3777	0	0.146278	0.521482	0.465366	0	14.91	11.3777
1054	14	16.67	14.91	11.3777	0.542094	0.146278	0.521482	0.465366	6	19.1883	15.0948
1055	14	18.67	14.91	11.3777	1.01574	0.146278	0.521482	0.465366	12	23.9202	19.324
1056	14	31	14.91	11.3777	2.04517	0.146278	0.521482	0.465366	24	38.6205	33.0551
1057	9.33	9.33	9.56737	10.3629	0	0.384607	0.508695	0.494403	0	9.56737	10.3629
1058	9.33	13.33	9.56737	10.3629	0.490075	0.384607	0.508695	0.494403	6	12.1904	13.2969
1059	9.33	33.33	9.56737	10.3629	1.14716	0.384607	0.508695	0.494403	12	16.8697	18.5745
1060	8	8	10.9064	8.19701	0	0.114728	0.203553	0.234602	0	10.9064	8.19701
1061	8	8.67	10.9064	8.19701	0.4846	0.114728	0.203553	0.234602	6	12.2196	9.0468
1062	8	7.33	10.9064	8.19701	0.999316	0.114728	0.203553	0.234602	12	13.7879	10.0461
1063	21.67	21.67	19.2233	19.0199	0	0.257145	0.423203	0.445383	0	19.2233	19.0199
1064	21.67	20.67	19.2233	19.0199	0.462697	0.257145	0.423203	0.445383	6	23.6225	23.134
1065	21.67	34.67	19.2233	19.0199	0.999316	0.257145	0.423203	0.445383	12	30.0001	29.0321
1066	21.67	44.67	19.2233	19.0199	2.2423	0.257145	0.423203	0.445383	24	52.1855	49.1283
1067	8.67	8.67	5.73888	14.7538	0	-0.0436623	0.0263152	0.0217942	0	5.73888	14.7538
1068	8.67	7	5.73888	14.7538	0.520192	-0.0436623	0.0263152	0.0217942	6	5.80432	14.9572
1069	8.67	7.67	5.73888	14.7538	1.02122	-0.0436623	0.0263152	0.0217942	12	5.86804	15.1557
1070	8	3.33	6.48093	10.5208	0.481862	0.0120491	0.028833	0.0451433	6	6.62345	10.668
1071	8	6.67	6.48093	10.5208	2.01232	0.0120491	0.028833	0.0451433	24	7.09724	11.1493
1073	6	6	5.16139	12.8763	0	-0.00716	-0.194741	-0.276845	0	5.16139	12.8763
1074	20	26	19.4425	16.4184	0.47091	0.331195	0.610777	0.617091	6	25.9989	21.8899
1075	6.67	6.67	8.76767	11.1089	0	0.0303664	0.18605	0.167063	0	8.76767	11.1089
1076	6.67	7.33	8.76767	11.1089	0.591376	0.0303664	0.18605	0.167063	6	9.67812	12.4009
1077	6.67	9	8.76767	11.1089	1.64819	0.0303664	0.18605	0.167063	18	11.547	15.0954
1078	6.67	6.67	8.76767	11.1089	2.25873	0.0303664	0.18605	0.167063	24	12.7869	16.9113
1080	22.33	22.33	21.2786	20.6901	0	0.0990611	0.202117	0.197242	0	21.2786	20.6901
1081	22.33	25	21.2786	20.6901	0.498289	0.0990611	0.202117	0.197242	6	23.4761	22.8824
1082	22.33	28.67	21.2786	20.6901	1.013	0.0990611	0.202117	0.197242	12	25.9847	25.3912
1083	22.33	31	21.2786	20.6901	1.99042	0.0990611	0.202117	0.197242	24	31.5097	30.9371
1084	9.67	9.67	12.475	6.06722	0	-0.00746722	0.0535168	0.0469207	0	12.475	6.06722
1085	9.67	11.67	12.475	6.06722	0.531143	-0.00746722	0.0535168	0.0469207	6	12.7898	6.24216
1086	9.67	8	12.475	6.06722	1.03217	-0.00746722	0.0535168	0.0469207	12	13.094	6.4118
1087	9.67	5.33	12.475	6.06722	2.63655	-0.00746722	0.0535168	0.0469207	24	14.1178	6.98665
1088	18.67	18.67	18.0936	22.8796	0	0.195703	0.211846	0.213613	0	18.0936	22.8796
1089	18.67	21.67	18.0936	22.8796	0.531143	0.195703	0.211846	0.213613	6	20.2675	25.6045
1090	19.33	25.67	18.3769	20.0544	0.501027	0.116924	0.0944105	0.10672	6	19.3862	21.0258
1091	19.33	28	18.3769	20.0544	1.03765	0.116924	0.0944105	0.10672	12	20.5288	22.1184
1092	19.33	32.33	18.3769	20.0544	1.99042	0.116924	0.0944105	0.10672	24	22.726	24.2002
1093	16	13.67	15.7933	23.6172	0.542094	-0.0113833	0.277743	0.2837	6	18.4189	27.4547
1094	10	10	13.804	12.478	0	0.132376	0.367032	0.358444	0	13.804	12.478
1095	10	12	13.804	12.478	0.531143	0.132376	0.367032	0.358444	6	16.6989	15.1638
1096	5.33	4.33	7.80445	8.64706	0.498289	0.0282184	0.0630306	0.0915869	6	8.16887	8.92295
1097	5.33	4	7.80445	8.64706	0.999316	0.0282184	0.0630306	0.0915869	12	8.55245	9.20924
1098	5.33	3	7.80445	8.64706	2.01506	0.0282184	0.0630306	0.0915869	24	9.38626	9.81812
1099	5.33	8	7.80445	8.64706	3.04997	0.0282184	0.0630306	0.0915869	36	10.3195	10.4799
1101	20	20	19.4425	16.4184	0	0.331195	0.610777	0.617091	0	19.4425	16.4184
1102	9.67	11	13.683	9.46487	0.490075	0.1889	0.767088	0.65974	6	18.9059	13.7841
1103	9.67	15.33	13.683	9.46487	1.00753	0.1889	0.767088	0.65974	12	26.5986	20.5005
1104	14.33	14.33	17.3953	10.0996	0	0.0965959	0.133425	0.141039	0	17.3953	10.0996
1105	14.33	15	17.3953	10.0996	0.459959	0.0965959	0.133425	0.141039	6	18.5612	10.7388
1106	14.33	17.67	17.3953	10.0996	1.03491	0.0965959	0.133425	0.141039	12	20.129	11.595
1107	14.33	20	17.3953	10.0996	1.95756	0.0965959	0.133425	0.141039	24	22.9265	13.114
1108	14	14	14.2824	20.4466	0	0.144531	0.286176	0.294686	0	14.2824	20.4466
1109	14	13	14.2824	20.4466	0.531143	0.144531	0.286176	0.294686	6	16.7024	23.8032
1110	14	17.67	14.2824	20.4466	0.991102	0.144531	0.286176	0.294686	12	19.1269	27.1519
1111	14	30	14.2824	20.4466	2.02601	0.144531	0.286176	0.294686	24	25.9473	36.511
1112	14	26	14.2824	20.4466	3.00068	0.144531	0.286176	0.294686	36	34.5805	48.257
1113	13.33	19	11.4921	14.1157	0.514716	0.462265	0.78117	0.835613	6	17.6681	21.102
1114	6.33	6.33	5.05724	6.61969	0	0.0620229	0.34834	0.36287	0	5.05724	6.61969
1115	6.33	5.33	5.05724	6.61969	0.501027	0.0620229	0.34834	0.36287	6	6.06557	7.88195
1116	6.33	3.33	5.05724	6.61969	1.00205	0.0620229	0.34834	0.36287	12	7.27495	9.38492
1118	10.67	10.67	10.452	9.69695	0	0.0321668	0.0908389	0.130747	0	10.452	9.69695
1119	10.67	10	10.452	9.69695	0.492813	0.0321668	0.0908389	0.130747	6	11.1476	10.1409
1120	10.67	11.33	10.452	9.69695	0.996578	0.0321668	0.0908389	0.130747	12	11.9066	10.6158
1121	10.67	11.33	10.452	9.69695	2.16564	0.0321668	0.0908389	0.130747	24	13.873	11.8052
1122	10.67	13	10.452	9.69695	3.0089	0.0321668	0.0908389	0.130747	36	15.49	12.745
1123	19	19	24.7738	25.475	0	0.0882604	0.00360758	0.0204523	0	24.7738	25.475
1124	19	22	24.7738	25.475	0.495551	0.0882604	0.00360758	0.0204523	6	25.0261	25.5206
1125	19	25	24.7738	25.475	0.999316	0.0882604	0.00360758	0.0204523	12	25.2853	25.567
1126	19	30	24.7738	25.475	2.07255	0.0882604	0.00360758	0.0204523	24	25.8465	25.6662
1127	21.33	21.33	23.4868	16.1161	0	-0.0781706	-0.275526	-0.266294	0	23.4868	16.1161
1128	21.33	16.33	23.4868	16.1161	0.514716	-0.0781706	-0.275526	-0.266294	6	20.4784	13.9852
1129	21.33	16.67	23.4868	16.1161	1.013	-0.0781706	-0.275526	-0.266294	12	17.9337	12.1911
1130	14	14	16.1321	15.7063	0	0.173427	0.0496587	0.0805094	0	16.1321	15.7063
1131	14	11.33	16.1321	15.7063	0.495551	0.173427	0.0496587	0.0805094	6	16.7887	16.0976
1132	14	24.67	16.1321	15.7063	0.952772	0.173427	0.0496587	0.0805094	12	17.4183	16.4673
1133	18	18	17.7337	17.6234	0	0.0354977	0.273901	0.303252	0	17.7337	17.6234
1134	18	20.67	17.7337	17.6234	0.506502	0.0354977	0.273901	0.303252	6	20.6779	20.246
1135	17.33	17.33	19.0996	16.7882	0	0.0835411	-0.00888735	0.0112269	0	19.0996	16.7882
1136	17.33	19	19.0996	16.7882	0.495551	0.0835411	-0.00888735	0.0112269	6	19.2062	16.7144
1137	17.33	17.33	19.0996	16.7882	0.988364	0.0835411	-0.00888735	0.0112269	12	19.3127	16.6414
1138	17.33	21.33	19.0996	16.7882	1.46749	0.0835411	-0.00888735	0.0112269	18	19.4169	16.5707
1139	20	20	23.7591	26.4062	0	-0.00737538	-0.208254	-0.212764	0	23.7591	26.4062
1140	20	17.67	23.7591	26.4062	0.501027	-0.00737538	-0.208254	-0.212764	6	21.3567	23.7899
1141	6	3	6.31657	7.75086	2.29979	0.0152031	0.228874	0.317832	24	13.1198	13.1204
1142	5.67	5.67	4.40783	6.40472	0	0.0042599	-0.0533528	0.100835	0	4.40783	6.40472
1143	5.67	9	4.40783	6.40472	0.514716	0.0042599	-0.0533528	0.100835	6	4.64264	6.23123
1144	5.67	8	4.40783	6.40472	0.966461	0.0042599	-0.0533528	0.100835	12	4.85901	6.08284
1145	5.67	7.33	4.40783	6.40472	1.51129	0.0042599	-0.0533528	0.100835	18	5.13343	5.90857
1146	5.67	9.67	4.40783	6.40472	1.97125	0.0042599	-0.0533528	0.100835	24	5.37713	5.76534
1147	5.67	5.33	4.40783	6.40472	2.96783	0.0042599	-0.0533528	0.100835	36	5.94556	5.4668
1149	14.33	14.33	15.875	15.4085	0	-0.0385317	-0.0605376	-0.0771644	0	15.875	15.4085
1150	14.33	9.33	15.875	15.4085	0.574949	-0.0385317	-0.0605376	-0.0771644	6	15.1861	14.8814
1151	14.33	8.67	15.875	15.4085	1.14168	-0.0385317	-0.0605376	-0.0771644	12	14.5363	14.3795
1152	14.33	10.67	15.875	15.4085	1.76318	-0.0385317	-0.0605376	-0.0771644	18	13.8556	13.8486
1153	14.33	10	15.875	15.4085	2.44764	-0.0385317	-0.0605376	-0.0771644	24	13.1428	13.2865
1154	14.33	14.33	13.0651	19.8813	0	0.0517603	0.328979	0.335443	0	13.0651	19.8813
1155	14.33	18.67	13.0651	19.8813	0.99384	0.0517603	0.328979	0.335443	12	18.2346	27.5702
1156	14.33	16.67	13.0651	19.8813	1.48118	0.0517603	0.328979	0.335443	18	21.4729	32.3644
1157	14.33	21.67	13.0651	19.8813	2.02875	0.0517603	0.328979	0.335443	24	25.8025	38.7526
1158	12.33	12.33	16.8271	16.8435	0	0.16836	0.471615	0.510067	0	16.8271	16.8435
1159	12.33	12.67	16.8271	16.8435	0.520192	0.16836	0.471615	0.510067	6	21.9402	21.5267
1160	12.33	12.33	16.8271	16.8435	0.977413	0.16836	0.471615	0.510067	12	27.7029	26.7071
1161	12.33	10.67	16.8271	16.8435	1.51403	0.16836	0.471615	0.510067	18	36.4247	34.3983
1163	12.67	11.67	15.8446	13.4174	0.517454	0.0309742	-0.0088838	0.0352402	6	16.1362	13.3559
1164	12.67	13.33	15.8446	13.4174	1.03765	0.0309742	-0.0088838	0.0352402	12	16.4347	13.2943
1165	7.33	7.33	8.30944	6.92429	0	0.0758895	0.487187	0.491277	0	8.30944	6.92429
1166	7.33	9.67	8.30944	6.92429	0.553046	0.0758895	0.487187	0.491277	6	10.9036	9.06547
1167	7.33	5.67	8.30944	6.92429	1.1499	0.0758895	0.487187	0.491277	12	14.6188	12.1248
1168	7.33	13.33	8.30944	6.92429	2.20123	0.0758895	0.487187	0.491277	24	24.5033	20.2357
1169	7.33	12.33	8.30944	6.92429	3.05544	0.0758895	0.487187	0.491277	36	37.2801	30.6799
1170	6	6	6.31657	7.75086	0.536619	0.0152031	0.228874	0.317832	6	7.49122	8.76374
1171	11.33	11.33	12.4629	14.1214	0	0.114398	0.25669	0.310327	0	12.4629	14.1214
1172	11.33	16.33	12.4629	14.1214	0.996578	0.114398	0.25669	0.310327	12	16.9797	18.2379
1173	11.33	17.67	12.4629	14.1214	2.00137	0.114398	0.25669	0.310327	24	23.1926	23.6042
1174	12.67	12.67	11.9456	10.9857	0	-0.163439	-0.0310925	-0.0318878	0	11.9456	10.9857
1175	12.67	11.33	11.9456	10.9857	0.4846	-0.163439	-0.0310925	-0.0318878	6	11.7624	10.8215
1176	18	18	19.7887	18.6901	0	0.0667526	0.195372	0.217702	0	19.7887	18.6901
1177	18	22.33	19.7887	18.6901	1.98768	0.0667526	0.195372	0.217702	24	30.5033	27.559
1178	2	2	1.63907	2.82406	0	0.0878845	0.0726752	0.0893012	0	1.63907	2.82406
1179	2	4.67	1.63907	2.82406	0.980151	0.0878845	0.0726752	0.0893012	12	1.78901	3.03257
1180	2	5.33	1.63907	2.82406	2.03696	0.0878845	0.0726752	0.0893012	24	1.96607	3.27466
1181	2	3	1.63907	2.82406	2.95414	0.0878845	0.0726752	0.0893012	36	2.13388	3.50037
1183	7.67	7.67	11.8981	6.49268	0	-0.0221739	-0.159935	-0.168851	0	11.8981	6.49268
1184	7.67	11.33	11.8981	6.49268	0.54757	-0.0221739	-0.159935	-0.168851	6	10.8473	5.94827
1185	7.67	11.33	11.8981	6.49268	1.10609	-0.0221739	-0.159935	-0.168851	12	9.87111	5.43997
1186	7.67	6.67	11.8981	6.49268	2.12457	-0.0221739	-0.159935	-0.168851	24	8.31151	4.62225
1187	7.67	6.67	11.8981	6.49268	3.06639	-0.0221739	-0.159935	-0.168851	36	7.08949	3.9759
1188	6	6	6.31657	7.75086	0	0.0152031	0.228874	0.317832	0	6.31657	7.75086
1189	5	5	6.36855	8.05942	0	-0.00850962	-0.0698709	-0.166425	0	6.36855	8.05942
1190	5	8	6.36855	8.05942	0.498289	-0.00850962	-0.0698709	-0.166425	6	5.86173	7.78365
1191	5	7.67	6.36855	8.05942	0.999316	-0.00850962	-0.0698709	-0.166425	12	5.39278	7.51588
1192	5	6.67	6.36855	8.05942	1.51677	-0.00850962	-0.0698709	-0.166425	18	4.9478	7.249
1193	26.67	26.67	30.6488	27.169	0	0.071136	-0.108697	-0.0883135	0	30.6488	27.169
1194	26.67	18	30.6488	27.169	0.487337	0.071136	-0.108697	-0.0883135	6	29.3577	25.7673
1195	26.67	27.33	30.6488	27.169	0.99384	0.071136	-0.108697	-0.0883135	12	28.0734	24.387
1196	26.67	32.33	30.6488	27.169	1.51403	0.071136	-0.108697	-0.0883135	18	26.8129	23.0464
1197	11.33	8.33	12.9436	9.30952	0.517454	0.0344605	0.202761	0.219645	6	14.5016	10.3394
1198	11.33	6.67	12.9436	9.30952	1.07598	0.0344605	0.202761	0.219645	12	16.3944	11.5791
1199	11.33	4.67	12.9436	9.30952	1.4976	0.0344605	0.202761	0.219645	18	17.9851	12.6126
1200	21	21	20.1893	24.1027	0	0.0458843	0.17954	0.188478	0	20.1893	24.1027
1201	21	25	20.1893	24.1027	0.613279	0.0458843	0.17954	0.188478	6	22.6632	26.9082
1202	21	24.33	20.1893	24.1027	1.01848	0.0458843	0.17954	0.188478	12	24.4619	28.9387
1203	21	23.67	20.1893	24.1027	1.50034	0.0458843	0.17954	0.188478	18	26.7875	31.5538
1204	10.33	10.33	15.036	13.6647	0	-0.104348	-0.398136	-0.39851	0	15.036	13.6647
1205	10.33	9	15.036	13.6647	0.498289	-0.104348	-0.398136	-0.39851	6	12.328	11.2058
1206	8	8	8.07115	3.97489	0	0.00560241	-0.0429738	0.0876437	0	8.07115	3.97489
1207	8	6	8.07115	3.97489	0.481862	0.00560241	-0.0429738	0.0876437	6	8.41932	3.89342
1208	8	8.67	8.07115	3.97489	0.980151	0.00560241	-0.0429738	0.0876437	12	8.79515	3.81094
1209	8	5	8.07115	3.97489	1.577	0.00560241	-0.0429738	0.0876437	18	9.26747	3.71443
1210	8	8.33	8.07115	3.97489	1.99863	0.00560241	-0.0429738	0.0876437	24	9.61634	3.64774
1211	8	7.33	8.07115	3.97489	3.0089	0.00560241	-0.0429738	0.0876437	36	10.5066	3.49276
1214	6.67	6.67	6.61812	8.86684	0	0.0348136	0.232485	0.268293	0	6.61812	8.86684
1215	6.67	11	6.61812	8.86684	0.517454	0.0348136	0.232485	0.268293	6	7.60375	10.0003
1216	6.67	6.67	6.61812	8.86684	0.996578	0.0348136	0.232485	0.268293	12	8.64678	11.1787
1217	6.67	12.33	6.61812	8.86684	1.99863	0.0348136	0.232485	0.268293	24	11.3139	14.1112
1219	14.33	14.33	18.3302	18.8393	0	0.109728	0.32069	0.351834	0	18.3302	18.8393
1220	14.33	17	18.3302	18.8393	0.572211	0.109728	0.32069	0.351834	6	22.4182	22.6338
1221	10.67	10.67	7.3547	10.1531	0	0.254189	0.563721	0.586181	0	7.3547	10.1531
1222	10.67	18.33	7.3547	10.1531	0.651608	0.254189	0.563721	0.586181	6	10.7758	14.6597
1223	10.67	20.33	7.3547	10.1531	0.985626	0.254189	0.563721	0.586181	12	13.1063	17.697
1224	10.67	19	7.3547	10.1531	1.6564	0.254189	0.563721	0.586181	18	19.4197	25.8297
1225	11.67	11.67	13.9033	15.6355	0	0.190416	0.417418	0.422262	0	13.9033	15.6355
1226	6	9	12.3644	11.0753	1.86721	0.105763	0.23854	0.267952	24	20.3921	17.2898
1227	21.67	23	26.4993	19.7525	2.0178	0.0234321	0.289244	0.298603	24	48.4067	35.4071
1228	11.33	11.33	13.5396	12.2326	0	0.168076	0.236193	0.245008	0	13.5396	12.2326
1229	11.33	15.67	13.5396	12.2326	0.498289	0.168076	0.236193	0.245008	6	15.2978	13.7604
1230	11.33	5.33	13.5396	12.2326	1.01574	0.168076	0.236193	0.245008	12	17.3655	15.5493
1231	11.33	14	13.5396	12.2326	1.53593	0.168076	0.236193	0.245008	18	19.726	17.5821
1232	11.33	17.33	13.5396	12.2326	1.97947	0.168076	0.236193	0.245008	24	21.9904	19.5239
1233	13	13	15.5543	15.3082	0	0.0962633	0.360399	0.365511	0	15.5543	15.3082
1234	13	15.67	15.5543	15.3082	0.479124	0.0962633	0.360399	0.365511	6	18.5313	18.1935
1235	13	15.33	15.5543	15.3082	1.00753	0.0962633	0.360399	0.365511	12	22.4794	22.0101
1236	13	15	15.5543	15.3082	1.53593	0.0962633	0.360399	0.365511	18	27.2687	26.6273
1240	10.67	10.67	12.2359	14.2399	0	0.170165	0.254504	0.245463	0	12.2359	14.2399
1241	10.67	14.33	12.2359	14.2399	0.459959	0.170165	0.254504	0.245463	6	13.6984	16.0083
1242	10.67	15.33	12.2359	14.2399	1.58248	0.170165	0.254504	0.245463	18	18.0441	21.3018
1243	20.67	20.67	23.7969	26.6222	0	0.145319	0.556518	0.53469	0	23.7969	26.6222
1244	20.67	25.33	23.7969	26.6222	0.539357	0.145319	0.556518	0.53469	6	31.7517	35.9421
1245	8.67	7	12.9046	2.95399	0.476386	0.197372	0.307957	0.309106	6	14.9518	3.42076
1246	8.67	6.33	12.9046	2.95399	1.02122	0.197372	0.307957	0.309106	12	17.6943	4.04567
1247	7	7	6.50491	10.5102	0	-0.71204	-0.95109	-0.947984	0	6.50491	10.5102
1248	10.67	12.67	12.1808	11.7192	0.525667	0.151949	0.344921	0.330512	6	14.4921	14.0489
1249	10.67	11	12.1808	11.7192	1.01574	0.151949	0.344921	0.330512	12	17.0402	16.6362
1250	10.67	16.67	12.1808	11.7192	1.48392	0.151949	0.344921	0.330512	18	19.8919	19.5517
1251	10.67	18.33	12.1808	11.7192	2.0397	0.151949	0.344921	0.330512	24	23.9031	23.6832
1252	10.67	25.33	12.1808	11.7192	2.99795	0.151949	0.344921	0.330512	36	32.8095	32.9597
1253	11.67	11.67	12.1127	9.32492	0	0.00120459	0.0531223	0.790825	0	12.1127	9.32492
1254	11.67	9	12.1127	9.32492	0.50924	0.00120459	0.0531223	0.790825	6	18.1192	9.58062
1255	11.67	5.67	12.1127	9.32492	0.996578	0.00120459	0.0531223	0.790825	12	26.6389	9.83189
1256	11.67	6.33	12.1127	9.32492	3.00616	0.00120459	0.0531223	0.790825	36	130.529	10.9395
1257	6.33	6.33	6.20681	10.1479	0	0.0252667	0.141721	0.169851	0	6.20681	10.1479
1258	6.33	7.67	6.20681	10.1479	0.473648	0.0252667	0.141721	0.169851	6	6.72678	10.8525
1259	6.33	3	6.20681	10.1479	0.971937	0.0252667	0.141721	0.169851	12	7.32089	11.6466
1261	6	7	12.3644	11.0753	0.487337	0.105763	0.23854	0.267952	6	14.0892	12.4406
1262	9	9	13.9951	8.4812	0	0.0631215	0.190109	0.202141	0	13.9951	8.4812
1263	9	12.67	13.9951	8.4812	0.459959	0.0631215	0.190109	0.202141	6	15.3587	9.25621
1264	9	13.33	13.9951	8.4812	0.99384	0.0631215	0.190109	0.202141	12	17.1089	10.245
1265	9	13.33	13.9951	8.4812	1.49487	0.0631215	0.190109	0.202141	18	18.9325	11.2688
1266	9	11.67	13.9951	8.4812	1.99589	0.0631215	0.190109	0.202141	24	20.9504	12.395
1268	6	6	12.0846	13.3804	0	0.122086	0.380419	0.420298	0	12.0846	13.3804
1269	6	11	12.0846	13.3804	0.503765	0.122086	0.380419	0.420298	6	14.9344	16.2068
1270	6	13.33	12.0846	13.3804	1.01574	0.122086	0.380419	0.420298	12	18.52	19.6917
1271	6	10.33	12.0846	13.3804	1.51951	0.122086	0.380419	0.420298	18	22.8873	23.8514
1272	10.67	10.67	7.99231	6.67515	0	0.091847	0.278631	0.275627	0	7.99231	6.67515
1273	10.67	10.67	7.99231	6.67515	0.50924	0.091847	0.278631	0.275627	6	9.19665	7.69277
1274	10.67	7.67	7.99231	6.67515	1.07324	0.091847	0.278631	0.275627	12	10.7434	9.00184
1275	10.67	13.67	7.99231	6.67515	1.49487	0.091847	0.278631	0.275627	18	12.0674	10.124
1276	10.67	13	7.99231	6.67515	2.10815	0.091847	0.278631	0.275627	24	14.2897	12.0106
1277	16	16	19.1314	19.5981	0	0.117161	0.561892	0.531569	0	19.1314	19.5981
1278	16	24.33	19.1314	19.5981	0.495551	0.117161	0.561892	0.531569	6	24.8971	25.8905
1279	16	21.33	19.1314	19.5981	0.966461	0.117161	0.561892	0.531569	12	31.9787	33.7331
1280	16	27.67	19.1314	19.5981	2.02327	0.117161	0.561892	0.531569	24	56.0834	61.0866
1281	18.67	18.67	20.5836	20.8388	0	0.0448796	-0.0476711	-0.0275049	0	20.5836	20.8388
1282	18.67	17	20.5836	20.8388	0.490075	0.0448796	-0.0476711	-0.0275049	6	20.308	20.3576
1283	18.67	24.33	20.5836	20.8388	1.01848	0.0448796	-0.0476711	-0.0275049	12	20.015	19.8512
1284	18.67	23	20.5836	20.8388	1.51951	0.0448796	-0.0476711	-0.0275049	18	19.7411	19.3827
1285	5.33	10.67	7.66404	3.92095	0.487337	0.0635269	0.059977	0.0885954	6	8.00218	4.03724
1286	5.33	10	7.66404	3.92095	0.966461	0.0635269	0.059977	0.0885954	12	8.34918	4.15494
1287	5.33	7.67	7.66404	3.92095	2.96235	0.0635269	0.059977	0.0885954	36	9.96411	4.68331
1289	6	6	12.3644	11.0753	0	0.105763	0.23854	0.267952	0	12.3644	11.0753
1290	22.33	22.33	27.426	25.1264	0	0.116133	0.242528	0.263219	0	27.426	25.1264
1291	22.33	25.33	27.426	25.1264	0.528405	0.116133	0.242528	0.263219	6	31.5186	28.5619
1292	22.33	20.33	27.426	25.1264	1.0924	0.116133	0.242528	0.263219	12	36.5629	32.7486
1293	11	11	13.5931	12.5304	0	0.0115317	-0.192583	-0.100549	0	13.5931	12.5304
1294	11	13.67	13.5931	12.5304	0.528405	0.0115317	-0.192583	-0.100549	6	12.8897	11.318
1295	11	10	13.5931	12.5304	1.5551	0.0115317	-0.192583	-0.100549	18	11.6255	9.28751
1296	11	9.33	13.5931	12.5304	2.06982	0.0115317	-0.192583	-0.100549	24	11.0391	8.41104
1299	35	35	33.3502	37.0301	0	-0.00604774	0.284401	0.176946	0	33.3502	37.0301
1300	35	30	33.3502	37.0301	0.449008	-0.00604774	0.284401	0.176946	6	36.108	42.0739
1301	35	33	33.3502	37.0301	1.05955	-0.00604774	0.284401	0.176946	12	40.2274	50.0522
1302	35	34	33.3502	37.0301	2.41752	-0.00604774	0.284401	0.176946	24	51.1537	73.6464
1303	5.33	5.33	5.60712	5.43104	0	0.198385	0.221856	0.258676	0	5.60712	5.43104
1304	5.33	10.33	5.60712	5.43104	0.495551	0.198385	0.221856	0.258676	6	6.37398	6.06219
1305	5.33	11.67	5.60712	5.43104	0.999316	0.198385	0.221856	0.258676	12	7.26113	6.77903
1306	5.33	12	5.60712	5.43104	1.49213	0.198385	0.221856	0.258676	18	8.24836	7.56224
1307	5.33	11	5.60712	5.43104	2.987	0.198385	0.221856	0.258676	36	12.1424	10.5362
1309	18	18	17.5295	17.9535	0.533881	0.1	-0.0159913	0.00345506	6	17.5619	17.8009
1310	17	17	16.4044	18.465	0	0.0307278	0.103687	0.0916572	0	16.4044	18.465
1311	17	15	16.4044	18.465	0.4846	0.0307278	0.103687	0.0916572	6	17.1495	19.4165
1312	17	23.67	16.4044	18.465	1.01574	0.0307278	0.103687	0.0916572	12	18.005	20.5158
1313	17	19.67	16.4044	18.465	2.23409	0.0307278	0.103687	0.0916572	24	20.1322	23.2783
1314	17	19.67	16.4044	18.465	2.99247	0.0307278	0.103687	0.0916572	36	21.5814	25.1827
1315	17	17	16.8705	19.1826	0	0.118278	0.115773	0.130509	0	16.8705	19.1826
1316	17	19.33	16.8705	19.1826	0.462697	0.118278	0.115773	0.130509	6	17.9206	20.2381
1317	17	24	16.8705	19.1826	2.00411	0.118278	0.115773	0.130509	24	21.9139	24.192
1318	26.67	26.67	25.2032	27.642	0	0.15792	0.28354	0.297435	0	25.2032	27.642
1319	26.67	31	25.2032	27.642	0.459959	0.15792	0.28354	0.297435	6	28.8982	31.4926
1320	26.67	38.33	25.2032	27.642	0.99384	0.15792	0.28354	0.297435	12	33.8715	36.6396
1321	9.33	9.33	9.70692	11.6386	0	0.0792992	0.0886086	0.119109	0	9.70692	11.6386
1322	9.33	18	9.70692	11.6386	0.498289	0.0792992	0.0886086	0.119109	6	10.3005	12.164
1323	9.33	21.33	9.70692	11.6386	1.01574	0.0792992	0.0886086	0.119109	12	10.9553	12.7347
1324	9.33	27	9.70692	11.6386	1.49487	0.0792992	0.0886086	0.119109	18	11.5987	13.2869
1325	18	18	17.5295	17.9535	0	0.1	-0.0159913	0.00345506	0	17.5295	17.9535
1326	8	8	6.49459	10.4104	0	0.0869447	0.177076	0.184757	0	6.49459	10.4104
1327	8	8.67	6.49459	10.4104	0.479124	0.0869447	0.177076	0.184757	6	7.09571	11.3322
1328	8	10.67	6.49459	10.4104	0.958248	0.0869447	0.177076	0.184757	12	7.75248	12.3356
1329	8	10.67	6.49459	10.4104	1.43737	0.0869447	0.177076	0.184757	18	8.47003	13.4278
1330	8	15.67	6.49459	10.4104	1.97673	0.0869447	0.177076	0.184757	24	9.35755	14.7735
1331	8	17.67	6.49459	10.4104	2.97331	0.0869447	0.177076	0.184757	36	11.2493	17.6248
1333	8.67	8.67	10.4992	12.3405	0	-0.0298388	-0.0567799	-0.0702019	0	10.4992	12.3405
1334	8.67	8.33	10.4992	12.3405	0.511978	-0.0298388	-0.0567799	-0.0702019	6	10.1285	11.9869
1335	11.67	11.67	10.8293	12.3055	0	0.340442	0.916315	1.07089	0	10.8293	12.3055
1336	11.67	17.67	10.8293	12.3055	0.525667	0.340442	0.916315	1.07089	6	19.0141	19.92
1337	9	9	10.666	12.4285	0	0.0835104	0.147308	0.161587	0	10.666	12.4285
1338	9	12.33	10.666	12.4285	0.498289	0.0835104	0.147308	0.161587	6	11.5604	13.3751
1339	9	8.33	10.666	12.4285	0.980151	0.0835104	0.147308	0.161587	12	12.4965	14.359
1340	9	12	10.666	12.4285	1.99589	0.0835104	0.147308	0.161587	24	14.7254	16.6766
1341	1.67	1.67	-1.34332	2.70929	0	0.0417928	-0.0586566	-0.0277476	0	-1.34332	2.70929
1342	1.67	8	-1.34332	2.70929	0.511978	0.0417928	-0.0586566	-0.0277476	6	-1.32437	2.62914
1343	1.67	3.67	-1.34332	2.70929	1.12252	0.0417928	-0.0586566	-0.0277476	12	-1.30212	2.53665
1344	1.67	2.67	-1.34332	2.70929	2.02875	0.0417928	-0.0586566	-0.0277476	24	-1.26979	2.40533
1345	1.67	1.33	-1.34332	2.70929	3.00616	0.0417928	-0.0586566	-0.0277476	36	-1.23581	2.27131
1346	24	24	27.7879	20.8586	0	-0.0387839	0.0629634	0.0551375	0	27.7879	20.8586
1347	5	5	6.91937	0.855318	0	0.112523	0.484523	0.51067	0	6.91937	0.855318
1348	5	8.67	6.91937	0.855318	0.487337	0.112523	0.484523	0.51067	6	8.8746	1.08312
1349	5	5.33	6.91937	0.855318	0.988364	0.112523	0.484523	0.51067	12	11.4622	1.38072
1350	5	10	6.91937	0.855318	1.50034	0.112523	0.484523	0.51067	18	14.8872	1.76945
1352	7.67	7.67	16.3858	9.53581	0	0.123075	0.0807322	0.0870905	0	16.3858	9.53581
1353	7.67	9.33	16.3858	9.53581	1.47296	0.123075	0.0807322	0.0870905	18	18.6286	10.7399
1354	13.67	13.67	12.1912	16.9557	0	-0.0399304	0.0626414	0.0709949	0	12.1912	16.9557
1355	13.67	16	12.1912	16.9557	0.495551	-0.0399304	0.0626414	0.0709949	6	12.6277	17.4903
1356	13.67	12.67	12.1912	16.9557	1.00753	-0.0399304	0.0626414	0.0709949	12	13.0951	18.0604
1357	7.33	6.67	13.7882	7.80288	0.514716	0.1	-0.28392	-0.277087	6	11.9555	6.74198
1358	7.33	5	13.7882	7.80288	0.996578	0.1	-0.28392	-0.277087	12	10.4612	5.87992
1359	7.33	6	13.7882	7.80288	2.01232	0.1	-0.28392	-0.277087	24	7.89496	4.40682
1360	16.67	16.67	18.2133	21.3308	0	-0.227281	-0.722139	-0.689278	0	18.2133	21.3308
1361	16.67	13.33	18.2133	21.3308	0.479124	-0.227281	-0.722139	-0.689278	6	13.0907	15.0919
1362	9.67	9.67	10.2407	18.514	0	0.228683	0.495757	0.48102	0	10.2407	18.514
1363	9.67	8	10.2407	18.514	0.498289	0.228683	0.495757	0.48102	6	13.0144	23.702
1364	28	28	33.2046	25.9768	0	0.0960379	0.406034	0.495763	0	33.2046	25.9768
1365	28	23.33	33.2046	25.9768	0.479124	0.0960379	0.406034	0.495763	6	42.1073	31.5554
1366	28	26.67	33.2046	25.9768	1.01848	0.0960379	0.406034	0.495763	12	55.0154	39.2811
1367	16.33	16.33	20.3965	16.72	0	0.160209	0.278604	0.303096	0	20.3965	16.72
1368	16.33	20	20.3965	16.72	1.00205	0.160209	0.278604	0.303096	12	27.635	22.1046
1369	25.67	25.67	29.3451	26.4106	0	0.178207	0.285151	0.325997	0	29.3451	26.4106
1370	21	21	23.3967	23.0547	0	0.124062	0.145865	0.160631	0	23.3967	23.0547
1371	21	33.67	23.3967	23.0547	2.00958	0.124062	0.145865	0.160631	24	32.3107	30.9075
1372	11.33	11.33	12.1362	14.4606	0	0.203855	0.155681	0.181163	0	12.1362	14.4606
1373	11.33	8.33	12.1362	14.4606	0.668036	0.203855	0.155681	0.181163	6	13.6975	16.0455
1374	11.33	15	12.1362	14.4606	0.996578	0.203855	0.155681	0.181163	12	14.5375	16.8875
1375	11.33	14	12.1362	14.4606	2.06708	0.203855	0.155681	0.181163	24	17.6488	19.9501
1376	11.33	19.33	12.1362	14.4606	2.96783	0.203855	0.155681	0.181163	36	20.7771	22.9533
1377	15.33	15.33	17.3083	14.3009	0	0.130349	0.0133263	0.0242904	0	17.3083	14.3009
1378	15.33	21.67	17.3083	14.3009	2.03149	0.130349	0.0133263	0.0242904	24	18.1838	14.6933
1379	10.33	10.33	10.2101	16.6712	0	0.0821573	-0.0351951	-0.0117374	0	10.2101	16.6712
1380	10.33	17	10.2101	16.6712	0.465435	0.0821573	-0.0351951	-0.0117374	6	10.1545	16.4004
1381	10.33	13.33	10.2101	16.6712	2.03149	0.0821573	-0.0351951	-0.0117374	24	9.96954	15.5209
1382	10	10	12.8029	6.86387	0	-0.192257	-0.0331102	-0.0206516	0	12.8029	6.86387
1383	10	6.33	12.8029	6.86387	1.24846	-0.192257	-0.0331102	-0.0206516	12	12.477	6.58593
1384	10	2	12.8029	6.86387	1.72211	-0.192257	-0.0331102	-0.0206516	18	12.3556	6.48345
1385	24.67	24.67	26.7492	24.8641	0	0.0780283	0.277432	0.284861	0	26.7492	24.8641
1386	24.67	24	26.7492	24.8641	0.533881	0.0780283	0.277432	0.284861	6	31.1429	28.8336
1387	22.33	22.67	29.0135	24.4796	0.517454	0.0510558	0.178017	0.16537	6	31.6055	26.8417
1388	22.33	24.33	29.0135	24.4796	0.999316	0.0510558	0.178017	0.16537	12	34.2271	29.2458
1389	22.33	25.67	29.0135	24.4796	1.99863	0.0510558	0.178017	0.16537	24	40.3776	34.9399
1390	28	28	29.0692	25.576	0	0.141599	0.325578	0.36499	0	29.0692	25.576
1391	28	32.33	29.0692	25.576	0.492813	0.141599	0.325578	0.36499	6	34.7977	30.0271
1392	28	40.67	29.0692	25.576	1.01848	0.141599	0.325578	0.36499	12	42.1576	35.6321
1393	28	59	29.0692	25.576	1.99316	0.141599	0.325578	0.36499	24	60.1692	48.9392
1394	5.33	5.33	7.57612	7.73864	0	-0.0421024	-0.100083	-0.105407	0	7.57612	7.73864
1395	5.33	3.33	7.57612	7.73864	0.544832	-0.0421024	-0.100083	-0.105407	6	7.15328	7.32796
1396	5.33	3	7.57612	7.73864	2.02053	-0.0421024	-0.100083	-0.105407	24	6.12281	6.3218
1397	5.33	4	7.57612	7.73864	2.96235	-0.0421024	-0.100083	-0.105407	36	5.54417	5.75313
1398	18	18	18.4655	17.4005	0	0.0145459	0.126455	0.172245	0	18.4655	17.4005
1399	18	12.67	18.4655	17.4005	0.977413	0.0145459	0.126455	0.172245	12	21.8513	19.6898
1400	18	13.67	18.4655	17.4005	1.51951	0.0145459	0.126455	0.172245	18	23.9899	21.0869
1401	18	19.67	18.4655	17.4005	2.00958	0.0145459	0.126455	0.172245	24	26.1029	22.435
1402	18	15	18.4655	17.4005	2.99247	0.0145459	0.126455	0.172245	36	30.9182	25.4042
1404	5	5	9.47683	3.06579	0	0.0420222	0.0876675	0.105864	0	9.47683	3.06579
1405	5	4.67	9.47683	3.06579	0.490075	0.0420222	0.0876675	0.105864	6	9.98148	3.20038
1406	5	3.33	9.47683	3.06579	0.988364	0.0420222	0.0876675	0.105864	12	10.5221	3.34328
1407	5	3.67	9.47683	3.06579	2.00411	0.0420222	0.0876675	0.105864	24	11.7167	3.65465
1408	5	7	9.47683	3.06579	2.99521	0.0420222	0.0876675	0.105864	36	13.0128	3.9864
1409	16.67	16.67	13.9063	22.3876	0	-0.88211	-1.10498	-1.09101	0	13.9063	22.3876
1410	6	6	8.79815	3.8469	0	0.0991817	0.0326677	0.0430086	0	8.79815	3.8469
1411	6	9	8.79815	3.8469	0.465435	0.0991817	0.0326677	0.0430086	6	8.97605	3.90583
1412	6	5	8.79815	3.8469	0.974675	0.0991817	0.0326677	0.0430086	12	9.17481	3.97135
1413	6	9.33	8.79815	3.8469	1.49213	0.0991817	0.0326677	0.0430086	18	9.38128	4.03906
1414	6	11	8.79815	3.8469	1.97673	0.0991817	0.0326677	0.0430086	24	9.57886	4.10351
1415	6	4.67	8.79815	3.8469	3.01437	0.0991817	0.0326677	0.0430086	36	10.016	4.24499
1416	11.67	11.67	8.65896	11.3307	0	0.145729	0.401452	0.366327	0	8.65896	11.3307
1417	11.67	16.33	8.65896	11.3307	0.495551	0.145729	0.401452	0.366327	6	10.3826	13.8247
1418	11.67	15.33	8.65896	11.3307	0.999316	0.145729	0.401452	0.366327	12	12.4868	16.9234
1419	11.67	19	8.65896	11.3307	1.4757	0.145729	0.401452	0.366327	24	14.8676	20.4901
1420	16	16	18.1566	23.5332	0	0.0816354	0.0416794	0.0578349	0	18.1566	23.5332
1421	16	17	18.1566	23.5332	0.750171	0.0816354	0.0416794	0.0578349	6	18.9617	24.2806
1422	16	17.33	18.1566	23.5332	0.999316	0.0816354	0.0416794	0.0578349	12	19.2369	24.534
1423	16	15.33	18.1566	23.5332	1.52498	0.0816354	0.0416794	0.0578349	18	19.8307	25.0775
1424	6	6	12.5621	6.47987	0	0.0577181	-0.0946215	-0.0690144	0	12.5621	6.47987
1425	6	10	12.5621	6.47987	0.533881	0.0577181	-0.0946215	-0.0690144	6	12.1076	6.16066
1426	6	7.67	12.5621	6.47987	0.980151	0.0577181	-0.0946215	-0.0690144	12	11.7404	5.90593
1427	6	12	12.5621	6.47987	1.47844	0.0577181	-0.0946215	-0.0690144	18	11.3435	5.63394
1428	6	9.33	12.5621	6.47987	1.99316	0.0577181	-0.0946215	-0.0690144	24	10.9477	5.36612
1429	6	10	12.5621	6.47987	3.06092	0.0577181	-0.0946215	-0.0690144	36	10.1699	4.85045
1430	5.33	5	7.78514	12.6137	1.51677	-0.0912793	0.0269727	0.0296809	18	8.14363	13.1405
1431	6	8.67	8.07041	11.1047	1.65914	0.0888352	0.345699	0.40763	18	15.8714	19.7061
1432	16	16	15.9874	16.7681	0	0.259536	0.360385	0.336639	0	15.9874	16.7681
1433	16	16.67	15.9874	16.7681	0.498289	0.259536	0.360385	0.336639	6	18.9072	20.0666
1434	16	23	15.9874	16.7681	0.960986	0.259536	0.360385	0.336639	12	22.094	23.7078
1435	16	24	15.9874	16.7681	1.48665	0.259536	0.360385	0.336639	18	26.371	28.6527
1436	16	30.33	15.9874	16.7681	1.96578	0.259536	0.360385	0.336639	24	30.9867	34.053
1437	16	45	15.9874	16.7681	2.96783	0.259536	0.360385	0.336639	36	43.4186	48.864
1438	5	5	8.96969	3.85638	0	0.0261227	-0.159335	-0.131882	0	8.96969	3.85638
1439	5	13.33	8.96969	3.85638	0.517454	0.0261227	-0.159335	-0.131882	6	8.37799	3.55118
1440	5	19	8.96969	3.85638	1.0486	0.0261227	-0.159335	-0.131882	12	7.81121	3.26301
1441	5	8.67	8.96969	3.85638	1.47296	0.0261227	-0.159335	-0.131882	18	7.38605	3.04967
1442	5	7	8.96969	3.85638	1.99316	0.0261227	-0.159335	-0.131882	24	6.89633	2.80709
1443	5	7	8.96969	3.85638	3.04723	0.0261227	-0.159335	-0.131882	36	6.0013	2.3731
1445	4.67	4.67	9.08751	3.955	0	0.101237	0.269813	0.327932	0	9.08751	3.955
1446	4.67	4.33	9.08751	3.955	0.501027	0.101237	0.269813	0.327932	6	10.7103	4.52748
1447	4.67	3.33	9.08751	3.955	1.03217	0.101237	0.269813	0.327932	12	12.7481	5.2251
1448	4.67	9.67	9.08751	3.955	2.03422	0.101237	0.269813	0.327932	24	17.7075	6.84721
1451	8	9	5.45773	5.81399	0.503765	0.15659	0.222752	0.199648	6	6.0352	6.50441
1452	8	8	5.45773	5.81399	0	0.15659	0.222752	0.199648	0	5.45773	5.81399
1453	12	12	10.6761	15.0619	0	0.0776016	0.174919	0.192338	0	10.6761	15.0619
1454	12	21	10.6761	15.0619	0.479124	0.0776016	0.174919	0.192338	6	11.7067	16.3786
1455	12	15.33	10.6761	15.0619	0.977413	0.0776016	0.174919	0.192338	12	12.8842	17.8702
1456	12	14.33	10.6761	15.0619	1.51951	0.0776016	0.174919	0.192338	18	14.3001	19.6477
1457	12	17.33	10.6761	15.0619	2.00411	0.0776016	0.174919	0.192338	24	15.697	21.3857
1458	26.67	26.67	30.5156	25.3429	0	0.217029	0.650762	0.713623	0	30.5156	25.3429
1459	20	20	27.1743	21.0273	0	0.185718	0.274796	0.291416	0	27.1743	21.0273
1460	20	11.33	27.1743	21.0273	0.498289	0.185718	0.274796	0.291416	6	31.4211	24.113
1461	16.67	16.67	19.1963	17.9858	0	0.108669	0.239078	0.204713	0	19.1963	17.9858
1462	16.67	21.33	19.1963	17.9858	0.613279	0.108669	0.239078	0.204713	6	21.7642	20.8261
1463	16.67	21	19.1963	17.9858	0.960986	0.108669	0.239078	0.204713	12	23.3698	22.6313
1464	16.67	24.67	19.1963	17.9858	2.09446	0.108669	0.239078	0.204713	24	29.4732	29.6755
1465	17	17	16.2937	20.1889	0	0.0682756	0.161958	0.202912	0	16.2937	20.1889
1466	17	14.33	16.2937	20.1889	0.490075	0.0682756	0.161958	0.202912	6	17.9972	21.8567
1467	17	17	16.2937	20.1889	0.947296	0.0682756	0.161958	0.202912	12	19.7469	23.5366
1468	14.67	14.67	14.1545	14.6113	0	0.0447828	0.216944	0.213673	0	14.1545	14.6113
1469	10	7.33	8.20152	7.48085	0.459959	-0.0450046	-0.103587	-0.107902	6	7.80441	7.13277
1470	10	8.67	8.20152	7.48085	1.03217	-0.0450046	-0.103587	-0.107902	12	7.33712	6.72227
1471	10	8.67	8.20152	7.48085	1.62902	-0.0450046	-0.103587	-0.107902	18	6.87949	6.31925
1472	10	11.33	8.20152	7.48085	2.18754	-0.0450046	-0.103587	-0.107902	24	6.47714	5.96402
1474	25	24	30.3233	30.4986	0.462697	-0.048092	-0.0689481	-0.055018	6	29.5611	29.541
1475	18	18	19.3752	20.1823	0	0.126747	0.0907678	0.128354	0	19.3752	20.1823
1476	18	22.33	19.3752	20.1823	0.498289	0.126747	0.0907678	0.128354	6	20.6549	21.1161
1477	18	23.33	19.3752	20.1823	1.01027	0.126747	0.0907678	0.128354	12	22.0578	22.1206
1479	21	21	19.9473	20.8443	0	-0.0114571	0.0567093	0.0598292	0	19.9473	20.8443
1480	21	14.67	19.9473	20.8443	0.503765	-0.0114571	0.0567093	0.0598292	6	20.5577	21.4484
1481	22.33	22.33	23.0104	21.5845	0	0.078811	0.165971	0.20307	0	23.0104	21.5845
1482	22.33	24.33	23.0104	21.5845	0.517454	0.078811	0.165971	0.20307	6	25.5599	23.5201
1483	22.33	29.67	23.0104	21.5845	0.971937	0.078811	0.165971	0.20307	12	28.0312	25.3629
1484	22.33	33.67	23.0104	21.5845	2.13005	0.078811	0.165971	0.20307	24	35.4632	30.738
1486	25	25	30.3233	30.4986	0	-0.048092	-0.0689481	-0.055018	0	30.3233	30.4986
1487	9	9	9.64993	12.0264	0	-0.0427102	0.0623957	0.0603482	0	9.64993	12.0264
1488	9	15.67	9.64993	12.0264	0.476386	-0.0427102	0.0623957	0.0603482	6	9.93138	12.3893
1489	9	13.67	9.64993	12.0264	1.00205	-0.0427102	0.0623957	0.0603482	12	10.2515	12.8024
1490	9	8	9.64993	12.0264	2.1629	-0.0427102	0.0623957	0.0603482	24	10.9954	13.7641
1491	12.33	12.33	10.4211	16.1589	0	0.144213	0.282677	0.324036	0	10.4211	16.1589
1492	12.33	9.67	10.4211	16.1589	0.498289	0.144213	0.282677	0.324036	6	12.2472	18.6031
1493	12.33	12	10.4211	16.1589	0.985626	0.144213	0.282677	0.324036	12	14.3423	21.3507
1494	12.33	19.67	10.4211	16.1589	1.9822	0.144213	0.282677	0.324036	24	19.8091	28.2981
1495	5	5	5.14479	6.9518	0	0.0676371	0.13916	0.160138	0	5.14479	6.9518
1496	5	9	5.14479	6.9518	0.517454	0.0676371	0.13916	0.160138	6	5.58927	7.47086
1497	5	4.33	5.14479	6.9518	1.03217	0.0676371	0.13916	0.160138	12	6.06949	8.02561
1498	5	3	5.14479	6.9518	1.52225	0.0676371	0.13916	0.160138	18	6.56501	8.59204
1499	5	9.67	5.14479	6.9518	2.05339	0.0676371	0.13916	0.160138	24	7.14784	9.25117
1500	5	8.33	5.14479	6.9518	3.03354	0.0676371	0.13916	0.160138	36	8.36261	10.6031
1501	26.67	26.67	24.5394	31.0723	0	0.124024	0.356139	0.365811	0	24.5394	31.0723
1502	26.67	31	24.5394	31.0723	0.50924	0.124024	0.356139	0.365811	6	29.5642	37.251
1503	7.33	7.33	8.54574	11.5817	0	0.045416	-0.0642877	-0.0407968	0	8.54574	11.5817
1504	7.33	9.67	8.54574	11.5817	0.479124	0.045416	-0.0642877	-0.0407968	6	8.38032	11.2304
1505	7.33	6.33	8.54574	11.5817	0.996578	0.045416	-0.0642877	-0.0407968	12	8.20526	10.8629
1506	7.33	7.67	8.54574	11.5817	1.48665	0.045416	-0.0642877	-0.0407968	18	8.04283	10.526
1507	13	7	12.5985	12.3908	2.28611	-0.124535	-0.17732	-0.142768	24	9.09022	8.26128
1508	13	7	12.5985	12.3908	0.572211	-0.124535	-0.17732	-0.142768	6	11.6102	11.1952
1509	7	2.67	10.0206	5.65926	3.01985	-0.132598	-0.146895	-0.131383	36	6.73881	3.63167
1510	8.67	11	6.89874	5.09983	0.517454	0.22714	0.414452	0.413549	6	8.54487	6.31967
1511	8.67	9.67	6.89874	5.09983	1.02396	0.22714	0.414452	0.413549	12	10.536	7.79582
1512	11.33	11.33	15.8405	11.1609	0	0.1	-0.23352	-0.222062	0	15.8405	11.1609
1513	11.33	11.33	15.8405	11.1609	0.539357	0.1	-0.23352	-0.222062	6	14.0525	9.8401
1514	13	13	12.5985	12.3908	0	-0.124535	-0.17732	-0.142768	0	12.5985	12.3908
1515	10.67	10.67	13.5151	8.91163	0	-0.011999	0.133625	0.0707614	0	13.5151	8.91163
1516	10.67	20.33	13.5151	8.91163	0.514716	-0.011999	0.133625	0.0707614	6	14.0164	9.54613
1517	10.67	14	13.5151	8.91163	2.00137	-0.011999	0.133625	0.0707614	24	15.5712	11.644
1518	10.67	9.67	13.5151	8.91163	3.00342	-0.011999	0.133625	0.0707614	36	16.7154	13.3123
1519	13.33	4	13.6221	13.6778	0.498289	-0.0787123	-0.202516	-0.201539	6	12.3205	12.3649
1520	5	5	7.72921	3.87961	0	0.0193198	-0.0650218	0.000150626	0	7.72921	3.87961
1521	5	7	7.72921	3.87961	0.536619	0.0193198	-0.0650218	0.000150626	6	7.72983	3.74658
1522	5	6.67	7.72921	3.87961	1.013	0.0193198	-0.0650218	0.000150626	12	7.73039	3.6323
1523	5	7.67	7.72921	3.87961	1.51129	0.0193198	-0.0650218	0.000150626	18	7.73097	3.5165
1524	5	5.33	7.72921	3.87961	1.9603	0.0193198	-0.0650218	0.000150626	24	7.73149	3.41532
1525	4	4	6.94701	1.1102	0	0.446698	0.716138	0.703697	0	6.94701	1.1102
1526	4	7.33	6.94701	1.1102	0.495551	0.446698	0.716138	0.703697	6	9.84564	1.58317
1527	4	12	6.94701	1.1102	0.99384	0.446698	0.716138	0.703697	12	13.9806	2.26205
1528	4	10.67	6.94701	1.1102	1.49487	0.446698	0.716138	0.703697	18	19.8905	3.23838
1529	4	13.67	6.94701	1.1102	1.99316	0.446698	0.716138	0.703697	24	28.2442	4.62704
1530	4	21.67	6.94701	1.1102	3.06639	0.446698	0.716138	0.703697	36	60.1068	9.97921
1531	23	23	25.9938	22.6244	0	0.00584096	-0.128666	0.0558687	0	25.9938	22.6244
1532	23	26.67	25.9938	22.6244	0.476386	0.00584096	-0.128666	0.0558687	6	26.6949	21.2793
1533	23	24	25.9938	22.6244	0.999316	0.00584096	-0.128666	0.0558687	12	27.4863	19.8947
1534	23	23.33	25.9938	22.6244	1.98768	0.00584096	-0.128666	0.0558687	24	29.0467	17.5189
1535	12	10.67	18.5335	9.72063	1.03491	0.0033513	-0.0951494	0.0257778	12	19.0346	8.80905
1536	12	11	18.5335	9.72063	1.59617	0.0033513	-0.0951494	0.0257778	18	19.312	8.35096
1537	12	13	18.5335	9.72063	2.01506	0.0033513	-0.0951494	0.0257778	24	19.5216	8.02466
1538	12	12.33	18.5335	9.72063	3.08282	0.0033513	-0.0951494	0.0257778	36	20.0664	7.24942
1539	5	8.33	3.30569	5.90289	0.525667	0.315819	0.525535	0.492835	6	4.28325	7.7811
1540	5	8	3.30569	5.90289	1.00479	0.315819	0.525535	0.492835	12	5.42404	10.0091
1541	12.33	12.33	15.8112	14.3906	0	0.244385	0.534503	0.590699	0	15.8112	14.3906
1542	12.33	15.67	15.8112	14.3906	0.476386	0.244385	0.534503	0.590699	6	20.9496	18.5637
1543	3.33	3.33	11.9846	3.09013	0	0.0652934	-0.0726318	-0.0648165	0	11.9846	3.09013
1544	3.33	1.67	11.9846	3.09013	0.465435	0.0652934	-0.0726318	-0.0648165	6	11.6285	2.98741
1545	3.33	2.67	11.9846	3.09013	0.980151	0.0652934	-0.0726318	-0.0648165	12	11.2469	2.87779
1546	3.33	3.67	11.9846	3.09013	1.97673	0.0652934	-0.0726318	-0.0648165	24	10.5434	2.67684
1547	3.33	1.67	11.9846	3.09013	2.99247	0.0652934	-0.0726318	-0.0648165	36	9.87159	2.48647
1549	16	16	15.6144	18.0495	0	0.0776332	0.319637	0.368804	0	15.6144	18.0495
1550	16	10.33	15.6144	18.0495	0.47091	0.0776332	0.319637	0.368804	6	18.5759	20.9814
1551	16	15.33	15.6144	18.0495	1.01848	0.0776332	0.319637	0.368804	12	22.7329	24.9946
1552	16	18	15.6144	18.0495	1.50582	0.0776332	0.319637	0.368804	18	27.2089	29.2077
1553	16	20	15.6144	18.0495	2.02053	0.0776332	0.319637	0.368804	24	32.8968	34.4309
1554	6	6	9.82367	6.65382	0	0.00758754	0.0523696	0.0941911	0	9.82367	6.65382
1555	6	5.33	9.82367	6.65382	0.476386	0.00758754	0.0523696	0.0941911	6	10.2745	6.82191
1556	6	8.33	9.82367	6.65382	1.013	0.00758754	0.0523696	0.0941911	12	10.8072	7.01634
1557	6	6	9.82367	6.65382	2.00411	0.00758754	0.0523696	0.0941911	24	11.8647	7.39013
1558	2.67	2.67	4.3178	4.13964	0	-0.0259993	-0.00801885	-0.0244633	0	4.3178	4.13964
1559	2.67	0.67	4.3178	4.13964	0.487337	-0.0259993	-0.00801885	-0.0244633	6	4.26663	4.1235
1560	18.33	18.33	19.6571	20.5109	0	0.100947	0.314365	0.309979	0	19.6571	20.5109
1561	7.33	7.33	11.1126	6.33274	0	0.10295	0.244921	0.278458	0	11.1126	6.33274
1562	7.33	8	11.1126	6.33274	1.20739	0.10295	0.244921	0.278458	12	15.5535	8.51176
1563	11.33	11.33	12.2091	12.0414	0	-0.042568	0.163342	0.163713	0	12.2091	12.0414
1564	11.33	5.33	12.2091	12.0414	0.544832	-0.042568	0.163342	0.163713	6	13.3482	13.1622
1565	11.33	8.67	12.2091	12.0414	1.53593	-0.042568	0.163342	0.163713	18	15.6996	15.4752
1566	5.67	5.67	7.16793	7.95801	0	0.0997581	0.298138	0.318067	0	7.16793	7.95801
1567	5.67	1.33	7.16793	7.95801	0.539357	0.0997581	0.298138	0.318067	6	8.50937	9.34631
1568	5.67	4.33	7.16793	7.95801	0.996578	0.0997581	0.298138	0.318067	12	9.84137	10.7113
1569	5.67	3	7.16793	7.95801	2.00958	0.0997581	0.298138	0.318067	24	13.5827	14.4879
1570	5.67	2.67	7.16793	7.95801	2.97057	0.0997581	0.298138	0.318067	36	18.4388	19.2945
1571	6	10	6.9387	1.2097	1.03491	0.375034	0.646608	0.758868	12	15.2179	2.3621
1572	6	7	6.9387	1.2097	0.528405	0.375034	0.646608	0.758868	6	10.3616	1.70241
1573	8.33	8.33	9.02411	8.91516	0	-0.0165664	0.0586833	0.0465268	0	9.02411	8.91516
1576	10.67	10.67	14.9865	10.8957	0	0.208966	0.888601	0.874606	0	14.9865	10.8957
1577	10.67	17	14.9865	10.8957	0.495551	0.208966	0.888601	0.874606	6	23.1168	16.9237
1578	17.67	17.67	18.384	17.6982	0	0.188386	0.314762	0.283244	0	18.384	17.6982
1579	17.67	23.33	18.384	17.6982	0.501027	0.188386	0.314762	0.283244	6	21.1871	20.7215
1580	17.67	23.67	18.384	17.6982	0.996578	0.188386	0.314762	0.283244	12	24.3798	24.2193
1581	9.33	9.33	9.447	8.69547	0	-0.0397828	-0.261135	-0.284892	0	9.447	8.69547
1582	9.33	6.33	9.447	8.69547	0.610541	-0.0397828	-0.261135	-0.284892	6	7.93877	7.41398
1583	9.33	3.33	9.447	8.69547	1.02396	-0.0397828	-0.261135	-0.284892	12	7.05672	6.65528
1585	30.33	30.33	37.5293	34.8124	0	0.188095	0.556851	0.555715	0	37.5293	34.8124
1586	30.33	41	37.5293	34.8124	1.13347	0.188095	0.556851	0.555715	12	70.4575	65.441
1587	6	6	6.24247	10.1605	0	0.0338559	0.154495	0.171796	0	6.24247	10.1605
1588	6	2	6.24247	10.1605	1.94114	0.0338559	0.154495	0.171796	24	8.71334	13.7138
1589	28	28	26.702	29.3337	0	0.112216	0.346358	0.336845	0	26.702	29.3337
1590	28	25.33	26.702	29.3337	0.511978	0.112216	0.346358	0.336845	6	31.7279	35.0251
1591	28	30.67	26.702	29.3337	1.08966	0.112216	0.346358	0.336845	12	38.5435	42.7834
1592	28	38.33	26.702	29.3337	2.03422	0.112216	0.346358	0.336845	24	52.9822	59.3413
1593	21	21	19.9799	23.2027	0	-0.189544	-0.252054	-0.283921	0	19.9799	23.2027
1594	10	10	10.1945	10.4151	0	0.0792506	0.252588	0.241129	0	10.1945	10.4151
1595	10	8.33	10.1945	10.4151	0.517454	0.0792506	0.252588	0.241129	6	11.5492	11.8694
1596	10	12.33	10.1945	10.4151	0.999316	0.0792506	0.252588	0.241129	12	12.9722	13.4056
1597	10	12.67	10.1945	10.4151	1.4976	0.0792506	0.252588	0.241129	18	14.6284	15.2037
1598	10	18	10.1945	10.4151	2.01506	0.0792506	0.252588	0.241129	24	16.5723	17.3265
1599	5	5	6.61206	6.04853	0	-0.472933	-0.497435	-0.495648	0	6.61206	6.04853
1600	5	3	6.61206	6.04853	0.525667	-0.472933	-0.497435	-0.495648	6	5.09545	4.6568
1601	5	2.33	6.61206	6.04853	1.02396	-0.472933	-0.497435	-0.495648	12	3.98036	3.63447
1602	5	4.67	6.61206	6.04853	2.25051	-0.472933	-0.497435	-0.495648	24	2.16719	1.97453
1603	5	0.67	6.61206	6.04853	3.00616	-0.472933	-0.497435	-0.495648	36	1.49018	1.35587
1604	7.33	6.67	8.56144	10.5443	0.542094	0.0492187	0.115988	0.146238	6	9.26777	11.2286
1605	7.33	4.67	8.56144	10.5443	1.18275	0.0492187	0.115988	0.146238	12	10.178	12.0948
1606	7.33	4	8.56144	10.5443	1.51403	0.0492187	0.115988	0.146238	18	10.6832	12.5686
1607	7.33	11.67	8.56144	10.5443	2.0178	0.0492187	0.115988	0.146238	24	11.5	13.3248
1608	7.33	8.67	8.56144	10.5443	2.99521	0.0492187	0.115988	0.146238	36	13.267	14.9244
1609	6	6	6.9387	1.2097	0	0.375034	0.646608	0.758868	0	6.9387	1.2097
1610	7.67	7.67	15.7221	8.6722	0	0.0944013	0.0635786	0.0831167	0	15.7221	8.6722
1611	7.67	5.67	15.7221	8.6722	0.511978	0.0944013	0.0635786	0.0831167	6	16.4055	8.95913
1612	7.67	4.33	15.7221	8.6722	1.02943	0.0944013	0.0635786	0.0831167	12	17.1265	9.25878
1613	7.67	10.67	15.7221	8.6722	1.73854	0.0944013	0.0635786	0.0831167	18	18.1663	9.68575
1614	13.33	13.33	16.7594	12.6337	0	0.0890287	0.0472632	0.0869849	0	16.7594	12.6337
1615	13.33	16.33	16.7594	12.6337	0.495551	0.0890287	0.0472632	0.0869849	6	17.4976	12.9331
1616	13.33	15.33	16.7594	12.6337	1.03491	0.0890287	0.0472632	0.0869849	12	18.3381	13.2671
1617	5.67	5.67	7.85857	6.8681	0	0.248762	0.363216	0.432348	0	7.85857	6.8681
1618	5.67	10.33	7.85857	6.8681	0.4846	0.248762	0.363216	0.432348	6	9.69025	8.1899
1619	5.67	6.33	7.85857	6.8681	1.00205	0.248762	0.363216	0.432348	12	12.1198	9.88333
1620	5.67	13	7.85857	6.8681	1.51403	0.248762	0.363216	0.432348	18	15.1226	11.9032
1621	5.67	11.33	7.85857	6.8681	1.99863	0.248762	0.363216	0.432348	24	18.6474	14.194
1622	3	3	4.74379	4.33866	0	0.0556545	0.278964	0.299407	0	4.74379	4.33866
1623	3	2.33	4.74379	4.33866	0.4846	0.0556545	0.278964	0.299407	6	5.48452	4.96668
1624	3	4.33	4.74379	4.33866	1.07324	0.0556545	0.278964	0.299407	12	6.54154	5.85304
1625	3	6.33	4.74379	4.33866	1.97947	0.0556545	0.278964	0.299407	24	8.5806	7.53656
1626	3	3.33	4.74379	4.33866	2.97604	0.0556545	0.278964	0.299407	36	11.5639	9.95202
1627	13.67	13.67	19.3224	14.6812	0	0.0757826	0.144191	0.141261	0	19.3224	14.6812
1628	13.67	18.33	19.3224	14.6812	0.479124	0.0757826	0.144191	0.141261	6	20.6754	15.7313
1629	13.67	20.67	19.3224	14.6812	1.98768	0.0757826	0.144191	0.141261	24	25.586	19.5539
1630	14	14	13.0832	12.0347	0	0.0131072	-0.175356	-0.123139	0	13.0832	12.0347
1631	14	12	13.0832	12.0347	0.476386	0.0131072	-0.175356	-0.123139	6	12.3378	11.0702
1632	14	12	13.0832	12.0347	0.996578	0.0131072	-0.175356	-0.123139	12	11.5722	10.1051
1633	14	15	13.0832	12.0347	1.99316	0.0131072	-0.175356	-0.123139	24	10.2358	8.48483
1634	5	5	7.3748	5.8143	0	-0.00392066	-0.0856982	-0.220817	0	7.3748	5.8143
1635	5	5	7.3748	5.8143	2.04244	-0.00392066	-0.0856982	-0.220817	24	4.69765	4.88069
1636	5	1.33	7.3748	5.8143	2.62286	-0.00392066	-0.0856982	-0.220817	36	4.13255	4.64386
1638	37	32	38.5614	43.2106	0.462697	-0.206419	-0.114996	-0.10559	6	36.7227	40.9715
1639	3.67	3.67	2.11015	5.21	0	0.125542	0.21658	0.229914	0	2.11015	5.21
1640	3.67	3.33	2.11015	5.21	0.572211	0.125542	0.21658	0.229914	6	2.40684	5.89738
1641	3.67	4.67	2.11015	5.21	1.24298	0.125542	0.21658	0.229914	12	2.80818	6.81949
1642	3.67	4	2.11015	5.21	2.07255	0.125542	0.21658	0.229914	24	3.39826	8.16171
1643	3.67	2	2.11015	5.21	3.04175	0.125542	0.21658	0.229914	36	4.24651	10.068
1645	16.33	16.33	20.1061	13.0487	0	0.0872903	0.220365	0.217109	0	20.1061	13.0487
1646	16.33	14	20.1061	13.0487	0.533881	0.0872903	0.220365	0.217109	6	22.5771	14.6778
1647	16.33	20.33	20.1061	13.0487	1.00479	0.0872903	0.220365	0.217109	12	25.0075	16.2828
1648	16	16	20.6866	13.7322	0	0.264059	0.453686	0.513241	0	20.6866	13.7322
1649	16	24.67	20.6866	13.7322	0.4846	0.264059	0.453686	0.513241	6	26.528	17.1089
1650	16	26.67	20.6866	13.7322	1.01848	0.264059	0.453686	0.513241	12	34.8903	21.7978
1651	16	37	20.6866	13.7322	1.51403	0.264059	0.453686	0.513241	18	44.9948	27.2932
1652	12	12	17.0531	11.5853	0	0.184762	0.318709	0.33844	0	17.0531	11.5853
1653	12	11.67	17.0531	11.5853	0.498289	0.184762	0.318709	0.33844	6	20.1856	13.5793
1654	12	16.67	17.0531	11.5853	0.977413	0.184762	0.318709	0.33844	12	23.7392	15.8195
1655	12	13	17.0531	11.5853	1.50308	0.184762	0.318709	0.33844	18	28.3615	18.7048
1656	18.33	18.33	19.8707	19.1217	0	0.252098	0.467892	0.537545	0	19.8707	19.1217
1657	18.33	24	19.8707	19.1217	0.459959	0.252098	0.467892	0.537545	6	25.4444	23.7133
1658	18.33	18.33	18.4799	16.9622	0	0.0548431	0.0809411	0.104494	0	18.4799	16.9622
1659	18.33	8.67	18.4799	16.9622	0.533881	0.0548431	0.0809411	0.104494	6	19.5402	17.7112
1660	18.33	13	18.4799	16.9622	1.03217	0.0548431	0.0809411	0.104494	12	20.5846	18.4401
1661	18.33	22.33	18.4799	16.9622	2.02601	0.0548431	0.0809411	0.104494	24	22.8372	19.9848
1662	14	14	16.2434	14.8961	0	0.097255	-0.0853165	-0.069555	0	16.2434	14.8961
1663	14	16.67	16.2434	14.8961	1.03765	0.097255	-0.0853165	-0.069555	12	15.1123	13.634
1664	14	21.67	16.2434	14.8961	1.5332	0.097255	-0.0853165	-0.069555	18	14.6003	13.0696
1665	14	17.33	16.2434	14.8961	2.0178	0.097255	-0.0853165	-0.069555	24	14.1164	12.5403
1666	14	22	16.2434	14.8961	3.0089	0.097255	-0.0853165	-0.069555	36	13.176	11.5235
1667	4.33	4.33	4.56977	6.77261	0	0.0801369	0.155241	0.165987	0	4.56977	6.77261
1668	4.33	4.67	4.56977	6.77261	0.50924	0.0801369	0.155241	0.165987	6	4.97284	7.32975
1669	4.33	5.67	4.56977	6.77261	0.991102	0.0801369	0.155241	0.165987	12	5.38692	7.89908
1670	4.33	2	4.56977	6.77261	1.52772	0.0801369	0.155241	0.165987	18	5.88876	8.5853
1671	4.33	3.67	4.56977	6.77261	1.99042	0.0801369	0.155241	0.165987	24	6.35885	9.22466
1672	4.33	10	4.56977	6.77261	3.00342	0.0801369	0.155241	0.165987	36	7.52322	10.7956
1673	37	37	38.5614	43.2106	0	-0.206419	-0.114996	-0.10559	0	38.5614	43.2106
1674	16.67	16.67	17.3177	17.2948	0.468172	0.0989845	0.233421	0.211956	6	19.1243	19.2919
1675	14.33	14.33	15.8687	15.9183	0	0.0854075	-0.0892782	-0.060136	0	15.8687	15.9183
1676	14.33	15.67	15.8687	15.9183	0.47091	0.0854075	-0.0892782	-0.060136	6	15.4256	15.2629
1677	14.33	17.67	15.8687	15.9183	1.97399	0.0854075	-0.0892782	-0.060136	24	14.0925	13.3463
1678	15	15	13.4811	15.927	0	0.147244	0.093979	0.125607	0	13.4811	15.927
1679	15	18.67	13.4811	15.927	0.479124	0.147244	0.093979	0.125607	6	14.3173	16.6605
1680	15	22.67	13.4811	15.927	0.996578	0.147244	0.093979	0.125607	12	15.2788	17.4907
1681	15	24.67	13.4811	15.927	1.99316	0.147244	0.093979	0.125607	24	17.3162	19.208
1682	6.67	6.67	9.7244	6.76685	0	0.0672978	0.0136617	0.0351486	0	9.7244	6.76685
1683	6.67	7.67	9.7244	6.76685	0.479124	0.0672978	0.0136617	0.0351486	6	9.88956	6.81129
1684	6.67	9	9.7244	6.76685	0.996578	0.0672978	0.0136617	0.0351486	12	10.0711	6.85961
1685	6.67	10.67	9.7244	6.76685	1.49487	0.0672978	0.0136617	0.0351486	18	10.249	6.90646
1686	6.67	8.67	9.7244	6.76685	1.99863	0.0672978	0.0136617	0.0351486	24	10.4321	6.95416
1687	13.33	13.33	12.3327	9.56953	0	0.0518617	0.209092	0.215774	0	12.3327	9.56953
1688	8	8	9.72534	15.9614	0	-0.00599873	-0.228703	-0.344811	0	9.72534	15.9614
1689	8	7.67	9.72534	15.9614	2.01232	-0.00599873	-0.228703	-0.344811	24	4.85915	10.0739
1690	15.67	15.67	14.9364	14.6687	0	0.0429565	-0.178082	-0.176329	0	14.9364	14.6687
1691	15.67	17.33	14.9364	14.6687	0.498289	0.0429565	-0.178082	-0.176329	6	13.68	13.4231
1692	15.67	18.67	14.9364	14.6687	0.996578	0.0429565	-0.178082	-0.176329	12	12.5294	12.2833
1693	15.67	20	14.9364	14.6687	1.46749	0.0429565	-0.178082	-0.176329	18	11.531	11.2953
1694	15.67	21	14.9364	14.6687	1.99316	0.0429565	-0.178082	-0.176329	24	10.5102	10.2859
1695	15.67	19.67	14.9364	14.6687	3.02533	0.0429565	-0.178082	-0.176329	36	8.76133	8.55881
1696	18	18	19.7631	19.9928	0	-0.0486417	0.0848097	0.0983284	0	19.7631	19.9928
1697	18	16	19.7631	19.9928	0.525667	-0.0486417	0.0848097	0.0983284	6	20.8114	20.9043
1698	18	15.67	19.7631	19.9928	1.57974	-0.0486417	0.0848097	0.0983284	18	23.0842	22.8591
1699	12	12	14.0468	9.47452	0	0.244008	0.648021	0.711152	0	14.0468	9.47452
1700	12	18.67	14.0468	9.47452	0.416153	0.244008	0.648021	0.711152	6	18.8846	12.4073
1701	12	20.67	14.0468	9.47452	1.02669	0.244008	0.648021	0.711152	12	29.1523	18.429
1702	13	12.67	16.3244	8.39206	0.503765	0.0679227	-0.0478937	-0.0289766	6	16.0878	8.192
1703	13	17.67	16.3244	8.39206	1.00205	0.0679227	-0.0478937	-0.0289766	12	15.8572	7.99882
1704	13	17.33	16.3244	8.39206	2.01506	0.0679227	-0.0478937	-0.0289766	24	15.3985	7.62001
1705	14	14	10.1572	16.4401	0	0.0255924	0.108383	0.131528	0	10.1572	16.4401
1706	14	12	10.1572	16.4401	0.533881	0.0255924	0.108383	0.131528	6	10.896	17.4195
1707	14	14.67	10.1572	16.4401	1.04312	0.0255924	0.108383	0.131528	12	11.6509	18.4079
1708	17.33	19.67	19.2497	17.9758	0.539357	0.185019	0.316833	0.326026	6	22.9505	21.3256
1709	21	17.33	22.5082	17.0697	1.97399	-0.0611101	-0.0783238	-0.0809384	24	19.1846	14.6244
1710	9	9	13.2718	6.38516	0	-0.23908	-0.136082	-0.126392	0	13.2718	6.38516
1711	9	7.33	13.2718	6.38516	0.539357	-0.23908	-0.136082	-0.126392	6	12.3972	5.93329
1712	9	6.67	13.2718	6.38516	1.00205	-0.23908	-0.136082	-0.126392	12	11.693	5.57122
1713	10.67	10.67	10.8377	14.3957	0	0.0370219	0.0369952	0.0710507	0	10.8377	14.3957
1714	10.67	10.67	10.8377	14.3957	0.553046	0.0370219	0.0369952	0.0710507	6	11.272	14.6933
1715	10.67	7	10.8377	14.3957	1.08419	0.0370219	0.0369952	0.0710507	12	11.7056	14.9849
1716	10.67	8.33	10.8377	14.3957	1.60164	0.0370219	0.0369952	0.0710507	18	12.1439	15.2745
1717	10.67	8.67	10.8377	14.3957	2.02327	0.0370219	0.0369952	0.0710507	24	12.5132	15.5146
1720	13.67	13.67	12.3777	19.9417	0	0.890508	2.11749	2.32344	0	12.3777	19.9417
1721	24.67	24.67	27.964	27.6501	0	0.181199	0.624252	0.672356	0	27.964	27.6501
1722	24.67	29	27.964	27.6501	0.514716	0.181199	0.624252	0.672356	6	39.5272	38.1277
1723	14.33	14.33	16.7965	10.7147	0	0.42206	0.726171	0.811566	0	16.7965	10.7147
1724	24	24	23.1687	24.5979	0	-0.0367427	-0.0395639	-0.0460113	0	23.1687	24.5979
1725	34.67	34.67	42.9334	33.9865	0	0.135312	0.244279	0.245717	0	42.9334	33.9865
1726	34.67	38.33	42.9334	33.9865	0.616016	0.135312	0.244279	0.245717	6	49.9496	39.5056
1727	34.67	37.67	42.9334	33.9865	1.0486	0.135312	0.244279	0.245717	12	55.5513	43.9087
1728	34.67	47.67	42.9334	33.9865	1.98768	0.135312	0.244279	0.245717	24	69.9693	55.2302
1729	36	36	38.4835	38.7344	0	0.155797	0.218718	0.233942	0	38.4835	38.7344
1730	36	33.67	38.4835	38.7344	0.498289	0.155797	0.218718	0.233942	6	43.2414	43.1945
1731	36	57	38.4835	38.7344	1.97673	0.155797	0.218718	0.233942	24	61.1095	59.6845
1732	17.67	17.67	20.0721	21.1963	0	0.124002	0.33325	0.33823	0	20.0721	21.1963
1733	17.67	16	20.0721	21.1963	0.495551	0.124002	0.33325	0.33823	6	23.7347	25.0023
1734	17.67	21	20.0721	21.1963	1.013	0.124002	0.33325	0.33823	12	28.2744	29.7077
1735	10.33	10.33	9.1315	15.7242	0	0.00678542	0.113614	0.202985	0	9.1315	15.7242
1736	10.33	13	9.1315	15.7242	1.00753	0.00678542	0.113614	0.202985	12	11.2037	17.6313
1737	22	21.33	25.1137	21.3441	0.492813	0.13401	0.0864829	0.0992402	6	26.3725	22.2735
1738	17.67	17.67	20.4798	19.508	0	0.0772091	-0.0760534	-0.0602523	0	20.4798	19.508
1739	17.67	16	20.4798	19.508	0.52293	0.0772091	-0.0760534	-0.0602523	6	19.8446	18.7474
1740	17.67	20	20.4798	19.508	1.01848	0.0772091	-0.0760534	-0.0602523	12	19.2608	18.054
1741	17.67	21.33	20.4798	19.508	1.99863	0.0772091	-0.0760534	-0.0602523	24	18.1563	16.7571
1742	15.33	15.33	14.1522	18.3936	0	0.170265	0.424124	0.414802	0	14.1522	18.3936
1743	15.33	9.67	14.1522	18.3936	0.4846	0.170265	0.424124	0.414802	6	17.303	22.5905
1744	15.33	22.33	14.1522	18.3936	1.01574	0.170265	0.424124	0.414802	12	21.5678	28.2983
1745	15.33	21.67	14.1522	18.3936	1.51951	0.170265	0.424124	0.414802	18	26.5801	35.0389
1746	15.33	21	14.1522	18.3936	2.07529	0.170265	0.424124	0.414802	24	33.4718	44.353
1747	15.33	28.67	14.1522	18.3936	2.98973	0.170265	0.424124	0.414802	36	48.9117	65.367
1748	17.67	17.67	19.3491	23.5432	0	0.174113	0.466154	0.471713	0	19.3491	23.5432
1749	17.67	33.33	19.3491	23.5432	0.498289	0.174113	0.466154	0.471713	6	24.476	29.6991
1750	17.67	33	19.3491	23.5432	1.54415	0.174113	0.466154	0.471713	18	40.0865	48.3587
1751	13.67	13.67	13.4365	12.3764	0	-0.171072	-0.376449	-0.395326	0	13.4365	12.3764
1752	14.67	14.67	15.9542	11.1295	0	0.0372641	0.0965478	0.111605	0	15.9542	11.1295
1753	14.67	16.33	15.9542	11.1295	0.594114	0.0372641	0.0965478	0.111605	6	17.048	11.7865
1754	33	33	34.4273	29.9461	0	0.154906	0.490091	0.482771	0	34.4273	29.9461
1755	33	41	34.4273	29.9461	0.561259	0.154906	0.490091	0.482771	6	45.1418	39.4277
1756	8.67	8.67	15.5268	10.0963	0	-0.0751004	-0.136925	-0.134009	0	15.5268	10.0963
1757	13.67	13.67	12.6242	18.1195	0	-0.133711	-0.364871	-0.319711	0	12.6242	18.1195
1758	13.67	10.33	12.6242	18.1195	0.520192	-0.133711	-0.364871	-0.319711	6	10.6899	14.987
1759	13.67	10.33	12.6242	18.1195	0.996578	-0.133711	-0.364871	-0.319711	12	9.17973	12.5958
1760	5.33	5.33	6.17475	5.34456	0	0.0235187	0.341712	0.385967	0	6.17475	5.34456
1761	5.33	12.67	6.17475	5.34456	1.013	0.0235187	0.341712	0.385967	12	9.12898	7.5552
1762	6.33	6.33	11.191	9.48924	0	0.00812781	0.0557802	0.135008	0	11.191	9.48924
1763	6.33	5.67	11.191	9.48924	0.514716	0.00812781	0.0557802	0.135008	6	11.9963	9.76563
1764	6.33	4.33	11.191	9.48924	0.95551	0.00812781	0.0557802	0.135008	12	12.7319	10.0087
1765	6.33	6.33	11.191	9.48924	1.5332	0.00812781	0.0557802	0.135008	18	13.7646	10.3365
1766	6.33	8	11.191	9.48924	1.99316	0.00812781	0.0557802	0.135008	24	14.6465	10.6051
1767	6.33	6.67	11.191	9.48924	3.0089	0.00812781	0.0557802	0.135008	36	16.7992	11.2233
1768	9	9	7.26693	12.1417	0	0.276477	0.75731	0.804385	0	7.26693	12.1417
1769	9	12	7.26693	12.1417	0.476386	0.276477	0.75731	0.804385	6	10.6604	17.4165
1770	6	6	9.63142	7.30303	0	0.139229	0.384218	0.376116	0	9.63142	7.30303
1771	6	9.67	9.63142	7.30303	0.462697	0.139229	0.384218	0.376116	6	11.4622	8.7239
1772	6	8.33	9.63142	7.30303	1.03765	0.139229	0.384218	0.376116	12	14.2293	10.8805
1773	6	13.33	9.63142	7.30303	3.05544	0.139229	0.384218	0.376116	36	30.3936	23.6236
1774	13.67	13.67	16.5442	11.2172	0	0.0820294	0.100746	0.115532	0	16.5442	11.2172
1775	13.67	14	16.5442	11.2172	0.506502	0.0820294	0.100746	0.115532	6	17.5412	11.8044
1776	13.67	15.67	16.5442	11.2172	0.999316	0.0820294	0.100746	0.115532	12	18.5689	12.4053
1777	10	10	10.1267	10.4372	0	0.1	-0.00153385	0.0063905	0	10.1267	10.4372
1778	23	28.67	21.2282	27.7769	0.544832	0.0963299	0.27484	0.261345	6	24.4766	32.2639
1779	2	2	1.39034	3.43388	0	0.0403697	0.0191094	0.0332562	0	1.39034	3.43388
1781	5	5	5.79815	2.75386	0	-0.0253663	-0.157968	-0.163925	0	5.79815	2.75386
1783	5	3	5.79815	2.75386	0.531143	-0.0253663	-0.157968	-0.163925	6	5.31467	2.53223
1785	6	6	9.72451	6.56002	2.01232	0.0684421	0.132129	0.140029	24	12.8897	8.55811
1786	6	6	9.72451	6.56002	0.473648	0.0684421	0.132129	0.140029	6	10.3914	6.98368
1788	6	6	9.72451	6.56002	0	0.0684421	0.132129	0.140029	0	9.72451	6.56002
1789	13	13	12.442	10.1212	0	-0.0318943	0.0722702	0.0795473	0	12.442	10.1212
1791	13	11	12.442	10.1212	0.4846	-0.0318943	0.0722702	0.0795473	6	12.931	10.4819
1792	8	10	7.24833	3.28487	2.03696	0.0608438	0.0570038	0.0670716	24	8.30945	3.68931
1793	5	5	5.65123	4.94384	0	0.0643024	0.397394	0.34616	0	5.65123	4.94384
1795	6	6	5.418	9.86639	0	-0.0939751	-0.218029	-0.210145	0	5.418	9.86639
1797	8	9	7.24833	3.28487	0.4846	0.0608438	0.0570038	0.0670716	6	7.4878	3.37687
1799	8	8	7.24833	3.28487	0	0.0608438	0.0570038	0.0670716	0	7.24833	3.28487
1800	7	7	5.95677	1.78101	0	-0.0979107	-0.435714	-0.399522	0	5.95677	1.78101
1802	7	6	5.95677	1.78101	0.487337	-0.0979107	-0.435714	-0.399522	6	4.9029	1.44028
1803	18	21	22.1009	22.0259	0.988364	0.105902	0.322985	0.382793	12	32.2642	30.3091
1805	10	10	9.05156	9.26929	1.01848	-0.00547636	-0.0470911	-0.12846	12	7.94151	8.83522
1806	18	19	22.1009	22.0259	0.451745	0.105902	0.322985	0.382793	6	26.2731	25.486
1807	9	9	9.79758	15.6451	0	0.1	0.077673	0.0887519	0	9.79758	15.6451
1809	6	6	13.3242	4.17842	0	-0.0427125	-0.0941033	-0.0773473	0	13.3242	4.17842
1811	12	12	15.0828	15.4741	0	-0.0857936	0.0499005	0.0654101	0	15.0828	15.4741
1813	12	9	15.0828	15.4741	0.490075	-0.0857936	0.0499005	0.0654101	6	15.5741	15.8571
1815	18	18	22.1009	22.0259	0	0.105902	0.322985	0.382793	0	22.1009	22.0259
1816	8	8	6.34729	8.20907	0	-0.0539958	-0.0895583	-0.0835627	0	6.34729	8.20907
1819	13	13	8.88233	16.1008	0	0.1	-0.0354885	-0.0206552	0	8.88233	16.1008
1821	13	11	8.88233	16.1008	0.476386	0.1	-0.0354885	-0.0206552	6	8.79535	15.8309
1822	14	14	13.1982	14.6218	0	0.0550996	-0.000510191	0.00780107	0	13.1982	14.6218
1824	14	14	13.1982	14.6218	0.583162	0.0550996	-0.000510191	0.00780107	6	13.2584	14.6174
1825	8	8	7.67021	10.2134	0	0.1	-0.0788245	-0.0503707	0	7.67021	10.2134
1827	8	7	7.67021	10.2134	0.487337	0.1	-0.0788245	-0.0503707	6	7.48421	9.82852
1828	7	7	10.9138	9.71504	0	0.00257274	0.0278849	0.179741	0	10.9138	9.71504
1830	7	3	10.9138	9.71504	0.536619	0.00257274	0.0278849	0.179741	6	12.0189	9.8615
1831	3	3	8.75721	2.22587	0	0.0115001	-0.0741745	-0.0526118	0	8.75721	2.22587
1832	6	6	7.29007	6.84426	0	0.145304	0.194153	0.189718	0	7.29007	6.84426
1834	14	14	13.2797	15.0497	0	0.179914	0.309627	0.306265	0	13.2797	15.0497
1836	14	17	13.2797	15.0497	0.744695	0.179914	0.309627	0.306265	6	16.6817	18.9525
1837	6	6	6.72211	6.93933	0	-0.181021	-0.254865	-0.297086	0	6.72211	6.93933
1839	6	6	6.72211	6.93933	0.536619	-0.181021	-0.254865	-0.297086	6	5.73152	6.05231
1841	8	5	10.5829	10.6538	0.451745	-0.0547842	-0.085641	-0.0822995	6	10.1966	10.2495
1842	7	7	11.6711	11.9101	0	0.0928692	0.357821	0.353051	0	11.6711	11.9101
1844	28	28	28.6049	25.1032	0.520192	0.1	-0.108081	-0.106561	6	27.0624	23.7308
1845	28	28	28.6049	25.1032	0	0.1	-0.108081	-0.106561	0	28.6049	25.1032
1846	6	6	8.13275	8.36304	0	0.114288	-0.0926251	-0.0792496	0	8.13275	8.36304
1848	8	8	9.16915	14.994	2.13279	-0.0760599	0.088289	0.0863253	24	11.0227	18.1008
1850	11	7	15.3629	10.6246	0.421629	-0.140578	-0.294973	-0.277835	6	13.6647	9.38206
1851	8	7	9.16915	14.994	0.542094	-0.0760599	0.088289	0.0863253	6	9.60843	15.7291
1853	8	8	9.16915	14.994	0	-0.0760599	0.088289	0.0863253	0	9.16915	14.994
1854	10	10	15.2278	9.19153	0	-0.0594986	-0.163209	-0.129192	0	15.2278	9.19153
1855	10	9	15.2278	9.19153	0.555784	-0.0594986	-0.163209	-0.129192	6	14.1727	8.39447
1856	6	6	7.60592	4.55611	0	-0.0493627	0.0287485	0.0248041	0	7.60592	4.55611
1858	4	6	9.15309	7.8138	0.588638	0.1	-0.101131	-0.0855293	6	8.70368	7.36222
1859	12	12	12.0813	15.2538	0	0.113978	0.119034	0.124791	0	12.0813	15.2538
1861	13	13	12.5796	15.8531	0	0.126737	0.336394	0.313561	0	12.5796	15.8531
1863	13	9	12.5796	15.8531	0.498289	0.126737	0.336394	0.313561	6	14.7069	18.7461
1864	9	9	9.70151	13.6364	0	-0.0172453	-0.0548964	-0.0952117	0	9.70151	13.6364
1866	7	7	9.89587	8.47219	0	0.0379081	0.0954565	0.119273	0	9.89587	8.47219
1867	10	10	9.22475	12.2661	0	0.168595	0.340039	0.317107	0	9.22475	12.2661
1869	10	9	9.22475	12.2661	0.498289	0.168595	0.340039	0.317107	6	10.8038	14.5309
1870	3	3	4.85856	4.27348	1.99042	0.0533123	0.454563	0.48129	24	12.6633	10.5613
1872	3	5	4.85856	4.27348	0.514716	0.0533123	0.454563	0.48129	6	6.22436	5.40001
1873	5	5	9.11635	3.95981	0	0.033805	0.128256	0.158119	0	9.11635	3.95981
1875	3	3	4.85856	4.27348	0	0.0533123	0.454563	0.48129	0	4.85856	4.27348
1876	6	6	6.86462	8.45819	0	-0.0484816	-0.235268	-0.224947	0	6.86462	8.45819
1878	6	8	6.86462	8.45819	0.473648	-0.0484816	-0.235268	-0.224947	6	6.17084	7.56627
1879	1	3	-3.55486	2.69185	2.03422	0.0354219	-0.243257	-0.194246	24	-2.3945	1.64114
1880	1	1	-3.55486	2.69185	0.533881	0.0354219	-0.243257	-0.194246	6	-3.20467	2.36401
1881	10	10	13.5638	3.71794	0	0.1	0.00965608	0.0224071	0	13.5638	3.71794
1883	10	11	13.5638	3.71794	0.520192	0.1	0.00965608	0.0224071	6	13.7228	3.73666
1884	8	8	11.1253	4.67633	0	0.0285637	0.2291	0.30716	0	11.1253	4.67633
1886	8	9	11.1253	4.67633	0.498289	0.0285637	0.2291	0.30716	6	12.9653	5.24184
1888	1	1	-3.55486	2.69185	0	0.0354219	-0.243257	-0.194246	0	-3.55486	2.69185
1890	7	5	15.2074	3.3681	0.539357	-0.00961605	-0.125159	-0.148992	6	14.0332	3.14824
1891	11	11	12.1168	6.41135	0	-0.0127317	-0.109366	-0.154269	0	12.1168	6.41135
1893	9	9	8.49086	14.2057	0	0.106447	0.201764	0.218911	0	8.49086	14.2057
1895	9	12	8.49086	14.2057	0.520192	0.106447	0.201764	0.218911	6	9.51496	15.7777
1896	7	13	9.08033	7.6929	2.03696	0.249003	0.345149	0.4235	24	21.5153	15.539
1897	7	11	9.08033	7.6929	0.462697	0.249003	0.345149	0.4235	6	11.0459	9.02499
1898	12	12	11.029	14.0239	0	-0.0954399	0.00841622	0.00161037	0	11.029	14.0239
1900	12	8	11.029	14.0239	0.514716	-0.0954399	0.00841622	0.00161037	6	11.0382	14.0848
1901	9	9	11.611	8.2498	0	0.0235777	0.109569	0.163819	0	11.611	8.2498
1905	7	7	9.08033	7.6929	0	0.249003	0.345149	0.4235	0	9.08033	7.6929
1906	5	5	10.5015	6.8222	0	0.037128	0.0515436	0.0889398	0	10.5015	6.8222
1908	16	16	15.1991	22.0243	0	0.148938	0.176787	0.183375	0	15.1991	22.0243
1910	9	9	8.77772	7.91753	0	0.0191972	0.00248544	0.0564549	0	8.77772	7.91753
1912	5	5	6.53666	5.14302	0	0.101139	0.17218	0.155736	0	6.53666	5.14302
1914	8	8	5.62903	8.09466	0	-0.191928	-0.124852	-0.116783	0	5.62903	8.09466
1915	8	8	9.68507	15.5221	0	0.0105441	0.0447177	0.0967502	0	9.68507	15.5221
1917	8	7	9.68507	15.5221	0.492813	0.0105441	0.0447177	0.0967502	6	10.158	15.8679
1919	6	6	10.5381	10.4319	0.501027	0.0294973	0.211998	0.222708	6	11.7821	11.6009
1920	9	9	9.46229	10.1952	0	0.0550207	0.203465	0.245001	0	9.46229	10.1952
1922	12	12	14.686	11.7926	0	0.1	-0.0120908	0.00103302	0	14.686	11.7926
1923	7	7	11.0278	2.76319	0	0.0819295	0.157682	0.170741	0	11.0278	2.76319
1925	7	6	11.0278	2.76319	0.596851	0.0819295	0.157682	0.170741	6	12.2109	3.03587
1927	9	9	14.1563	12.5147	0	0.0845433	0.222446	0.215776	0	14.1563	12.5147
1929	3	3	9.07948	8.00946	0	0.03096	-0.0471329	-0.00741705	0	9.07948	8.00946
1931	3	6	9.07948	8.00946	0.588638	0.03096	-0.0471329	-0.00741705	6	9.03992	7.7903
1934	8	8	6.37664	15.6113	0	-0.0184394	-0.154501	-0.206938	0	6.37664	15.6113
1936	9	9	9.62275	7.04882	0	0.247502	0.260535	0.269378	0	9.62275	7.04882
1938	13	13	14.5373	12.5659	1.03217	0.1	-0.0720989	-0.0606824	12	13.6547	11.6647
1940	14	17	14.7216	16.8063	0.511978	0.0907144	-0.0566419	-0.0332447	6	14.4732	16.3259
1942	13	13	14.5373	12.5659	0	0.1	-0.0720989	-0.0606824	0	14.5373	12.5659
1943	4	3	4.96618	1.65723	2.02327	-0.0973406	-0.337905	-0.316452	24	2.61793	0.836505
1944	4	1	4.96618	1.65723	0.468172	-0.0973406	-0.337905	-0.316452	6	4.28233	1.41475
1946	4	4	4.96618	1.65723	0	-0.0973406	-0.337905	-0.316452	0	4.96618	1.65723
1947	3	1	3.5602	-3.34731	2.01506	-0.0499783	-0.189955	-0.187356	24	2.4407	-2.28276
1948	3	3	3.5602	-3.34731	0.479124	-0.0499783	-0.189955	-0.187356	6	3.25454	-3.05611
1950	3	3	3.5602	-3.34731	0	-0.0499783	-0.189955	-0.187356	0	3.5602	-3.34731
1951	7	9	7.39327	5.48824	3.01437	0.0523915	0.00471656	0.0231259	36	7.92705	5.56683
1952	7	7	7.39327	5.48824	2.01232	0.0523915	0.00471656	0.0231259	24	7.74546	5.54058
1953	7	13	7.39327	5.48824	1.02396	0.0523915	0.00471656	0.0231259	12	7.57043	5.51481
1954	7	8	7.39327	5.48824	0.487337	0.0523915	0.00471656	0.0231259	6	7.47707	5.50087
1956	7	7	7.39327	5.48824	0	0.0523915	0.00471656	0.0231259	0	7.39327	5.48824
1957	9	7	10.4051	6.95118	3.02806	-0.0662951	0.0386167	0.0420452	36	11.8178	7.81344
1958	9	6	10.4051	6.95118	1.01848	-0.0662951	0.0386167	0.0420452	12	10.8603	7.23002
1959	9	3	10.4051	6.95118	0.443532	-0.0662951	0.0386167	0.0420452	6	10.6009	7.07126
1961	9	9	10.4051	6.95118	0	-0.0662951	0.0386167	0.0420452	0	10.4051	6.95118
1962	10	6	12.9131	13.6855	1.99863	-0.00381613	0.0297943	0.0345271	24	13.8357	14.5251
1963	10	7	12.9131	13.6855	1.01848	-0.00381613	0.0297943	0.0345271	12	13.3753	14.1071
1964	10	5	12.9131	13.6855	0.555784	-0.00381613	0.0297943	0.0345271	6	13.1633	13.914
1966	10	10	12.9131	13.6855	0	-0.00381613	0.0297943	0.0345271	0	12.9131	13.6855
1967	5	5	2.60289	5.08977	1.97947	0.0311201	0.0146209	0.0475079	24	2.85955	5.23923
1968	5	3	2.60289	5.08977	0.982888	0.0311201	0.0146209	0.0475079	12	2.72732	5.16344
1969	5	6	2.60289	5.08977	0.498289	0.0311201	0.0146209	0.0475079	6	2.66524	5.12699
1971	5	5	2.60289	5.08977	0	0.0311201	0.0146209	0.0475079	0	2.60289	5.08977
1972	10	7	11.62	9.68087	1.9822	-0.137823	-0.148613	-0.129208	24	8.9945	7.21073
1973	10	6	11.62	9.68087	0.960986	-0.137823	-0.148613	-0.129208	12	10.2632	8.39248
1974	10	7	11.62	9.68087	0.501027	-0.137823	-0.148613	-0.129208	6	10.8916	8.98622
1976	10	10	11.62	9.68087	0	-0.137823	-0.148613	-0.129208	0	11.62	9.68087
1977	2	1	7.51803	4.73734	1.02943	-0.289478	-0.71521	-0.833298	12	3.18828	2.26872
1978	2	4	7.51803	4.73734	0.511978	-0.289478	-0.71521	-0.833298	6	4.90706	3.2848
1980	2	2	7.51803	4.73734	0	-0.289478	-0.71521	-0.833298	0	7.51803	4.73734
1981	1	3	2.21641	3.52722	1.99589	0.127189	0.100406	0.110998	24	2.76607	4.30988
1982	1	2	2.21641	3.52722	0.974675	0.127189	0.100406	0.110998	12	2.46965	3.88986
1983	1	2	2.21641	3.52722	0.495551	0.127189	0.100406	0.110998	6	2.34174	3.70716
1985	1	1	2.21641	3.52722	0	0.127189	0.100406	0.110998	0	2.21641	3.52722
1986	9	7	12.5157	9.8662	0.988364	-0.144939	-0.0221903	-0.010257	12	12.3895	9.65217
1987	9	4	12.5157	9.8662	0.514716	-0.144939	-0.0221903	-0.010257	6	12.4498	9.75415
1989	9	9	12.5157	9.8662	0	-0.144939	-0.0221903	-0.010257	0	12.5157	9.8662
1990	9	13	9.68708	8.25107	0.999316	0.270721	0.462252	0.484406	12	15.719	13.0956
1991	9	16	9.68708	8.25107	0.517454	0.270721	0.462252	0.484406	6	12.4466	10.4807
1993	9	9	9.68708	8.25107	0	0.270721	0.462252	0.484406	0	9.68708	8.25107
1994	19	22	21.2172	14.6582	0.498289	0.164847	0.0430588	0.0624178	6	21.8875	14.9761
1996	19	19	21.2172	14.6582	0	0.164847	0.0430588	0.0624178	0	21.2172	14.6582
1997	9	6	9.21144	12.1112	2.05886	0.02259	0.0655844	0.0716616	24	10.6759	13.8621
1998	9	6	9.21144	12.1112	1.01574	0.02259	0.0655844	0.0716616	12	9.90694	12.9455
1999	9	7	9.21144	12.1112	0.487337	0.02259	0.0655844	0.0716616	6	9.53882	12.5046
2001	9	9	9.21144	12.1112	0	0.02259	0.0655844	0.0716616	0	9.21144	12.1112
2002	6	10	11.2266	10.1816	2.02053	0.190031	0.17334	0.207152	24	17.0618	14.4519
2003	6	3	11.2266	10.1816	0.503765	0.190031	0.17334	0.207152	6	12.4614	11.1107
2004	6	6	11.2266	10.1816	0	0.190031	0.17334	0.207152	0	11.2266	10.1816
2005	9	8	9.6388	7.94908	2.0178	-0.0317986	-0.0831622	-0.0784492	24	8.22766	6.7211
2006	9	12	9.6388	7.94908	1.01848	-0.0317986	-0.0831622	-0.0784492	12	8.89863	7.30353
2007	9	9	9.6388	7.94908	0.517454	-0.0317986	-0.0831622	-0.0784492	6	9.25536	7.61427
2008	9	9	9.6388	7.94908	0	-0.0317986	-0.0831622	-0.0784492	0	9.6388	7.94908
2009	11	28	10.0488	16.4603	1.00479	0.552464	1.25752	1.23146	12	34.6332	58.2357
2010	11	22	10.0488	16.4603	0.50924	0.552464	1.25752	1.23146	6	18.8133	31.2286
2012	11	11	10.0488	16.4603	0	0.552464	1.25752	1.23146	0	10.0488	16.4603
2013	11	10.67	10.4456	16.1796	1.47296	0.062383	0.170874	0.193469	18	13.8898	20.8102
2014	23	23	24.0856	27.6906	0.542094	0.1	-0.0456126	-0.0348277	6	23.6351	27.0143
2015	23	23	24.0856	27.6906	0	0.1	-0.0456126	-0.0348277	0	24.0856	27.6906
2016	22	21	23.7548	19.9759	1.01574	-0.018969	-0.317907	-0.285412	12	17.7765	14.4633
2017	22	19	23.7548	19.9759	0.498289	-0.018969	-0.317907	-0.285412	6	20.6057	17.0494
2019	22	22	23.7548	19.9759	0	-0.018969	-0.317907	-0.285412	0	23.7548	19.9759
2020	5	6	12.1085	7.07205	2.03422	0.0185828	0.0776487	0.107473	24	15.0673	8.28217
2021	5	6	12.1085	7.07205	1.07598	0.0185828	0.0776487	0.107473	12	13.5929	7.68829
2023	5	5	12.1085	7.07205	0	0.0185828	0.0776487	0.107473	0	12.1085	7.07205
2024	3	1	4.45847	5.48281	2.00411	-0.437225	-0.529543	-0.559985	24	1.45141	1.89716
2025	3	1	4.45847	5.48281	0.966461	-0.437225	-0.529543	-0.559985	12	2.59504	3.28654
2026	3	3	4.45847	5.48281	0.511978	-0.437225	-0.529543	-0.559985	6	3.34714	4.1808
2028	3	3	4.45847	5.48281	0	-0.437225	-0.529543	-0.559985	0	4.45847	5.48281
2029	17	18	22.3157	10.5201	0.977413	0.0465489	0.158984	0.18178	12	26.6546	12.2887
2030	17	18	22.3157	10.5201	0.517454	0.0465489	0.158984	0.18178	6	24.5166	11.4221
2032	17	17	22.3157	10.5201	0	0.0465489	0.158984	0.18178	0	22.3157	10.5201
2033	18	25	17.9327	19.4635	0.999316	0.214959	0.51716	0.596879	12	32.5604	32.6338
2034	18	25	17.9327	19.4635	0.550308	0.214959	0.51716	0.596879	6	24.9056	25.8715
2036	18	18	17.9327	19.4635	0	0.214959	0.51716	0.596879	0	17.9327	19.4635
2037	11	8	13.664	11.6363	3.02259	-0.0496671	0.0023816	-0.00953438	36	13.2758	11.7204
2038	11	6	13.664	11.6363	2.02601	-0.0496671	0.0023816	-0.00953438	24	13.4026	11.6926
2039	11	12	13.664	11.6363	1.0705	-0.0496671	0.0023816	-0.00953438	12	13.5252	11.666
2040	11	12	13.664	11.6363	0.531143	-0.0496671	0.0023816	-0.00953438	6	13.595	11.651
2042	11	11	13.664	11.6363	0	-0.0496671	0.0023816	-0.00953438	0	13.664	11.6363
2043	28	32	26.169	29.4357	1.03491	0.0840068	0.328125	0.33686	12	37.0843	41.3382
2044	28	35	26.169	29.4357	0.498289	0.0840068	0.328125	0.33686	6	30.9517	34.6643
2046	28	28	26.169	29.4357	0	0.0840068	0.328125	0.33686	0	26.169	29.4357
2047	23	32	26.0391	24.3879	1.09514	0.226136	0.352131	0.389479	12	39.8903	35.8635
2048	23	26	26.0391	24.3879	0.536619	0.226136	0.352131	0.389479	6	32.0918	29.4604
2050	23	23	26.0391	24.3879	0	0.226136	0.352131	0.389479	0	26.0391	24.3879
2051	33	45	32.3389	31.1627	0.449008	0.539049	0.816913	0.828684	6	46.9158	44.9712
2053	33	33	32.3389	31.1627	0	0.539049	0.816913	0.828684	0	32.3389	31.1627
2054	9	19	8.58173	5.79377	0.988364	0.499846	0.832375	0.822945	12	19.356	13.1902
2055	9	13	8.58173	5.79377	0.490075	0.499846	0.832375	0.822945	6	12.8448	8.71207
2057	9	9	8.58173	5.79377	0	0.499846	0.832375	0.822945	0	8.58173	5.79377
2058	11	13	11.6249	9.24993	1.05133	0.0295103	-0.0215304	-0.00746595	12	11.534	9.0429
2059	11	16	11.6249	9.24993	0.514716	0.0295103	-0.0215304	-0.00746595	6	11.5803	9.14798
2061	11	11	11.6249	9.24993	0	0.0295103	-0.0215304	-0.00746595	0	11.6249	9.24993
2062	40	63	39.9572	42.0012	1.07871	0.25262	0.542367	0.598318	12	76.1895	75.3961
2065	40	40	39.9572	42.0012	0	0.25262	0.542367	0.598318	0	39.9572	42.0012
2066	15	14	15.992	17.0873	1.02396	-0.0392968	-0.0825991	-0.0909636	12	14.5697	15.7015
2067	15	20	15.992	17.0873	0.506502	-0.0392968	-0.0825991	-0.0909636	6	15.2719	16.3872
2069	15	15	15.992	17.0873	0	-0.0392968	-0.0825991	-0.0909636	0	15.992	17.0873
2070	10	13	11.3165	12.6623	3.01164	0.0543328	0.104802	0.10465	36	15.5092	17.3615
2071	10	7	11.3165	12.6623	2.01232	0.0543328	0.104802	0.10465	24	13.9692	15.6352
2072	10	9	11.3165	12.6623	1.01848	0.0543328	0.104802	0.10465	12	12.5893	14.0886
2073	10	14	11.3165	12.6623	0.479124	0.0543328	0.104802	0.10465	6	11.8984	13.3143
2075	10	10	11.3165	12.6623	0	0.0543328	0.104802	0.10465	0	11.3165	12.6623
2076	23	21	27.3977	27.7007	1.02943	-0.0520486	-0.0319851	-0.0354988	12	26.4145	26.8035
2077	23	15	27.3977	27.7007	0.553046	-0.0520486	-0.0319851	-0.0354988	6	26.865	27.215
2079	23	23	27.3977	27.7007	0	-0.0520486	-0.0319851	-0.0354988	0	27.3977	27.7007
2080	20	25	19.5506	24.3353	1.02669	0.10878	0.362935	0.397188	12	29.3941	35.3237
2081	20	20	19.5506	24.3353	0.632444	0.10878	0.362935	0.397188	6	25.1335	30.6143
2082	20	20	19.5506	24.3353	0	0.10878	0.362935	0.397188	0	19.5506	24.3353
2083	9	13	13.0579	10.8833	2.98426	0.0923418	0.201333	0.215808	36	24.864	19.8472
2084	9	13	13.0579	10.8833	2.05065	0.0923418	0.201333	0.215808	24	20.3268	16.4462
2085	9	11	13.0579	10.8833	1.01848	0.0923418	0.201333	0.215808	12	16.2678	13.3603
2086	9	15	13.0579	10.8833	0.473648	0.0923418	0.201333	0.215808	6	14.4633	11.9723
2087	9	9	13.0579	10.8833	0	0.0923418	0.201333	0.215808	0	13.0579	10.8833
2088	28	38	29.1578	31.7541	1.27858	0.166541	0.446271	0.407661	12	49.1045	56.1831
2089	28	28	29.1578	31.7541	0.539357	0.166541	0.446271	0.407661	6	36.3284	40.3957
2091	28	28	29.1578	31.7541	0	0.166541	0.446271	0.407661	0	29.1578	31.7541
2092	14	18	19.9627	16.8565	1.03765	0.131021	0.140341	0.162208	12	23.622	19.4989
2093	14	14	19.9627	16.8565	0.517454	0.131021	0.140341	0.162208	6	21.7106	18.1262
2095	14	14	19.9627	16.8565	0	0.131021	0.140341	0.162208	0	19.9627	16.8565
2096	16	21	20.9889	15.9327	1.03217	0.132809	0.185199	0.192871	12	25.6122	19.2889
2097	16	24	20.9889	15.9327	0.361396	0.132809	0.185199	0.192871	6	22.5041	17.0355
2099	16	16	20.9889	15.9327	0	0.132809	0.185199	0.192871	0	20.9889	15.9327
2100	5	12	2.36795	9.77522	1.01574	0.661755	0.838781	0.856801	12	5.65373	22.916
2101	5	15	2.36795	9.77522	0.459959	0.661755	0.838781	0.856801	6	3.51176	14.3774
2103	5	5	2.36795	9.77522	0	0.661755	0.838781	0.856801	0	2.36795	9.77522
2104	20	29	25.1255	21.1228	0.99384	0.220068	0.631242	0.598701	12	45.5538	39.5556
2105	20	19	25.1255	21.1228	0.490075	0.220068	0.631242	0.598701	6	33.693	28.7809
2107	20	20	25.1255	21.1228	0	0.220068	0.631242	0.598701	0	25.1255	21.1228
2108	23	28	26.1987	20.2985	1.01027	0.073026	0.197406	0.203679	12	32.1844	24.7786
2109	23	26	26.1987	20.2985	0.498289	0.073026	0.197406	0.203679	6	28.9973	22.3967
2111	23	23	26.1987	20.2985	0	0.073026	0.197406	0.203679	0	26.1987	20.2985
2112	22	29	23.5453	21.8983	1.01848	0.139528	0.164073	0.190089	12	28.5749	25.8811
2113	22	21	23.5453	21.8983	0.566735	0.139528	0.164073	0.190089	6	26.2235	24.0322
2115	22	22	23.5453	21.8983	0	0.139528	0.164073	0.190089	0	23.5453	21.8983
2116	22	31	20.5045	28.4225	0.996578	0.130314	0.228252	0.227622	12	25.7256	35.6822
2117	22	33	20.5045	28.4225	0.520192	0.130314	0.228252	0.227622	6	23.082	32.0057
2119	22	22	20.5045	28.4225	0	0.130314	0.228252	0.227622	0	20.5045	28.4225
2120	9	8	7.6106	9.91401	0.977413	-0.0803935	-0.221501	-0.204967	12	6.22893	7.98409
2121	9	13	7.6106	9.91401	0.54757	-0.0803935	-0.221501	-0.204967	6	6.80262	8.78163
2123	9	9	7.6106	9.91401	0	-0.0803935	-0.221501	-0.204967	0	7.6106	9.91401
2124	13	16	13.2895	10.4881	1.02943	0.161436	0.410197	0.391251	12	19.8805	15.9988
2125	13	17	13.2895	10.4881	0.572211	0.161436	0.410197	0.391251	6	16.6241	13.2628
2127	13	13	13.2895	10.4881	0	0.161436	0.410197	0.391251	0	13.2895	10.4881
2128	22	16	25.73	27.8474	1.05133	-0.152024	-0.345034	-0.395117	12	16.9837	19.3752
2129	22	20	25.73	27.8474	0.492813	-0.152024	-0.345034	-0.395117	6	21.1775	23.493
2131	22	22	25.73	27.8474	0	-0.152024	-0.345034	-0.395117	0	25.73	27.8474
2132	9	15	11.1102	8.29624	2.02875	0.155321	0.0285091	0.0412635	24	12.0803	8.79023
2133	9	7	11.1102	8.29624	1.00753	0.155321	0.0285091	0.0412635	12	11.5818	8.538
2134	9	13	11.1102	8.29624	0.62423	0.155321	0.0285091	0.0412635	6	11.4001	8.44521
2136	9	9	11.1102	8.29624	0	0.155321	0.0285091	0.0412635	0	11.1102	8.29624
2137	27	30	25.5092	29.2544	0.969199	0.0813844	0.217864	0.218562	12	31.5277	36.1321
2138	27	30	25.5092	29.2544	0.459959	0.0813844	0.217864	0.218562	6	28.2069	32.3378
2140	27	27	25.5092	29.2544	0	0.0813844	0.217864	0.218562	0	25.5092	29.2544
2141	28	40	28.1583	28.7404	1.05407	0.121344	0.425966	0.375207	12	41.8185	45.0288
2142	28	34	28.1583	28.7404	0.536619	0.121344	0.425966	0.375207	6	34.4389	36.1213
2143	28	28	28.1583	28.7404	0	0.121344	0.425966	0.375207	0	28.1583	28.7404
2145	14	7	15.6858	12.6535	2.03696	-0.148273	-0.119431	-0.109621	24	12.5467	9.92101
2146	14	8	15.6858	12.6535	1.00205	-0.148273	-0.119431	-0.109621	12	14.054	11.2262
2147	14	9	15.6858	12.6535	0.594114	-0.148273	-0.119431	-0.109621	6	14.6967	11.7867
2149	14	14	15.6858	12.6535	0	-0.148273	-0.119431	-0.109621	0	15.6858	12.6535
2150	25	22	28.3748	29.4056	1.00753	-0.0757526	0.0328695	0.0225301	12	29.0262	30.3957
2153	25	25	28.3748	29.4056	0	-0.0757526	0.0328695	0.0225301	0	28.3748	29.4056
2154	31	36	32.429	40.465	0.785763	0.133869	0.122763	0.136528	12	36.1014	44.5628
2155	31	27	32.429	40.465	0.268309	0.133869	0.122763	0.136528	6	33.639	41.82
2156	31	31	32.429	40.465	0	0.133869	0.122763	0.136528	0	32.429	40.465
2157	6	7	9.20321	4.76082	2.98152	0.0317217	0.0909163	0.123532	36	13.3013	6.24317
2158	6	4	9.20321	4.76082	1.97947	0.0317217	0.0909163	0.123532	24	11.7527	5.69954
2160	6	9	9.20321	4.76082	0.969199	0.0317217	0.0909163	0.123532	12	10.3738	5.19936
2161	6	7	9.20321	4.76082	0.47091	0.0317217	0.0909163	0.123532	6	9.75446	4.96907
2163	6	6	9.20321	4.76082	0	0.0317217	0.0909163	0.123532	0	9.20321	4.76082
2165	9	10	9.69609	7.14907	2.03149	0.0224686	-0.0836509	-0.049795	24	8.76323	6.0318
2166	9	9	9.69609	7.14907	0.974675	0.0224686	-0.0836509	-0.049795	12	9.23674	6.58931
2167	9	11	9.69609	7.14907	0.476386	0.0224686	-0.0836509	-0.049795	6	9.46879	6.86978
2170	9	9	9.69609	7.14907	0	0.0224686	-0.0836509	-0.049795	0	9.69609	7.14907
2171	14	8	19.076	12.6436	3.0089	-0.107068	-0.292823	-0.262448	36	8.66033	5.23871
2172	14	15	19.076	12.6436	2.01232	-0.107068	-0.292823	-0.262448	24	11.2493	7.01392
2173	14	14	19.076	12.6436	0.980151	-0.107068	-0.292823	-0.262448	12	14.7493	9.48907
2175	14	14	19.076	12.6436	0	-0.107068	-0.292823	-0.262448	0	19.076	12.6436
2176	11	17	17.347	14.6439	2.01506	0.107153	0.248636	0.274683	24	30.1722	24.1683
2178	11	13	17.347	14.6439	1.01574	0.107153	0.248636	0.274683	12	22.9295	18.8512
2179	11	12	17.347	14.6439	0.465435	0.107153	0.248636	0.274683	6	19.7128	16.4405
2180	11	11	17.347	14.6439	0	0.107153	0.248636	0.274683	0	17.347	14.6439
2181	36	47	34.3112	40.7878	0.887064	0.238174	0.22322	0.209381	12	41.3142	49.7192
2182	36	32	34.3112	40.7878	0.386037	0.238174	0.22322	0.209381	6	37.1997	44.4584
2184	36	36	34.3112	40.7878	0	0.238174	0.22322	0.209381	0	34.3112	40.7878
2185	16	24	15.4248	14.2176	1.01027	0.246215	0.508388	0.422546	12	23.6381	23.762
2186	16	13	15.4248	14.2176	0.558522	0.246215	0.508388	0.422546	6	19.5305	18.8861
2187	16	16	15.4248	14.2176	0	0.246215	0.508388	0.422546	0	15.4248	14.2176
2188	7	9	9.995	12.0535	0.626968	0.278512	0.697684	0.710112	6	15.6005	18.6674
2189	7	7	9.995	12.0535	0	0.278512	0.697684	0.710112	0	9.995	12.0535
2190	4	14	8.8783	6.42498	3.00068	0.150537	0.349205	0.340331	36	24.6515	18.321
2191	4	6	8.8783	6.42498	1.9822	0.150537	0.349205	0.340331	24	17.4304	12.8377
2192	4	6	8.8783	6.42498	0.982888	0.150537	0.349205	0.340331	12	12.4052	9.05597
2193	4	6	8.8783	6.42498	0.462697	0.150537	0.349205	0.340331	6	10.3925	7.55168
2195	4	4	8.8783	6.42498	0	0.150537	0.349205	0.340331	0	8.8783	6.42498
2196	35	37	38.3639	34.3227	0.974675	0.0466742	-0.0306002	0.00501585	12	38.552	33.3142
2197	35	30	38.3639	34.3227	0.473648	0.0466742	-0.0306002	0.00501585	6	38.4552	33.8288
2199	35	35	38.3639	34.3227	0	0.0466742	-0.0306002	0.00501585	0	38.3639	34.3227
2200	23	41	21.554	28.1919	1.07598	0.338898	0.637911	0.645793	12	43.1818	56.0034
2201	23	33	21.554	28.1919	0.867899	0.338898	0.637911	0.645793	6	37.7522	49.042
2202	23	23	21.554	28.1919	0	0.338898	0.637911	0.645793	0	21.554	28.1919
2203	4	5	4.81534	6.78091	3.00068	0.0434347	-0.179413	-0.162754	36	2.9548	3.95804
2204	4	2	4.81534	6.78091	2.21492	0.0434347	-0.179413	-0.162754	24	3.35791	4.55728
2205	4	5	4.81534	6.78091	1.02943	0.0434347	-0.179413	-0.162754	12	4.07252	5.63737
2206	4	3	4.81534	6.78091	0.517454	0.0434347	-0.179413	-0.162754	6	4.42641	6.17972
2208	4	4	4.81534	6.78091	0	0.0434347	-0.179413	-0.162754	0	4.81534	6.78091
2209	29	25	30.1761	29.634	0.971937	-0.110467	-0.0458077	-0.042527	12	28.9543	28.3436
2210	29	22	30.1761	29.634	0.511978	-0.110467	-0.0458077	-0.042527	6	29.5262	28.9471
2212	9.33	19.67	13.8691	11.1865	1.97947	0.0178354	-0.0192248	0.0188864	24	14.3974	10.7688
2213	29	29	30.1761	29.634	0	-0.110467	-0.0458077	-0.042527	0	30.1761	29.634
2214	9.33	14	13.8691	11.1865	1.53867	0.0178354	-0.0192248	0.0188864	18	14.278	10.8604
2215	16	16	19.8756	12.7419	1.01848	0.1	-0.00591833	0.0016444	12	19.9089	12.6653
2216	16	15	19.8756	12.7419	0.52293	0.1	-0.00591833	0.0016444	6	19.8927	12.7025
2218	16	16	19.8756	12.7419	0	0.1	-0.00591833	0.0016444	0	19.8756	12.7419
2219	14	12	11.7787	15.3495	1.02669	-0.0811302	-0.0162082	-0.0112302	12	11.6436	15.0962
2220	14	8	11.7787	15.3495	0.514716	-0.0811302	-0.0162082	-0.0112302	6	11.7108	15.2219
2222	14	14	11.7787	15.3495	0	-0.0811302	-0.0162082	-0.0112302	0	11.7787	15.3495
2223	4	3	4.3452	7.71818	3.03354	-0.0095012	0.0904531	0.0420528	36	4.93643	10.1551
2224	4	2	4.3452	7.71818	0.982888	-0.0095012	0.0904531	0.0420528	12	4.52857	8.4358
2225	4	3	4.3452	7.71818	0.4846	-0.0095012	0.0904531	0.0420528	6	4.43466	8.06402
2227	4	4	4.3452	7.71818	0	-0.0095012	0.0904531	0.0420528	0	4.3452	7.71818
2228	5	10	4.79336	2.43391	2.02053	0.228749	0.562174	0.639919	24	17.4652	7.57907
2229	5	17	4.79336	2.43391	1.013	0.228749	0.562174	0.639919	12	9.16575	4.30158
2230	5	9	4.79336	2.43391	0.50924	0.228749	0.562174	0.639919	6	6.63995	3.24067
2232	5	5	4.79336	2.43391	0	0.228749	0.562174	0.639919	0	4.79336	2.43391
2233	14	33	17.3321	20.6552	3.06639	0.124706	0.520372	0.495862	36	79.2863	101.863
2234	14	22	17.3321	20.6552	2.00411	0.124706	0.520372	0.495862	24	46.8204	58.6066
2235	14	15	17.3321	20.6552	0.996578	0.124706	0.520372	0.495862	12	28.4095	34.6937
2236	14	10	17.3321	20.6552	0.506502	0.124706	0.520372	0.495862	6	22.2805	26.8841
2238	14	14	17.3321	20.6552	0	0.124706	0.520372	0.495862	0	17.3321	20.6552
2239	4.33	3.67	2.95452	4.76074	1.99316	0.027688	-0.0574918	-0.0354346	24	2.75305	4.2453
2240	25	24	29.9538	27.3647	0.572211	-0.0435064	0.0619873	0.0740129	6	31.2496	28.3527
2242	25	25	29.9538	27.3647	0	-0.0435064	0.0619873	0.0740129	0	29.9538	27.3647
2243	4	3	7.45434	1.35282	2.98973	-0.0479653	-0.0735595	-0.0757299	36	5.94401	1.08575
[truncated: 3,105 more rows]

## Sheet: Fig S2
UNet	epoch	training_loss	validation_loss		Medical Net	epoch	training_loss	validation_loss
0	1	105.292	97.9826		0	1	98.2503	101.629
1	2	89.417	87.831		1	2	87.5413	88.8226
2	3	84.2598	79.9828		2	3	78.8575	86.5619
3	4	83.1557	72.6404		3	4	78.4839	77.6219
4	5	78.2422	74.7813		4	5	66.6034	79.6986
5	6	66.6083	70.1265		5	6	67.3888	68.622
6	7	69.7698	63.9748		6	7	72.6462	71.2588
7	8	64.1954	68.1173		7	8	65.1215	66.7091
8	9	62.3375	62.1225		8	9	63.704	62.0355
9	10	62.0878	63.3145		9	10	62.8598	63.6492
10	11	59.6679	63.8209		10	11	58.3125	56.7686
11	12	62.1194	60.6284		11	12	57.3813	61.4484
12	13	58.679	62.379		12	13	56.9359	61.172
13	14	55.5011	54.0706		13	14	56.498	55.3574
14	15	55.2947	57.8782		14	15	49.8155	51.777
15	16	53.867	53.5842		15	16	51.2333	56.8216
16	17	56.3176	52.0562		16	17	49.2985	57.7072
17	18	50.2482	52.0175		17	18	50.9841	54.2333
18	19	50.8837	51.9543		18	19	48.0464	56.1047
19	20	46.5103	52.2368		19	20	44.0525	52.1926
20	21	40.5841	47.7922		20	21	47.7183	51.7415
21	22	49.4131	53.2458		21	22	46.3751	53.8973
22	23	49.2899	51.2291		22	23	45.377	48.067
23	24	43.7466	44.5424		23	24	48.2082	52.3836
24	25	52.0884	52.9627		24	25	46.9164	51.3758
25	26	40.2493	53.5581		25	26	44.3438	50.4475
26	27	44.108	50.8029		26	27	46.9536	46.5336
27	28	42.791	46.145		27	28	40.9563	47.8929
28	29	47.3543	42.911		28	29	37.2685	42.4551
29	30	46.5877	48.7442		29	30	44.5988	48.2321
30	31	42.0871	45.233		30	31	40.1567	52.0684
31	32	42.217	50.4128		31	32	38.6002	43.5676
32	33	37.896	47.4533		32	33	36.549	47.4976
33	34	34.1095	49.727		33	34	37.2167	45.5488
34	35	38.5153	47.767		34	35	34.1085	40.7
35	36	39.5492	48.6752		35	36	38.07	49.3143
36	37	42.3053	46.4157		36	37	32.8874	44.2522
37	38	41.7682	51.5507		37	38	34.9301	47.4044
38	39	36.5575	46.3689		38	39	36.2863	51.793
39	40	36.3821	46.9797		39	40	34.1729	54.2155
40	41	33.7236	51.2021		40	41	38.2291	49.0317
41	42	32.1996	41.2839		41	42	37.5753	46.2439
42	43	30.9408	41.2875		42	43	34.5883	49.4472
43	44	41.5211	47.7773		43	44	32.7131	43.2612
44	45	33.7578	37.7659		44	45	35.1664	43.9811
45	46	33.5989	43.8858		45	46	33.9584	41.3426
46	47	30.7891	42.9375		46	47	32.8408	50.4136
47	48	36.5221	41.7073		47	48	34.2939	45.1493
48	49	28.9974	49.4912		48	49	31.5759	47.4584
49	50	32.8574	47.9382		49	50	33.7405	47.0713
50	51	30.4726	52.6729		50	51	27.9661	51.727
51	52	33.9896	46.6615		51	52	30.0955	56.7447
52	53	30.9726	43.9797		52	53	30.805	47.0506
53	54	28.6454	54.175		53	54	27.2014	51.9188
54	55	31.7908	43.4246		54	55	28.4883	56.0592
55	56	32.854	47.5522		55	56	23.9028	51.0897
56	57	31.4677	47.2429		56	57	33.5036	50.9643
57	58	31.8799	48.3332		57	58	30.9686	43.1025
58	59	28.7789	48.1159		58	59	35.2197	46.3549
59	60	29.3079	48.3412		59	60	27.0371	48.9889

## Sheet: Fig S1
	ADAS11_bl	withDX	withoutDX
0	10.67	11.2662	10.3505
1	22	20.5352	18.9451
5	14.33	18.265	16.3028
10	8.67	8.70293	14.4102
15	18.67	17.6268	21.1418
20	27.33	29.6519	28.3245
22	12.33	12.1906	13.3521
26	4.33	4.03636	5.06737
31	7	4.79296	6.09448
34	10.33	6.9308	10.8354
39	6.67	7.08114	13.4499
43	4	4.24934	6.48306
48	10	11.0975	11.0786
50	21.33	19.2257	24.5528
57	6	6.91006	5.97438
61	11.33	11.362	12.8851
64	8.33	7.69003	7.41267
69	7	7.22125	5.07854
76	3	1.41158	2.43753
77	4	2.21427	1.85954
78	7	5.65763	7.10037
84	15.33	15.202	19.4358
86	8	9.0475	7.9211
91	9.67	12.5724	13.201
97	18.33	18.9049	21.1085
101	20.33	18.1927	20.4188
106	3	3.81623	1.37102
112	15.67	15.4358	18.4032
116	4.67	5.06897	7.90519
122	7	6.47399	5.28713
127	3	6.50207	4.17617
128	14	11.4618	15.5842
132	3	4.37018	1.07253
143	5.67	2.86718	4.02191
147	2	4.49739	4.34319
154	8.33	8.55454	7.27137
159	4	-0.264385	7.8302
160	9.67	8.81788	6.15914
163	5.33	6.33075	2.55831
170	7	10.9863	7.01917
175	14.67	14.4149	16.5868
179	19	15.6887	20.8006
185	14	14.3963	13.5296
188	4	4.97703	7.31011
194	18	19.6276	18.3436
198	14	14.7097	15.5981
202	1.67	2.76602	5.05626
205	18.67	21.325	19.1
209	24.67	26.0398	26.9236
212	2.67	5.84759	0.670093
217	16	14.5059	13.9194
219	5.33	1.7646	3.07634
224	11.33	10.4539	15.2195
228	22.67	20.6984	25.0289
229	26.67	28.7714	27.6962
233	3	4.00615	1.10959
241	1.67	1.8657	2.88847
245	10.67	13.2276	9.36543
249	7	6.26367	5.49831
259	18.67	21.2957	17.8758
261	8	7.98985	7.16551
266	2	7.11458	-1.14702
273	13	11.8364	11.3265
279	7	8.58215	2.2539
280	11.67	14.5733	16.5482
284	19	20.9715	21.1876
286	12.67	11.9418	16.4737
289	6	6.36833	2.91704
296	4	2.4146	4.67638
302	11.33	15.4332	9.79593
309	9.33	11.4922	3.82251
316	4	0.495608	1.10752
321	5	5.88332	5.2135
327	9.67	8.19229	9.13247
335	10.67	11.4523	10.097
342	20.67	18.9944	19.774
351	5	6.71578	4.93989
354	14.33	13.6135	16.0895
357	12.67	8.34063	10.9244
363	7.33	7.24755	7.05622
370	34.33	39.4562	33.01
374	11.33	10.6294	13.5985
384	6.67	7.56125	6.97267
389	4.33	5.1035	7.5069
395	15	13.3234	16.2632
402	7	8.73273	3.9145
404	12	10.6512	13.0278
408	16.33	16.1875	19.903
417	8.33	13.6042	12.5499
423	13.67	13.2448	13.9981
428	6	5.61366	6.91671
429	11.33	9.56076	15.5474
434	5.67	4.50838	8.56868
438	4.33	5.88461	2.55674
439	11.33	14.5572	9.12205
444	12	16.4688	10.6629
445	12.67	12.4935	12.6993
449	4.67	5.38838	3.67971
453	6.67	6.1391	8.8438
460	2	0.640807	4.05403
461	13	11.9262	12.7287
466	4	4.95308	5.38943
470	23	28.034	25.4898
473	16	17.8448	18.2699
481	9.67	4.15019	11.2417
488	10.33	10.6806	13.0777
496	6.67	8.3498	8.36554
502	12.33	13.9885	14.942
505	14.33	17.1031	17.6263
517	24	13.304	25.6406
521	6.33	6.2747	7.74804
526	9.67	11.0308	11.267
532	13.33	14.8331	14.6757
533	28	31.9251	31.4877
534	0	2.22049	2.68265
537	8	8.19673	12.0518
541	8.33	16.5691	9.01693
546	6.67	7.48058	6.05402
550	12.33	6.93493	14.6182
556	12.67	14.6422	21.2637
558	9	12.0254	13.4285
560	7.67	9.20553	8.79747
563	15	17.5136	22.9711
569	5.67	7.96453	7.68702
575	10.33	12.3467	12.2781
580	8.33	9.99847	12.4264
587	2.33	2.23298	0.943091
593	7.33	11.617	11.565
599	16.67	18.9237	16.6592
603	10.67	11.2647	13.0177
608	3.67	6.31803	5.02006
613	12	11.8917	32.121
619	6.67	8.95759	5.56436
626	9.33	10.1435	10.0909
630	6	7.57944	7.87464
635	10.67	11.8777	13.8441
638	7	8.24869	9.12795
643	22	25.2323	16.7914
647	10.67	11.801	11.9665
653	5.33	9.93204	10.1454
660	19.67	19.8558	20.2061
667	4	4.04563	2.37965
669	3	0.626958	0.443986
677	15	15.726	15.9722
682	2.33	1.85459	3.67634
689	11.33	11.7059	13.9887
691	12.67	11.2054	13.3787
695	1.33	2.52033	-0.916508
701	8	7.66004	11.463
702	4	2.85611	3.20447
703	4	6.15485	6.96673
705	10	13.7019	10.9754
706	12	8.71471	10.6418
714	9.67	8.12475	11.6919
718	10.67	10.638	11.4016
721	15.33	15.0831	20.5003
727	6.67	6.27925	10.3758
734	14.33	4.87458	15.0132
736	13.33	17.6846	14.0263
738	10.33	13.4476	12.1872
744	9.67	8.76794	11.9538
749	9	10.6915	7.00476
754	12	14.3159	13.4225
762	14.67	14.9509	18.9317
768	13	12.9882	15.0515
771	3.33	12.1823	4.62159
773	19.67	22.9261	17.5136
777	14.33	15.3337	15.0632
780	13.67	14.2921	17.7634
786	12	9.4366	14.3772
790	6.67	4.57062	6.89292
795	9	7.66494	6.48889
797	6.33	7.11678	12.2692
804	6.67	7.78547	8.2302
805	17	18.3958	33.1784
813	9.33	10.5812	12.2705
817	6.67	10.8303	8.89614
818	17	16.8651	18.2492
822	4	3.44494	1.79591
827	9.67	12.2164	10.9159
831	8.67	12.3139	7.80099
835	6	6.23107	5.15612
841	8	10.3937	7.41624
842	10.33	6.95482	8.15008
847	6.67	9.9144	3.94156
853	3.67	6.60915	5.18046
860	12.67	17.7203	22.3869
869	8	7.30624	8.33529
872	14.33	16.9059	14.4457
879	14.33	16.2641	14.6215
884	24	28.4254	27.4912
888	9.33	14.8034	11.7589
895	11.67	15.5309	10.3337
897	10	11.362	11.8357
901	7.67	10.1244	8.98672
905	10	9.44023	5.29777
911	7.33	8.72683	9.67118
913	19.33	21.2597	26.2432
917	8.33	10.8663	8.76239
918	12.33	13.3129	11.2527
927	12.67	22.7022	12.5768
931	3.33	1.62683	7.81639
937	6	3.54163	7.38082
939	12.67	11.3186	17.1896
944	3	8.12159	4.35069
949	25.33	28.3477	27.3663
952	8.33	9.65898	9.18054
959	7	5.18763	8.62216
967	5	7.17622	1.00739
971	12.67	13.4169	18.7889
974	11.33	10.4346	12.4058
980	18	18.3326	22.3432
981	5.33	7.51549	7.05311
985	6	7.29631	4.42338
990	9	12.7277	9.99534
991	15.67	17.9339	14.4852
996	8.67	9.72443	11.1961
999	11.33	10.163	10.7369
1000	9.67	15.2263	7.58951
1005	11.67	15.8352	12.976
1010	5	5.23021	12.5223
1011	17.67	16.9316	15.9015
1014	18	16.9864	20.4157
1018	12.33	14.8967	12.9935
1021	7.67	13.7066	13.1183
1025	5	8.91874	4.80562
1030	9	10.5334	10.7147
1031	21.67	23.3203	21.385
1034	4	3.27666	9.37958
1037	10.67	14.6293	8.54391
1045	16.67	16.2682	18.9081
1047	4.67	8.37857	2.92926
1050	4	4.30925	1.12542
1055	8.67	14.7746	7.91463
1060	7.33	15.6049	6.28303
1062	11.33	11.3584	13.9718
1066	16.67	18.9236	15.6266
1070	7.67	9.9537	8.39019
1074	8.67	6.87778	9.09981
1076	21	20.3066	20.3348
1077	4.33	3.8388	5.1959
1080	23.33	22.8734	20.7392
1084	7.67	6.41032	7.29641
1088	6	7.20605	7.51715
1089	10	7.56175	5.60429
1094	11	11.471	14.4212
1099	5.67	2.984	6.64443
1100	16.33	18.4221	15.0615
1106	13.33	12.5756	12.1455
1111	8	8.79341	11.4436
1117	9.67	11.2712	11.8786
1124	17	17.6488	21.3422
1127	16	18.6831	12.2436
1131	3.67	4.85333	8.72176
1138	17	18.9951	16.0958
1139	1	3.87578	5.41292
1143	4.33	4.37012	0.156696
1147	6.33	8.47088	6.19867
1152	7.67	10.5811	8.03758
1157	4	5.56925	5.4517
1162	18.67	19.7053	17.2925
1166	4	2.50126	5.35287
1170	13.33	18.2284	15.9116
1176	29.33	29.6905	26.0819
1179	8.33	12.8582	8.66011
1184	6.33	9.75027	6.34634
1190	7	9.0406	5.87613
1196	2.33	4.68758	4.93431
1202	12	11.8229	11.4392
1203	7	4.7197	7.83079
1204	14.33	13.1847	10.682
1208	4.33	6.75211	3.7203
1214	13.67	11.3833	12.9157
1224	4	5.80732	2.5311
1225	24	28.2402	25.0732
1227	10	12.9674	8.90144
1228	5.33	6.05407	9.03581
1233	9.67	11.6873	7.65844
1238	6	6.32399	3.36568
1246	15.67	16.6941	17.3376
1251	21.33	22.1845	20.133
1257	10.67	9.7624	10.3961
1262	10	12.3784	10.4898
1267	3	5.90703	2.78693
1270	17.33	17.2454	20.5371
1274	7	8.06031	4.91211
1278	3	3.01555	3.9383
1284	23.67	32.9819	22.583
1286	4.33	-0.779663	4.9784
1291	8	8.39005	4.28708
1299	11.67	10.625	8.14884
1305	2.67	5.30628	2.81906
1309	14.33	16.064	15.6894
1311	6.33	3.09461	6.69401
1315	7.67	13.9629	8.38186
1320	4	8.38412	6.34383
1322	16	16.857	12.3959
1325	13.67	16.445	14.4495
1326	4	6.26734	4.62306
1333	19.33	18.9599	12.7447
1334	9.33	9.06874	12.4834
1335	4	4.63561	7.02928
1339	12	14.1083	15.1682
1353	11	10.7653	11.1969
1356	27.67	32.2379	23.7259
1361	24	22.05	20.2137
1364	18.67	22.2912	19.1895
1369	6.33	1.18578	7.64249
1370	13.67	10.8704	3.80615
1371	13.33	11.083	16.471
1373	3.67	5.84045	1.53793
1375	6.33	9.71293	12.2856
1383	4.33	7.28868	4.1859
1389	9.67	9.54467	14.7244
1394	21	23.0044	21.7339
1395	15.33	12.8054	14.3299
1401	10.33	9.52849	9.38006
1410	6	3.97517	6.56991
1411	13.67	14.2128	15.8835
1423	10.33	10.8754	13.8334
1428	14.67	15.3411	17.8851
1434	3.33	3.90224	4.86458
1438	12	9.34911	9.59429
1441	15	18.6146	16.0702
1442	3	6.85271	2.9469
1446	5	2.2071	9.50442
1447	7.33	9.24808	10.1331
1454	24	20.556	23.4721
1455	18	19.763	16.9312
1457	1	0.0615851	0.714367
1461	20.33	20.9992	22.0732
1465	2.33	4.0819	-3.23367
1468	10	9.82413	8.39546
1473	20.33	21.627	18.0881
1478	14.67	17.5347	12.6035
1483	10	3.2203	13.6934
1490	8.67	9.47467	9.95746
1497	9.67	8.18089	14.2678
1504	7.33	6.73416	6.68271
1512	18.67	23.9513	20.5649
1513	7.67	7.53327	6.30608
1516	8.33	9.22219	7.93962
1520	4	4.72045	2.09946
1524	21.33	19.4618	21.4365
1527	10.67	13.7176	9.81966
1529	4	1.87358	8.69592
1532	9.33	13.679	7.53726
1536	11	13.2502	9.69497
1541	11	16.2084	11.9355
1544	11	10.8342	9.90117
1547	6.67	7.49826	5.8733
1555	2.33	11.0624	2.58339
1561	11.33	8.46481	14.0247
1565	10	11.4217	9.27898
1571	2	1.33308	4.72826
1572	13.33	15.689	16.4437
1576	18.33	21.8767	20.5257
1579	7.67	7.5587	5.99308
1588	4	2.37457	-1.76356
1589	19.33	18.9633	19.4
1591	15.33	16.3519	17.5979
1596	8.67	10.2147	9.10598
1601	5.67	8.82035	4.72242
1604	20.33	19.8751	16.0434
1607	17.67	19.7533	18.3764
1609	26	25.881	26.854
1612	23	24.0431	18.7066
1616	9.67	11.318	12.944
1617	6.33	4.76956	15.3988
1623	10.33	8.50348	11.6962
1626	9.33	8.28579	8.63736
1632	5.33	6.72882	7.14987
1636	18.33	19.1124	29.5764
1643	10	10.9818	10.2429
1648	16.33	18.3487	17.8621
1650	12.67	14.8369	12.8343
1654	14	14.2781	13.9138
1658	9.33	10.4239	11.943
1661	8	9.07284	8.07442
1664	21.67	23.43	24.098
1668	8.67	9.01214	6.91245
1674	6	7.59108	0.595797
1676	6.67	12.2138	10.1712
1681	22.33	20.0447	29.1545
1685	9.67	10.5574	11.5316
1689	18.67	18.9251	19.301
1691	7.33	4.01924	8.98269
1701	10	11.809	11.4442
1708	20	21.0411	18.7664
1711	25.33	23.1826	33.4433
1712	14.33	14.3518	16.7735
1716	13	14.2173	8.96272
1720	12	12.3411	15.9691
1724	18.33	21.3872	18.0123
1732	14.33	15.372	19.1289
1735	14	12.5668	19.9359
1741	6.33	6.56645	8.41117
1745	10.67	17.5556	8.98199
1750	4.67	4.89746	10.6711
1756	19	19.9493	20.8794
1760	21.33	22.737	21.9291
1763	14	13.0914	17.3642
1766	18	24.5527	18.5304
1768	17.33	16.6728	20.9138
1772	20	21.3471	20.6173
1774	7.33	8.45814	11.9527
1777	2.33	-0.730286	-1.17472
1781	10	11.4594	8.15613
1786	3.33	5.58545	-0.137507
1791	5.67	4.29627	0.396482
1798	14.67	11.0406	18.7939
1803	7.67	9.09239	8.149
1804	14.33	12.1958	13.8231
1810	14.33	9.25608	16.9083
1814	12.33	11.2658	11.9805
1826	7.33	10.4725	6.73332
1831	18.33	21.696	17.6346
1837	11.33	14.4677	18.5848
1840	12.67	15.2042	11.9155
1842	18	18.4875	18.9737
1844	7.33	7.30162	6.34477
1847	2	0.53863	4.12177
1852	6	3.21363	3.95631
1856	7.67	9.96869	8.86391
1861	10	2.0183	10.0837
1866	8	3.20287	13.1444
1873	6	6.30634	11.6247
1874	5	10.8861	7.46876
1878	17.67	16.2994	23.6404
1883	26.67	28.117	32.7863
1890	21	23.979	16.2272
1894	22	22.1687	23.8753
1898	10.33	7.59435	9.27621
1900	8	8.64822	7.99875
1908	6.67	3.82089	8.59221
1913	17.33	18.1169	17.6762
1918	5.33	2.44975	7.6073
1921	14.33	11.2954	16.4426
1924	6	4.37075	6.28728
1928	10.67	11.1594	12.0104
1932	11.67	11.5833	14.7386
1933	17.33	15.1173	19.2791
1936	3.33	8.43832	1.77389
1938	12.67	11.1805	15.3106
1943	3	2.21704	2.31222
1951	23	26.9528	24.7779
1956	12	9.53212	15.8824
1960	11.33	10.6006	7.40317
1965	5.67	6.50274	-0.357338
1971	13	11.8478	9.87839
1978	10.67	9.69718	8.34883
1981	20.67	22.6612	21.8834
1985	7	5.72143	5.97603
1991	3.33	5.09925	2.9269
1996	3	4.18602	1.09866
2000	11.67	11.3567	10.0877
2004	6.33	2.71072	5.22821
2009	9	9.52758	10.0572
2015	6	7.40095	2.87404
2019	10.67	9.73384	9.37024
2024	16	11.0731	11.7689
2032	18.67	16.9378	16.6532
2040	6	0.438692	7.53898
2041	22.33	21.9141	25.7568
2044	11	6.49132	14.4899
2050	35	34.3723	37.8985
2054	5.33	5.23829	6.03448
2061	17	14.9869	20.9815
2066	17	13.1861	19.2579
2069	26.67	25.5678	25.7617
2072	4.33	3.81801	6.58859
2073	9.33	6.44558	12.8062
2077	18	17.6502	14.5061
2078	8	1.18732	12.4207
2085	5.67	5.70523	-6.17719
2089	13	9.13538	11.3187
2096	8.67	7.94599	4.87266
2098	4	2.09205	3.33066
2101	11.67	10.855	11.8187
2103	7.67	6.67261	7.66963
2109	9	6.5512	6.98099
2113	1.67	4.42583	3.89798
2118	24	17.3279	23.0798
2121	15	17.0906	14.7543
2126	5	-0.592362	3.08783
2131	7.67	9.01583	9.25688
2133	5	1.95966	0.395546
2137	13.67	8.84912	9.19731
2140	5	2.57303	5.81021
2151	16.67	17.941	17.9348
2153	9.67	9.15204	12.1384
2155	14	11.4799	15.116
2157	28	28.7423	24.0047
2160	10	11.0692	8.14367
2165	16.33	10.181	12.6028
2167	11.67	9.06542	14.8285
2174	16.33	19.1774	8.8302
2175	12	9.60363	14.796
2176	19.67	17.4864	21.525
2179	25.67	24.2815	27.7626
2180	21	23.1844	21.0495
2182	11.33	9.1156	10.4859
2187	15.33	13.1926	15.89
2189	10.33	5.36591	8.16412
2192	15.33	14.6404	18.2859
2200	15.67	11.5313	19.0124
2205	15.67	11.9898	16.6075
2215	5	5.9514	7.43865
2218	10	5.70218	11.2753
2221	9.67	8.61898	9.04183
2226	14	13.7775	17.4162
2233	24.67	26.4647	23.295
2238	28	26.3778	32.9057
2242	11	7.78394	13.3417
2246	11.67	12.7447	12.3829
2249	5.33	6.84691	8.00176
2253	8	6.54481	11.775
2256	18	16.1198	17.5831
2263	5	3.71012	6.86869
2270	15.33	12.0908	16.5223
2273	9.67	7.96854	11.9235
2274	9.33	8.28078	8.8602
2278	16.67	17.1792	17.5663
2279	6	6.92357	4.56331
2285	6	3.63001	5.42879
2286	11.67	13.3177	16.0261
2291	8	2.36278	8.91721
2295	16	13.9576	14.3099
2299	6	7.80303	3.86062
2307	16	15.2125	12.159
2313	5	3.44884	7.37813
2320	4.67	3.01909	5.57172
2326	15	17.4467	14.0093
2327	20.33	19.7674	23.2583
2334	13.33	15.4346	14.9374
2339	8	5.74347	12.0192
2340	4	1.39398	2.06421
2345	12	11.188	13.5929
2350	26.67	28.2218	28.5385
2351	20	16.1362	17.6189
2353	16.67	15.9472	15.522
2357	15	13.6755	13.9768
2360	9	8.49382	4.18632
2361	17	13.8618	19.1855
2364	14.67	13.6835	8.95532
2371	18	22.8815	17.9678
2375	21	18.0044	21.0479
2377	22.33	22.8785	22.0304
2381	5.67	4.5446	6.17386
2386	25	21.9671	25.2604
2387	9	8.25996	8.1938
2391	12.33	14.7438	13.0281
2395	12.67	13.4474	14.3944
2399	5	2.09762	4.18433
2406	26.67	23.3173	21.6648
2408	7.33	4.26815	12.456
2415	9.67	8.40315	10.9504
2416	17.33	18.6369	17.0961
2417	3.67	1.53497	4.20437
2422	3	2.20464	4.78214
2426	6.33	3.34249	5.06677
2428	11.33	8.2376	7.80042
2433	7.67	7.06206	7.29633
2437	6.33	8.46256	4.54779
2438	11.33	9.80172	13.4128
2440	18.33	16.8475	16.7607
2442	13	15.6253	13.9581
2446	6.33	6.49983	10.839
2447	10.67	9.03093	10.9189
2456	5	5.18009	4.95292
2461	4	1.3394	7.51634
2469	23	16.3469	24.6858
2473	2.33	-2.77672	7.56786
2488	12.33	11.6662	15.9776
2490	3.33	-0.36934	-1.81028
2496	16	15.7841	15.5729
2501	6	3.74694	7.98825
2505	2.67	0.350009	1.68643
2507	14.33	7.01949	10.9227
2512	18.33	19.9735	18.8435
2513	7.33	-1.83026	7.78257
2515	11.33	6.59111	9.44379
2518	13.33	8.19895	15.6122
2523	5.67	1.46245	8.18428
2530	8.33	8.48002	7.65248
2533	6	6.5334	9.05062
2538	10.67	7.98384	8.07457
2540	17.67	17.0351	19.8259
2543	10	9.91009	14.0628
2546	9.33	7.75922	9.48825
2550	30.33	30.3933	31.6363
2552	9.67	11.1468	7.93226
2558	6	5.92417	8.51477
2560	28	26.5416	29.9822
2564	21	19.1389	21.6393
2565	10	12.4411	7.17668
2570	5	-2.39136	3.39677
2580	4.33	3.42475	1.45507
2588	11.67	10.1793	12.2071
2593	6	7.0848	3.81005
2594	7.67	5.98972	11.1163
2598	13.33	10.0673	12.7488
2601	5.67	6.83492	2.3802
2606	3	2.28596	1.05735
2611	21	18.4945	22.3798
2612	13.67	12.3074	17.0279
2615	15	12.6755	8.64383
2621	14	13.7104	12.7985
2625	12	7.09935	12.4054
2628	14.67	9.06706	14.7473
2632	5	2.11305	3.11041
2637	3.67	-0.362143	5.84531
2643	22	24.6591	17.0325
2644	16.33	17.9273	21.2362
2647	16	11.4984	14.1719
2651	12	9.81021	16.8142
2655	18.33	16.4227	20.7143
2657	18.33	16.8018	18.3505
2661	14	11.0384	12.1034
2666	4.33	3.88087	5.44422
2672	37	32.7258	36.4489
2673	3	0.111535	2.6185
2679	14.33	14.3059	16.3123
2682	15	14.5583	14.284
2686	6.67	5.76926	7.75299
2691	13.33	13.3168	13.5884
2692	8	3.14617	7.26621
2694	15.67	11.2348	16.5588
2701	18	16.8875	15.6289
2704	12	8.0487	9.58054
2711	10.67	9.59706	15.8708
2713	14	13.5514	13.6284
2716	11.67	14.1725	9.97283
2719	9	8.53356	6.79426
2722	10.67	6.13836	12.1572
2730	13.67	9.46599	12.7224
2731	14	16.3391	11.7325
2737	5	0.294957	9.37482
2738	24.67	21.2311	26.3324
2740	8.67	7.68162	7.76842
2741	14.33	9.75409	17.7364
2742	24	20.8703	22.4064
2743	34.67	34.6077	33.69
2747	36	33.9578	37.0853
2750	17.67	19.6956	18.7649
2753	10.33	6.3087	9.64067
2757	11.33	9.26836	9.52585
2762	35.33	28.3229	34.7495
2766	17.67	11.3365	18.1944
2770	15.33	14.6322	14.1233
2777	21.33	19.0993	28.9023
2784	23.33	16.4252	23.3781
2785	17.67	14.8483	19.9217
2788	13.67	10.3869	14.188
2791	2	0.191854	1.55002
2794	14.67	13.4266	13.6452
2797	4	0.994796	1.17021
2798	3	4.46134	7.69556
2802	33	28.139	37.1411
2804	8.67	4.31561	6.74021
2805	13.67	13.9626	16.9792
2808	5.33	6.02946	6.68984
2813	6.33	7.89483	9.17713
2820	7.67	5.03066	7.83817
2827	9	8.58893	5.75148
2829	6	2.69096	12.0339
2833	13.67	16.5191	15.277
2839	10	11.2362	10.6512
2840	18	14.7488	15.4585
2847	17.67	15.8513	18.5056
2848	2	-0.978068	3.43737
2850	7	4.49997	4.59468
2851	8	7.18789	11.1221
2855	5	2.60225	7.85834
2858	4	2.95951	5.10527
2863	6	4.75299	11.3872
2865	13	9.0078	3.66415
2870	11	8.47498	10.6148
2873	3	1.09891	2.39825
2875	5	2.46819	8.39557
2877	5	2.17256	0.939443
2879	8	5.38892	7.08599
2881	8	8.45416	9.48485
2884	2	2.05533	-0.0397512
2886	6	6.65988	4.25989
2890	8	7.3425	6.84748
2891	7	9.11737	6.52563
2899	9	8.15313	8.25356
2901	6	2.9709	6.61583
2903	12	6.0646	10.5992
2907	18	14.4867	17.469
2908	8	5.67518	8.68649
2910	12	10.208	13.6551
2912	11	6.99732	9.76681
2918	8	5.58713	4.74179
2921	3	1.43663	3.23783
2922	13	6.9569	10.3791
2926	8	5.60377	0.35506
2928	14	12.4525	13.1946
2931	8	7.80743	10.2725
2936	7	6.78043	2.95912
2939	4	3.19794	6.14322
2941	3	2.65437	-7.88681
2944	7	4.52879	8.6853
2946	25	23.9403	30.1215
2948	6	4.54955	7.4252
2951	14	16.4363	16.5808
2954	10	3.47018	10.6203
2956	6	4.55639	6.96866
2959	1	-2.75818	1.84158
2962	3	0.0403884	-3.474
2964	7	4.94386	7.22078
2967	28	25.4088	30.7075
2968	6	7.47266	6.04376
2976	8	6.751	9.26287
2977	10	10.3271	8.26478
2979	6	8.75246	7.46478
2981	3	-0.633085	6.922
2983	7	6.4647	7.7021
2986	6	3.65763	-0.353967
2991	12	11.4352	10.5615
2993	13	13.195	15.2969
2996	5	5.29277	5.70823
2997	9	8.26672	6.74581
2999	12	9.94881	9.95769
3002	7	8.8559	10.5201
3004	9	8.07749	12.708
3007	7	8.85871	13.44
3008	10	9.4045	10.5422
3011	7	5.89817	3.18987
3015	5	10.3975	9.79055
3017	3	6.46845	11.7741
3018	2	0.620022	1.17462
3020	6	3.53166	3.29556
3025	7	7.03758	9.05461
3028	5	3.21449	2.18019
3032	10	11.6358	8.93948
3035	8	7.8017	4.67261
3039	1	-0.0458212	0.456935
3042	11	10.8121	10.5939
3044	9	6.15112	4.5209
3047	9	8.14111	4.50688
3051	12	6.09941	11.5356
3054	9	8.51506	13.5179
3058	7	6.39036	8.29764
3059	5	4.08932	5.61077
3061	16	17.4321	15.3817
3063	10	8.73699	11.188
3068	9	10.1117	10.102
3070	5	4.11831	4.60467
3072	8	7.53291	5.82852
3075	8	6.39678	4.93856
3080	9	9.92095	14.6045
3083	25	25.4973	22.3845
3084	12	11.2835	15.2128
3085	7	7.58313	4.44923
3089	4	4.87271	1.59712
3094	9	5.26787	10.1413
3096	3	3.44069	4.49813
3104	8	8.79917	10.4545
3106	29	27.5544	30.7032
3107	9	10.4742	6.76914
3113	13	14.9415	15.1846
3117	4	1.29019	7.93663
3121	4	2.92998	1.20359
3125	3	2.20363	1.81297
3129	4	4.79192	1.07199
3130	4	-1.29158	3.38558
3131	13	10.1267	8.74105
3137	7	6.80253	5.8908
3141	3	1.83394	0.468607
3146	9	7.73468	6.77564
3151	10	12.8298	8.23511
3156	5	4.06677	4.75432
3162	10	10.105	7.77915
3167	3	2.34185	-1.31531
3171	2	3.92426	-0.132166
3176	1	6.9228	2.10527
3181	1	0.0622993	-0.155675
3185	9	4.26809	7.2062
3189	9	8.35166	11.0347
3190	9	8.07978	10.4076
3196	27	26.996	25.9556
3201	1	-0.382685	3.9725
3204	19	19.7539	16.9892
3209	9	5.53652	11.3742
3215	30	30.7231	32.2991
3218	6	5.39973	6.73442
3223	10	9.02722	8.72074
3228	11	11.2514	7.48025
3232	9	6.52438	3.25108
3236	11	11.203	11.7036
3239	6	12.1483	-2.20679
3241	23	23.888	23.0404
3245	22	21.519	18.5254
3249	5	2.91848	1.20791
3254	3	2.69555	0.804929
3259	4	4.42575	0.545888
3263	17	17.4385	17.9916
3267	18	16.2672	15.17
3273	11	8.00617	8.97077
3277	28	24.7533	28.2601
3281	23	24.3119	18.9905
3284	33	30.8926	29.6724
3288	9	11.3583	4.6399
3292	11	14.9362	13.0624
3296	40	41.3343	39.4283
3300	15	6.39312	13.5255
3306	10	10.0177	6.02324
3312	13	15.1823	13.8601
3316	23	24.3799	22.229
3319	20	23.2084	17.0651
3324	9	10.0203	7.68031
3328	28	25.52	25.5745
3332	14	15.0994	10.4318
3336	16	13.4713	17.4654
3340	5	3.98274	-0.246327
3344	20	23.5728	23.7274
3348	23	23.4567	21.4675
3352	22	22.5069	23.312
3355	11	11.479	15.4123
3359	22	23.6425	33.7605
3363	9	12.2595	9.9686
3367	13	9.75685	12.0156
3371	22	23.7154	17.6555
3376	9	4.84223	5.85717
3380	27	28.2929	26.1838
3383	28	29.1046	28.2033
3390	14	10.7135	15.5611
3391	38	32.7966	39.2531
3393	37	36.568	34.8783
3397	25	26.1086	25.4573
3400	31	29.6533	32.2046
3407	6	6.19618	6.62555
3414	9	8.03019	13.0972
3419	14	13.7588	14.5827
3424	11	13.1629	10.9961
3428	36	37.1656	35.3878
3433	37	44.8286	40.4246
3436	16	15.9064	16.7665
3438	7	7.04306	6.35148
3444	4	4.24341	3.66443
3448	35	36.6095	33.9365
3451	23	24.4574	23.7608
3457	4	11.6459	1.55231
3462	29	29.0402	29.5243
3463	14	12.6268	10.5828
3471	15	11.6312	14.0244
3476	16	16.9769	14.2961
3480	14	18.6182	10.4725
3485	8	6.85126	6.90153
3489	11	9.41944	13.7431
3494	4	5.89182	-1.84488
3500	12	10.6503	10.2826
3505	5	6.80906	3.24485
3511	14	8.73041	13.1873
3518	14	14.2615	8.25687
3521	25	23.9399	27.49
3528	4	3.14967	5.1497
3533	29	28.8923	27.4343
3542	23	23.2423	26.2147
3549	27	26.9603	22.6666
3557	9	11.4462	9.88996
3565	11	9.91665	13.5382
3572	7	3.90586	10.0432
3577	18	17.8106	17.8483
3578	27	26.896	22.4247
3584	6	7.23662	5.06664
3589	3	6.67028	0.122082
3593	7	5.17263	4.49213
3600	11	12.1955	10.1449
3606	21	23.7457	22.8621
3613	9	11.4335	8.90919
3614	7	10.0778	5.41324
3619	22	23.9825	18.2906
3624	21	15.6407	24.6843
3629	26	27.5867	28.0333
3634	16	19.8126	19.1011
3636	7	6.46171	7.95381
3644	19	19.0956	17.8067
3649	22	22.6685	20.5146
3653	12	12.2088	9.72673
3658	9	8.95917	6.25556
3665	20	24.0089	19.8002
3671	4	2.68055	-3.57749
3676	16	18.0987	18.3851
3683	6	4.97278	8.83203
3687	8	13.8818	17.5474
3691	20	18.8867	18.4745
3699	6	5.18746	4.93292
3704	12	9.4326	13.018
3712	5	6.26688	5.11493
3720	7	6.61778	5.37361
3728	12	8.19256	14.3831
3733	19	16.2778	20.6856
3741	14	11.8166	7.0076
3748	4	9.64668	6.19333
3753	19	20.1977	15.3733
3760	6	6.7533	6.1294
3767	6	7.26466	5.01571
3773	3	4.67449	-0.306992
3780	14	14.6843	8.12116
3787	5	4.81936	4.70606
3794	10	10.8971	7.87412
3802	10	14.2066	9.76502
3807	23	25.5079	22.9328
3812	17	11.9108	14.4755
3817	9	10.0911	8.04741
3819	15	16.5663	14.5561
3827	6	5.23071	11.792
3835	7	5.83321	10.6481
3841	1	-0.112191	-1.97186
3849	10	10.2726	8.93853
3853	16	18.3164	21.5577
3858	5	6.69524	2.76148
3865	4	5.26775	3.70535
3872	27	30.9924	28.1086
3878	6	4.97041	7.92571
3884	4	6.34664	4.9386
3892	6	7.40723	8.30786
3899	15	19.1555	13.8175
3906	8	11.8569	6.54836
3913	1	4.47817	0.340371
3920	14	12.951	13.0077
3925	1	2.25886	-2.33766
3932	6	6.09042	2.50621
3937	14	14.4232	15.8097
3945	10	5.33178	5.05061
3953	9	10.6238	14.1579
3961	16	17.7805	16.2988
3966	5	7.64887	5.0441
3974	14	15.2588	12.6528
3981	18	12.9499	20.6634
3987	11	13.1671	11.2197
3993	16	23.1971	12.3991
4001	7	10.1538	7.3441
4004	6	6.10294	1.44504
4009	23	25.2115	25.0883
4019	21	21.6523	20.5191
4027	5	10.1671	5.61033
4028	17	22.879	20.1821
4035	18	17.755	20.3649
4039	14	13.157	9.9889
4042	8	9.16651	6.85686
4045	23	24.2801	17.8455
4051	7	5.19928	8.73291
4055	3	6.90157	3.80121
4062	9	10.5807	4.76574
4076	8	9.71326	9.42611
4083	6	7.11778	12.9268
4091	14	14.5978	14.9593
4095	19	23.1014	21.5013
4099	10	16.7313	9.58782
4104	23	20.3448	22.9492
4111	5	6.25593	5.97165
4119	5	3.57068	0.975781
4127	15	18.0728	8.71482
4134	6	7.61224	9.07809
4140	7	10.4034	4.35216
4146	13	13.9868	10.401
4154	16	13.621	14.3135
4162	8	5.74179	5.96799
4170	11	13.8799	12.332
4177	15	13.6516	9.80223
4185	6	7.36608	1.26352
4193	11	14.4688	9.6527
4194	29	29.4589	31.1121
4200	5	2.9879	5.43044
4208	16	12.5547	12.7092
4215	9	9.20814	9.71741
4219	24	25.2545	27.0811
4229	21	20.8296	12.4313
4234	20	26.9084	20.8616
4242	12	14.6491	14.2862
4248	31	29.8151	28.7982
4253	17	19.1114	13.8283
4260	11	11.916	7.66414
4261	33	34.0254	34.2111
4266	25	26.9396	32.0556
4274	9	12.7332	13.7205
4282	14	13.0075	13.1554
4290	9	9.39408	9.89572
4298	17	21.2663	17.6366
4303	11	11.0456	11.6309
4305	10	14.3491	8.86947
4313	20	20.2769	24.3058
4318	38	36.975	35.6003
4319	4	3.21239	1.02681
4321	18	15.5975	15.7436
4328	15	18.4102	12.2042
4331	6	9.35206	4.67317
4336	11	14.1262	10.4476
4342	12	15.988	9.4844
4350	14	19.0712	14.7151
4357	9	11.7101	4.31605
4366	11	11.7865	6.5295
4374	9	9.56543	10.8191
4383	17	21.0353	16.1539
4387	9	8.63147	8.20763
4391	14	11.397	13.9591
4397	8	11.0744	8.29195
4402	19	15.742	22.0182
4410	13	13.2958	9.27721
4416	32	32.7604	28.0571
4425	5	3.39687	4.70073
4431	11	13.2366	9.40729
4438	2	12.5288	5.8786
4444	17	18.1309	17.4825
4451	6	10.3539	3.76506
4457	10	14.3587	8.6393
4464	2	1.26632	-1.02691
4472	3	5.85607	1.42358
4481	4	1.90192	1.51063
4482	9	9.05407	10.1419
4490	4	5.2057	4.85673
4498	10	8.80029	7.8264
4505	8	11.0207	8.01631
4509	7	2.98037	5.10173
4520	18	17.8228	19.8044
4528	5	2.47116	9.12094
4536	9	10.5927	6.89536
4544	8	7.76367	9.92127
4551	5	9.65775	3.85854
4557	7	5.42768	17.8833
4563	15	8.97685	16.9161
4570	9	13.888	8.2938
4579	9	11.9972	8.86354
4585	4	9.04829	7.95935
4593	8	7.25193	7.23509
4598	8	9.74347	4.59387
4601	2	-6.32248	5.26973
4609	1	6.28762	3.18201
4614	1	4.12431	1.14303
4621	1	5.26637	-2.40554
4622	4	3.60472	4.2943
4624	3	3.56703	-1.37862
4630	0	3.26405	-0.693719
4636	9	9.47085	9.70274
4643	10	14.1424	15.5837
4650	18	18.3259	19.0441
4656	14	13.3466	13.6151
4664	3	5.1273	0.916387
4668	13	12.4728	10.8772
4675	6	10.363	2.40876
4682	4	8.79496	2.98205
4688	10	8.31012	9.40546
4689	28	30.9753	26.125
4696	12	15.8788	8.06764
4702	2	10.3065	-1.24728
4708	9	10.1333	7.22734
4714	11	12.9341	6.23564
4721	13	16.5517	10.7688
4728	9	14.7045	5.76445
4734	9	9.43179	8.10406
4735	7	9.51258	7.1979
4741	13	14.4993	13.2142
4746	6	5.33132	3.2383
4751	5	5.77137	-0.31784
4760	9	13.4688	7.0808
4768	5	3.96808	5.32177
4774	3	1.04987	3.67876
4782	2	4.30983	5.01828
4789	7	9.29407	3.87039
4794	23	24.2636	22.5477
4802	10	10.9766	8.1306
4810	11	11.7234	7.09776
4813	17	17.4572	16.815
4820	3	6.55239	3.39619
4828	22	25.3106	22.7634
4837	5	6.47015	5.16561
4844	11	11.7953	11.9286
4853	20	15.6653	20.2519
4856	6	11.0612	2.03825
4859	9	6.60364	7.3647
4861	10	10.4464	7.91952
4864	10	6.76444	8.0689
4868	6	7.29377	-2.53359
4872	14	16.4136	7.18582
4873	15	16.6736	17.0406
4877	11	8.6818	10.3523
4891	9	9.72523	5.42591
4900	6	8.56635	4.19633
4903	10	10.6827	11.3789
4905	11	10.8438	10.1975
4908	10	7.47143	9.27512
4910	4	2.94449	2.6105
4915	5	6.3311	5.64845
4916	11	9.99597	18.8979
4922	8	7.73099	4.72291
4928	9	10.4196	3.1366
4938	10	13.4706	4.64648
4940	17	18.8331	14.8658
4950	6	8.04185	9.06893
4952	10	7.33974	7.98683
4956	9	10.3346	9.81558
4959	13	15.0974	12.8034
4970	5	8.87052	4.60874
4972	4	6.42205	3.08724
4974	7	13.5221	5.88844
4994	8	8.05883	8.39813
5001	5	9.0806	8.6611
5009	17	15.4908	15.6213
5016	5	3.39533	4.94562
5023	3	6.39833	1.28924
5031	14	12.4023	13.2217
5037	22	22.3038	21.1759
5043	14	15.5868	11.3607
5051	7	9.23512	3.21844
5057	16	17.6867	17.2515
5064	9	17.7025	9.11321
5073	12	12.7215	11.516
5081	5	6.19405	5.30581
5085	11.67	13.4434	11.1271
5091	9	8.40649	12.0659
5101	2	3.88794	0.541239
5115	3	4.03462	0.540465
5130	5	5.85357	4.05218
5148	23	26.2151	20.3867
5153	10	11.0781	10.4651
5161	17.67	21.1423	17.6003
5174	18.33	22.0363	16.9931
5185	14	16.1328	7.63506
5188	6	3.16575	7.77426
5192	17	13.4624	21.9368
5202	3.33	4.3613	3.50911
5209	18	16.2513	12.4318
5222	5.33	7.85944	3.34054
5230	7	10.1022	7.02517
5260	13	15.0597	13.9973
5261	3.33	3.60901	6.8795
5283	3	4.40958	1.39657
5299	17.33	15.8473	15.875
5353	16.67	18.4123	13.19
5364	4	5.56644	5.39099
5387	3	7.04633	12.3279
5399	3	3.17604	2.05815
5410	6.33	8.6656	5.30992
5439	14	14.5485	12.6063
5440	6	10.6188	8.46292
5455	15	15.558	14.1258
5459	11	11.422	5.98461
5464	6	5.35988	4.31697
5468	7.67	8.96611	9.5154
5494	20.33	19.3975	20.2458
5504	11.33	14.8165	10.29
5513	11	9.55606	7.97308
5542	5	-0.157262	6.58869
5545	12.67	13.6498	5.82886
5550	10	17.9376	10.5037
5551	13.67	14.064	10.6086
5570	7	8.79733	5.26481
5609	14.67	12.3411	14.5513
5616	5.67	6.11176	8.39301
5623	6	5.02739	4.51905
5628	3.33	1.23234	-0.911685
5638	6	5.4321	-0.948686
5648	11.33	10.1238	9.76969
5652	9.33	12.4428	12.0294
5661	4	3.90368	6.64711
5663	9.67	6.90147	10.3293
5667	10	12.8521	6.33029
5691	2	1.27073	2.69568
5702	18	18.4224	20.5674
5713	6	6.67504	5.74994
5723	11.33	8.27193	10.4504
5749	9	10.8927	9.98102
5768	16	16.4642	17.3959
5787	3	0.822071	0.872776
5806	21	22.6048	23.9758
5808	9.33	11.8369	13.3042
5813	6.33	9.3581	10.2586
5823	11	11.7314	9.30877
5841	10	12.3626	9.46137
5856	9	10.5954	11.0939
5875	16	11.5703	19.398
5881	11	13.265	9.0327
5888	5	2.90313	5.27919
5902	11	12.4569	13.7872
5904	19	19.5604	20.9154
5920	17	16.2495	18.0465
5929	23	24.2264	21.8743
5945	2	1.96586	3.40317
5946	9	7.25291	7.98646
5961	7	4.98629	8.87993
5963	23	21.1444	24.9194
5977	9	8.96529	11.9349
5993	21	20.7656	20.6488
6013	2	1.36933	5.74308
6025	6	8.17218	7.72513
6047	8.67	9.86656	6.95447
6055	14	15.6671	14.6159
6073	11	12.4167	5.66495
6074	21.33	20.7873	24.3393
6089	10	9.92676	7.79209
6101	11	8.4778	10.0264
6104	11.67	13.5341	7.4859
6123	2.67	4.62586	-0.384746
6130	6	5.58091	4.24714
6143	11	13.1127	10.9143
6147	8.33	7.67677	12.7848
6167	6	4.97071	8.39916
6179	12.33	12.7889	11.6827
6194	9	7.32902	9.67643
6207	11	12.0319	8.7973
6228	17	17.8867	18.5921
6245	8	8.95054	5.12682
6263	5	3.19522	3.80315
6272	18.67	19.7903	19.0826
6277	10.67	9.07069	12.5541
6298	8	5.83252	8.37026
6315	4	2.04305	5.96768
6329	8	8.98429	0.0485708
6330	5.33	5.96152	3.90271
6361	6	7.83916	10.936
6371	10	8.90186	10.8962
6380	26.67	28.7382	28.5508
6392	8.67	9.82893	5.1501
6401	15	13.4962	13.5693
6411	20	19.9008	21.1791
6419	9.67	10.8154	15.9763
6453	9	11.7705	4.92055
6466	6	9.41572	1.04543
6493	11.33	12.2451	11.7445
6504	4	7.32235	3.78582
6523	12.67	14.1233	15.3801
6534	5	7.8537	8.43211
6546	7.67	17.7743	3.65199
6556	8.67	4.13411	9.40881
6563	3	-0.0966677	-2.11529
6586	7	6.54383	4.93299
6604	2	-1.85107	-4.06721
6624	5	9.67078	6.29116
6629	20.67	16.8795	20.5986
6638	17.33	19.0006	19.0781
6641	15.67	18.5683	16.6125
6669	8	2.57781	10.8485
6684	2	1.91295	3.65741
6693	17	14.4491	12.6003
6702	23.67	22.8568	19.6144
6719	2	0.822734	-4.81597
6720	25	25.9202	20.6903
6740	35.33	33.7104	36.9378
6742	37	37.6365	40.2619
6757	17.33	16.246	19.0704
6768	11	8.99623	13.1617
6787	8	9.12574	6.46191
6795	6	4.03515	1.0938
6801	4.33	3.19373	6.72066
6818	15.33	19.386	12.7104
6831	8	4.84536	9.77775
6856	19.33	20.4739	21.4533
6858	16	14.1696	14.9518
6862	5.33	6.37763	5.22479
6868	3	3.25999	-1.16301
6871	9.67	8.25835	8.84431
6873	11	14.2823	5.38699
6903	13.33	13.6293	10.6725
6911	26	26.0117	24.3591
6922	7	6.98958	10.9446
6924	20	14.111	17.1774
6943	12.33	12.5012	12.1209
6949	11	11.0884	9.91091
6982	11	13.2218	6.59126
6983	6	7.24115	5.19188
7001	13.33	17.4207	9.32337
7006	12.67	9.05104	11.3315
7009	16	15.9559	14.5056
7011	5	4.10461	8.01826
7038	10	9.34846	3.78629
7054	4.33	8.02253	1.58528
7064	5	7.62544	2.97623
7073	11.33	11.2936	5.85057
7092	10	7.77861	2.23782
7100	16	14.9877	15.4519
7101	16.67	17.5544	16.5547
7123	16.33	20.3585	16.6817
7136	10	6.74345	10.2901
7158	21.67	21.332	20.0375
7163	13	9.22876	13.1304
7190	8.67	10.0186	12.2941
7194	10.67	12.5481	9.86194
7209	3	6.60162	5.9817
7217	6	5.52779	5.77262
7233	2	2.28966	2.87469
7241	11	7.85324	10.0707
7248	5.33	2.72936	8.99694
7255	5	5.30976	6.41436
7271	7	8.24702	13.2104
7275	11	9.13982	12.0128
7285	22.67	19.9771	28.5226
7320	9	7.02912	8.67544
7327	9	7.86886	5.68008
7335	12.67	11.2469	11.8955
7363	13	12.1206	6.14839
7365	7.33	2.38037	9.45411
7391	9	8.77116	9.77393
7411	7	4.72672	10.1004
7421	15.33	15.9747	13.7489
7431	4	5.15866	0.18465
7441	12	9.784	11.3992
7462	5	-0.0569048	7.12337
7466	12	12.6293	9.86313
7477	22.33	24.6544	19.0852
7488	11.67	8.87463	10.6924
7496	8	3.42394	2.66192
7498	14.33	12.4593	12.7002
7514	13.33	16.6958	11.9773
7526	9	6.09346	6.68011
7530	14	11.2039	14.9219
7532	5.33	6.05636	5.02674
7553	13	12.8369	12.8091
7561	3	3.60311	0.0862304
7562	6	4.06266	1.51206
7565	7.33	9.73275	5.9915
7593	7	4.65009	6.46074
7618	10	10.7121	6.70938
7634	9	6.74616	8.87167
7641	12	13.9335	12.3914
7647	3	0.257837	1.54577
7653	32.33	34.634	30.7479
7661	8	6.37834	7.48786
7663	7	5.80143	8.68228
7689	8.67	5.47183	5.13712
7694	19.67	25.3171	17.4163
7700	4	1.05666	-2.57775
7718	15.33	15.803	13.4742
7724	13.33	9.18379	4.25756
7733	8	1.02846	8.05239
7734	9.33	9.68908	7.34702
7737	6.67	-0.890559	7.34631
7748	12	6.96603	10.514
7751	5	5.70057	4.43752
7753	7.33	20.7683	8.72298
7766	23	21.587	16.7739
7780	12	13.4704	8.84235
7794	17	14.1037	13.8901
7802	13	12.1341	10.9455
7853	7.33	7.20464	5.03909
7861	7	6.47004	8.21226
7891	11	12.5066	8.76836
7901	14.33	11.5148	14.4982
7917	16.67	14.4294	14.7448
7921	6.67	6.15246	5.80386
7935	9.67	9.76508	8.1219
7946	13	9.78765	15.2023
7955	21.33	23.0913	20.8911
7968	12	7.25466	12.8538
7969	8.67	9.93935	3.02319
7971	17.33	17.2119	15.792
7975	8	8.77025	8.28122
7976	21	18.9664	24.0645
7992	10.67	12.8906	10.2609
8003	14	9.9231	10.23
8009	20.67	17.425	19.8521
8020	22	19.6501	21.1927
8028	15	11.2927	10.2272
8036	20.33	19.7802	17.3944
8049	16.67	20.2279	16.9469
8050	12	12.6838	6.5884
8063	15	13.2952	14.1755
8077	10	9.59487	9.44782
8096	3	6.70947	1.6527
8098	11.67	8.2516	10.6359
8109	14	15.5869	10.4845
8117	10.67	9.27347	7.6648
8130	3	1.36607	5.274
8131	23	21.6649	19.2241
8146	12	11.0764	12.3312
8152	12	11.1963	13.2173
8153	6	5.2123	7.40568
8160	23	21.1378	25.1149
8171	18	17.4557	16.1124
8172	6	1.9715	3.89196
8182	15	13.4121	14.2914
8186	4	0.892529	0.328884
8195	19	13.0658	18.7997
8206	7	2.30888	5.43967
8214	5	4.91381	5.12111
8216	5	3.68682	8.43601
8221	4	2.26774	3.90487
8229	9	9.56291	5.69016
8236	3	3.63685	2.6388
8237	3	0.399352	4.26005
8244	13	11.6513	11.8264
8254	7	5.96055	8.92688
8255	7	5.23329	6.75326
8263	4	2.56304	1.31772
8274	19	13.1631	22.3735
8280	8	5.63992	10.3877
8285	8	8.80057	7.78449
8294	9	5.33388	1.72716
8302	6	7.98217	10.8127
8309	22	21.5081	24.3751
8312	9	9.79089	8.10628
8319	11	4.79249	12.0442
8328	7	9.49638	2.23675
8330	18	16.98	17.3766
8336	14	11.2157	10.5907
8343	22	24.0186	20.6811
8344	6	1.89037	8.27898
8349	9	16.7312	15.6608
8360	19	15.9085	21.9697
8372	9	5.35393	6.63492
8381	4	5.48259	2.63136
8387	5	-1.91311	1.16949
8390	7	11.6005	7.98589
8394	11	7.95151	10.8039
8402	8	4.79722	9.16288
8405	14	12.0844	16.0408
8413	6	1.09053	4.33868
8420	3	-1.20706	1.31709
8424	31	33.9462	30.5986
8432	8	9.40659	12.395
8437	7	7.20765	6.22768
8443	3	3.81228	6.65842
8451	14	9.39638	14.1595
8459	15	10.9913	14.3053
8468	9	7.7665	18.3395
8474	7	4.18388	7.1699
8483	5	2.8671	6.18328
8490	11	10.3805	14.4406
8492	20	17.6484	25.6317
8502	8	5.72745	3.31519
8508	8	7.40783	8.4553
8516	7	5.75903	7.04161
8519	14	10.8709	18.3229
8527	4	4.10036	6.19089
8537	13	11.6875	14.7252
8545	3	-2.22015	1.05933
8555	9	10.6839	4.82083
8562	1	1.15546	-1.72084
8572	25	20.8356	23.6161
8579	13	12.3033	15.3337
8585	18	18.5725	18.2637
8594	16	16.9694	15.3225
8603	12	7.38969	11.6487
8604	9	10.0303	7.32998
8614	10	8.11596	8.15677
8623	3	3.2058	1.78733
8631	9	8.70826	17.7435
8639	8	5.83408	7.50615
8647	8	7.80171	5.56807
8657	9	5.06519	8.04662
8662	3	5.26158	3.96667
8670	4	0.241916	3.11487
8677	26	26.411	24.0872
8684	16	8.76262	17.2211
8693	3	5.20471	0.735846
8702	5	2.24096	3.23442
8712	8	7.6154	6.9273
8722	18	15.1221	14.6717
8732	16	14.3901	9.15485
8740	9	10.986	3.67883
8748	10	7.2889	7.42942
8756	6	6.61073	7.07833
8764	11	10.8479	10.6575
8769	4	0.881681	1.8499
8776	20	21.083	19.2629
8780	37	28.4023	30.4075
8788	9	11.1352	7.31192
8795	10	8.61325	6.45326
8803	4	3.56777	1.17889
8812	7	7.74159	7.56077
8815	19	19.2495	20.1367
8825	23	20.6148	25.4822
8829	5	7.36933	3.59505
8836	8	6.26434	4.61456
8841	25	22.4301	23.0133
8850	9	6.15698	7.98722
8860	4	7.02476	4.79495
8868	10	13.4184	9.35687
8875	11	9.3361	12.0533
8883	5	4.84901	4.93682
8891	10	8.36898	14.8669
8900	12	9.64755	13.9313
8908	4	5.06501	3.51975
8915	3	-1.40875	5.608
8922	8	10.1403	12.9281
8926	23	21.8599	24.7192
8933	4	7.75577	0.375642
8936	6	5.56093	6.4656
8944	18	17.3121	17.6123
8945	19	19.8498	18.8312
8951	6	3.64114	-2.1683
8961	7	8.9665	10.6905
8967	7	4.1667	4.32826
8978	21	24.5088	20.4541
8986	7	6.15354	-0.48873
8987	4	-1.93557	5.21624
8995	2	1.98232	-7.91329
9002	5	5.67723	7.68007
9008	7	5.08483	5.38734
9015	19	17.3223	19.1271
9023	14	16.2745	15.8418
9030	12	11.3896	11.7134
9040	6	4.67183	5.64441
9050	11	13.5294	11.2863
9055	5	6.03467	1.52158
9063	5	3.02302	2.07567
9071	8	5.36925	9.57682
9076	11	9.3771	14.097
9083	15	16.0073	12.4051
9090	18	17.0393	15.3737
9099	13	12.6256	8.67583
9105	10	8.9789	9.24349
9114	7	1.99979	8.66622
9122	5	2.92966	0.568494
9128	11	8.99884	6.89836
9135	18	17.9028	13.6288
9144	11	8.22452	13.048
9149	13	11.2991	13.4337
9155	3	1.88256	-3.32877
9165	10	9.71472	6.7139
9173	7	6.55634	4.45281
9180	6	5.28732	3.97046
9185	19	20.7572	19.7219
9191	14	11.9311	14.1803
9201	9	7.75256	5.57008
9209	7	6.87276	7.83434
9218	4	-3.33939	2.02222
9227	6	5.55346	5.59505
9234	15	14.2781	13.4703
9240	9	7.16982	11.0698
9249	6	6.239	6.99859
9258	6	3.91778	7.61945
9266	24	29.3459	24.4467
11182	10	6.07918	13.2073
11183	4.33	3.8987	4.37518
11184	4.67	4.10539	4.42968
11185	4.67	5.16995	1.82072
11186	17	7.90498	17.9536
11188	9	6.73371	10.6984
11189	7	4.76228	10.6773
11190	3.67	2.28713	5.69475
11191	3	1.76395	7.49686
11192	8	8.63373	5.18989
11193	2.33	6.89629	-0.546852
11194	27.33	22.6804	26.5308
11195	4	7.71244	4.41254
11196	13	12.826	7.50297
11197	5.33	1.38099	4.2829
11198	4.33	3.34933	4.51368
11199	2	1.39814	-6.96419
11200	6.67	6.72144	10.2095
11201	9	8.47841	8.98466
11202	13.33	16.8541	12.3603
11203	6	3.28242	8.59956
11204	5.33	6.55953	6.98908
11353	3.33	3.06547	8.32041
11354	4.67	0.532395	3.3888
11355	5.67	4.03009	6.58688
11356	7	3.72283	4.15042
11357	10.33	12.5918	9.94053
11358	1.33	0.622059	-4.4487
11360	5.33	4.15036	9.328
11361	3.33	7.13724	1.78479
11362	3	1.18775	1.18486
11367	4.33	1.28054	8.40093
11368	6.67	5.77146	9.23509
11369	3.33	3.18102	3.70922
11370	3	2.76868	4.54685
11371	7	7.31692	7.82636
11372	8	5.26814	5.63461
11375	3.33	-0.297032	-2.64506
11376	22.33	19.1622	20.9089
11381	3.33	-0.848708	5.01233
11382	24.33	26.9499	21.5688
11385	7.33	11.6268	-2.78057
11387	25	45.7199	28.6999
11388	13.33	9.31871	12.144
11389	7.67	9.07622	12.4918
11392	3.67	2.11561	7.335
11395	13.67	11.8169	14.8742
11396	4.33	2.7202	-2.15496
11400	8	8.88402	9.99661
11401	3.33	-0.290001	3.95177
11405	4.33	-0.0189141	6.4026
11408	4	5.31996	2.94112
11413	18.67	19.7451	16.8476
11414	4.67	3.59632	4.07029
11415	3.67	3.55352	2.79237
11416	6.67	5.10746	13.3886
11419	3	7.80329	0.360295
11422	11	9.91455	7.37771
11424	10.67	11.6694	9.29135
11429	9	9.11239	8.25131
11432	5	0.208167	5.26163
11435	3	0.348569	6.34111
11438	8	10.4893	10.526
11440	11	11.6589	15.9665
11443	9	5.70603	11.5247
11492	3.67	1.19457	3.41957
11496	3	3.37096	0.190998
11497	6.33	4.57462	6.48977
11498	0.67	4.71113	2.63142
11501	3.67	4.70112	-0.0722766
11502	3.67	4.40275	6.77112
11505	4	5.78318	3.75939
11507	5	6.54342	4.19445
11521	3	0.427254	0.161697
11527	8.67	12.4023	7.30508
11532	1.67	1.62068	2.39627
11552	7	6.68753	14.0994
11557	5.67	13.6362	8.7097
11575	6.33	10.152	8.20753
11582	7.67	7.85844	8.51536
11596	13	13.1966	11.2716
11609	11.33	13.9817	11.4465
11616	14.67	17.6675	15.77
11621	5.67	-0.415032	2.48367
11629	4.33	3.39954	5.07173
11636	11.33	9.70225	12.8927
11639	8	6.19733	8.92094
11657	10	11.7528	8.77306
11670	5.33	4.88657	7.18715
11687	10.67	11.2499	14.0756
11695	12.67	17.1284	9.87652
11700	4	4.32061	1.18856
11717	13	13.8445	11.308
11725	5.67	6.22435	5.22837
11744	6.33	7.36913	15.3025
11762	3.67	2.26738	2.70572
11779	10.67	11.295	11.2926
11797	5.67	1.81352	4.22798
11811	11	11.0849	8.28222
11818	7.33	6.48894	4.64654
11829	12.33	14.4187	15.7057
11836	9.67	9.83448	7.01835
11838	7.33	8.95935	6.59107
11855	6.67	8.95278	4.37937
11871	11.33	4.98355	16.5432
11887	13.67	17.6131	13.5364
11889	7.33	7.4656	5.16811
11897	5.33	7.59712	9.81795
11915	11.67	11.7059	9.78353
11932	2.33	3.59399	-0.233638
11947	3.67	1.47286	3.25426
11959	7.67	11.653	9.69248
11973	3	1.89136	4.58409
11983	7	10.2895	5.62748
11992	3	2.87467	4.61637
11999	3	3.10034	1.6504
12010	11	10.1433	8.92014
12024	4	1.9274	4.9802
12035	8	5.42481	8.11948
12048	7	10.1983	10.8161
12060	4	5.30126	-0.768941
12072	7	2.65446	-1.82578
12078	8	7.40513	10.9634
12089	6	9.33045	5.41173
12096	4	5.02903	3.15105
12106	5	4.85854	5.54661
12115	1	-4.36935	2.60295
12126	10	10.7305	11.511
12137	6	11.3717	9.73126
12148	4	5.91754	3.22881
12150	5	3.20637	4.4
12161	5	5.27038	9.25498
12171	7	8.76775	8.5186
12172	4	2.2296	3.23965
12183	6	7.43574	5.81957
12193	3	-0.0385989	5.00673
12202	6	9.8862	4.46897
12212	9	12.4859	7.84133
12221	13	16.9661	10.3827
12229	11	12.5479	10.219
12240	12	13.9331	12.5008
12250	4	4.7104	6.08077
12261	9	9.42373	4.07488
12269	7	7.68905	-1.63083
12277	3	6.14186	5.51237
12286	6	10.8422	5.52005
12296	11	18.739	7.06428
12305	7	8.34692	5.45815
12316	3	7.49199	5.27802
12324	7	3.50816	5.29868
12335	3	0.410728	4.69625
12336	7	6.52857	6.45735
12344	3	2.60211	-3.06601
12353	8	10.2858	7.19545
12363	16	13.4436	12.8595
12374	7	5.90286	12.8667
12382	10	10.2297	12.2183
12391	16	12.5537	17.9563
12400	14	10.1475	13.6075
12410	9	9.216	7.92864
12419	6	8.54996	7.95219
12428	7	8.52505	4.04062
12434	12	10.4357	15.3989
12443	5	8.27702	10.3441
12450	7	7.05448	3.05026
12463	10	13.5892	12.1374
12470	2	0.795042	-1.0864
12479	6	4.74725	8.59218
12488	12	12.1171	10.2382
12494	6	10.4593	9.08432
12501	5	5.71837	4.05846
12510	5	10.4873	3.70133
12518	8	8.56536	5.32314
12524	7	5.87748	7.48783
12536	12	14.6617	12.7488
12545	5	5.11761	3.41034
12554	8	13.0175	5.99795
12563	3	-0.757755	10.1835
12568	8	9.56698	10.6477
12576	7	9.35817	11.174
12584	5	7.0433	7.19094
12594	9	11.3984	12.6338
12601	7	8.75467	9.01699
12608	5	2.03317	3.98279
12617	7	9.5359	7.29087
12624	7	4.21606	7.24075
12632	7	7.58205	11.0531
12640	4	5.69509	5.02983
12649	3	5.29551	0.51874
12657	3	6.74196	5.45488
12664	6	10.0823	8.54386
12673	8	10.5352	8.19189
12680	5	8.32168	4.34013
12688	7	7.57915	11.2376
12695	9	9.78864	2.42253
12704	11	11.8301	13.2853
12709	4	4.34277	6.85033
12716	7	6.78417	8.21809
12722	4	6.94391	1.44478
12728	9	8.86768	0.431195
12735	4	2.73041	7.70744
12742	5	10.2849	6.80872
12751	9	8.11365	12.1728
12755	3	2.39659	5.00248
12763	10	12.9761	6.31498
12772	10	10.0487	11.2051
12774	11	14.2406	11.8497
12783	4	5.36392	7.95007
12789	5	6.0997	4.83985
12797	5	7.20821	8.86888
12804	3	4.83253	0.902434
12810	1	6.0547	2.85943
12817	5	5.32944	4.3988
12825	1	5.29329	0.582975
12833	9	11.8853	6.75993
12842	17	19.7942	18.4023
12848	2	4.75941	-0.0890061
12856	4	7.54412	6.27497
12862	13	11.9813	15.1764
12871	14	14.0435	13.2699
12877	8	8.82178	8.93746
12887	4	6.36598	1.78598
12896	6	6.05146	13.5415
12905	3	3.6032	2.1576
12907	9	8.53625	7.62895
12914	10	9.36661	7.28635
12919	6	3.53937	7.48958
12927	12	11.0942	12.4096
12936	8	10.55	15.4653
12942	11	12.9652	10.2645
12950	6	4.0534	8.82278
12956	10	14.5952	11.0784
12964	6	3.69232	7.15582
12972	4	6.73444	1.60257
12976	5	10.063	8.75046
12981	21	19.9379	19.9414
12985	7	6.39593	5.17319
12989	4	5.9376	1.80151
12996	3	0.492696	8.70767
13002	9	9.90092	8.83993
13007	5	10.7795	5.9297
13012	7	6.96423	8.98502
13019	9	12.7505	8.26401
13025	6	9.88426	7.73021
13030	14	13.1956	15.7474
13033	9	10.2364	12.0541
13039	8	6.62365	7.53274
13043	6	7.61851	6.85731
13045	6	7.34821	2.29941
13049	6	6.18979	6.04014
13053	5	3.28586	5.26288
13059	6	11.5867	9.79157
13064	2	7.4155	-2.84374
13067	19	21.9938	19.6486
13069	2	3.38355	2.30439
13072	6	7.0073	4.41425
13074	11	10.2002	11.4894
13078	2	1.71293	1.21397
13082	4	5.07897	1.495
13086	3	7.60092	4.51164
13090	4	3.87401	5.88379
13093	5	3.63103	7.02045
13096	3	-5.11557	0.417269
13098	6	8.26328	6.39146
13102	4.33	6.92704	5.90312
13109	5	6.48741	10.7134
13111	2.33	3.04873	4.08694
13123	15	16.5623	18.937
13124	42.67	41.8484	35.261
13127	7.33	8.5527	5.10266
13133	5	9.01277	4.47559
13134	8	9.082	7.71623
13141	2	6.50426	0.610029
13150	1.33	2.18427	1.23912
13153	5.67	8.29375	6.70127
13154	5.67	9.22654	5.26656
13156	5.67	4.92116	2.27062
13158	5.67	7.0599	6.6284
13162	3.33	7.51009	2.08663
13163	4	6.6039	8.63152
13165	7	7.87287	6.53188
13170	5	0.0974909	7.52833
13171	7.33	7.14391	8.84057
13172	13.33	16.2369	15.4973
13173	6.67	8.05472	14.2733
13174	5.67	4.2021	4.661
13175	8	5.21892	11.6153
13176	5	6.30251	2.47249
13177	11.67	12.5799	13.7003
13178	1.67	9.37811	0.672991
13179	3.67	12.7011	4.36654
13180	5	5.88362	5.31635
13182	9	8.90561	12.181
13183	3	2.48614	9.43093
13184	7.33	6.93711	-0.425129
13185	26.33	29.5204	25.4953
13186	4	6.96063	4.11809
13187	7	11.3521	3.01098
13188	3	6.4499	3.53081
13189	7.33	6.38506	7.1762
13190	7	7.13768	5.13804
13191	3.67	5.2595	4.48002
13192	3.67	4.98682	1.27397
13193	7.33	11.2412	11.258
13194	4.67	-3.58451	3.77638
13195	4	1.21205	-0.93639
13196	3.67	8.31604	3.99491
13197	2	4.24329	4.85932
13207	2.67	8.87525	3.60403
13216	6.33	5.11336	5.97549
13218	1.67	4.19929	3.69784
13221	12.33	13.332	14.5673
13222	6.67	7.90141	6.29439
13223	10.67	9.23758	10.3833
13224	7.67	8.06605	9.75176
13226	27	30.4479	29.0158
13227	7.33	9.4389	10.0987
13228	3.33	3.56286	3.30981
13229	8.67	7.2465	13.5139
13231	3.33	3.05192	2.68443
13232	3.33	2.32821	3.9754
13233	3.33	2.95788	1.40387
13234	3	0.189186	-0.444069
13236	8.33	6.88285	10.4627
13237	4	1.83022	2.55331
13238	4.33	8.04461	5.09756
13239	4	5.11061	4.53524
13240	12.67	9.55722	16.3535
13243	5	7.66416	7.48277
13244	1.67	1.18304	5.64734
13245	3	8.15413	2.96978
13246	8.33	6.70135	16.1147
13247	9	12.1176	10.9644
13248	2	-1.38573	2.67043
13250	5.67	6.17563	4.63314
13252	1	-4.27164	-1.22032
13257	3.67	5.65488	5.77642
13260	8.33	9.71472	6.85223
13261	7	10.7104	11.7186
13262	0	-0.52302	1.80572
13263	11.67	14.2539	12.66
13266	3.33	3.2459	-0.252688
13268	2.33	-0.711388	1.69717
13270	4	6.90718	3.83845
13271	2.33	5.26567	0.0380298
13272	7.67	9.40661	5.98052
13273	6.67	8.52617	5.65155
13275	2	3.79656	1.01022
13276	3.33	1.40829	-2.88665
13277	0	2.22374	-0.0382626
13278	17.67	23.9927	14.8823
13280	2.67	5.02031	2.15568
13282	2	0.824648	3.98531
13283	3.67	3.19788	3.35066
13284	9	9.01308	7.2876
13285	17.67	18.9344	16.3317
13286	7	7.15532	8.42565
13288	2.67	2.03177	2.768
13289	5	4.62054	2.77062
13291	1.33	4.7629	-1.26984
13292	6	8.99604	7.19903
13294	7.33	5.73028	6.83199
13295	6.67	8.32716	9.97232
13296	4.67	5.63216	7.17022
13297	2	-0.0924161	2.46075
13298	2.33	5.40231	4.93938
13302	1.67	4.53768	0.146019
13303	2.33	2.47413	2.54152
13304	4	4.78563	8.73587
13305	6.33	3.74571	4.93051
13306	6.33	-14.7077	6.61232
13307	17	18.5612	17.5626
13309	7	6.21306	6.18021
13310	8.33	9.23673	5.68023
13312	0.67	4.17961	0.130491
13313	5	5.69554	6.67067
13314	5	5.75576	9.46859
13315	14	14.9859	14.5961
13316	3	3.85103	2.38335
13318	9.67	20.1755	11.4425
13319	1.67	1.42883	2.18648
13320	13.67	15.2188	5.5209
13322	8.67	4.07986	7.92006
13324	11.67	12.9436	8.40645
13325	15.33	14.2473	9.68578
13326	6	5.40623	9.04971
13329	6	9.41426	10.103
13330	2	0.13126	0.0108152
13331	7.33	8.18565	3.36994
13333	5	4.51496	2.06681
13334	9.33	7.20553	9.36224
13337	5	5.56868	4.6374
13338	5	2.29944	4.69274
13339	3.67	4.85605	2.33935
13340	2	-0.389269	10.9512
13341	1.67	3.8504	-1.11204
13342	8	8.88342	11.3025
13343	9	10.2012	9.63356
13344	7.67	7.24044	8.69107
13346	3.33	5.05928	0.140482
13347	7	9.32664	8.94878
13348	7.67	4.54473	9.7747
13349	8	8.16311	6.97742
13350	9.67	7.47211	4.69168
13351	5	5.78643	3.24015
13353	3	3.96026	1.36022
13354	8	8.62046	8.09491
13356	10.33	12.417	5.88026
13357	7	8.26357	8.62472
13358	7.33	11.7144	5.17331
13359	1.33	1.44612	3.4616
13361	17.33	17.8477	20.5731
13362	4	3.44272	2.93956
13364	2.33	2.31429	1.86564
13365	3.67	1.77446	-0.115891
13366	6.33	6.45519	8.64588
13368	3.67	4.79149	3.68167
13369	4	2.34364	10.4655
13370	3.33	3.33124	4.56064
13371	4	-0.714851	2.27268
13372	5.33	7.16138	4.21537
13375	3	3.4363	0.520757
13376	4	7.16591	5.26987
13377	7.33	9.11147	7.69594
