# Supplementary material for: Predicting categorical and continuous Alzheimer’s disease outcomes from a single MRI scan
Source: Nat Aging. 2026 May 18;6(5):1121–37. doi: 10.1038/s43587-026-01121-2 (PMC13190282; doi:10.1038/s43587-026-01121-2)
Supplement: Supplementary file 5 — Statistical source data. [file 43587_2026_1121_MOESM5_ESM.xlsx]

## Sheet: Fig2b
	Testing Segmentation Dice Scores
M4	0.9266
M5	0.9361
M6	0.9325
M7	0.9388
M8	0.9639
M9	0.974
M10	0.9654

## Sheet: Fig2c
	M8	M7	M6	M3	M1
0	0.905539	0.491024	0.753947	0.447391	0.796954
1	0.914189	0.796999	0.895432	0.880891	0.86362
2	0.958407	0.929897	0.620687	0.868514	0.923701
3	0.538378	0.459563	0.76896	0.281198	0.0572456
4	0.656375	0.524802	0.488642	0.829825	0.413546
5	0.796366	0.188819	0.115296	0.437338	0.561201
6	0.5675	0.0701474	0.758651	0.708316	0.20592
7	0.232904	0.285947	0.803455	0.741726	0.772913
8	0.399161	0.689347	0.668046	0.93695	0.444522
9	0.866705	0.483797	0.329571	0.137903	0.730099
10	0.695651	0.421587	0.293085	0.785185	0.45023
11	0.69936	0.377282	0.717873	0.721222	0.181427
12	0.254764	0.547564	0.434745	0.346712	0.383099
13	0.637129	0.185384	0.521322	0.531265	0.837263
14	0.448288	0.447078	0.569365	0.262019	0.218626
15	0.776086	0.761697	0.456718	0.488607	0.540003
16	0.0640011	0.539861	0.658211	0.214752	0.448117
17	0.352959	0.401982	0.947097	0.367047	0.77383
18	0.416715	0.305668	0.316102	0.271335	0.20759
19	0.425048	0.560717	0.425264	0.144589	0.849727
20	0.836525	0.621884	0.188114	0.207791	0.262081
21	0.202112	0.396677	0.476489	0.564639	0.680033
22	0.421427	0.754417	0.171376	0.696909	0.255658
23	0.648872	0.294626	0.628328	0.517197	0.87281
24	0.500342	0.877836	0.376134	0.862337	0.498417
25	0.414804	0.261722	0.713576	0.4384	0.277209
26	0.31573	0.352665	0.371054	0.267929	0.591919
27	0.559201	0.491298	0.151793	0.475198	0.359098
28	0.372998	0.701737	0.318432	0.122813	0.195734
29	0.580429	0.55515	0.586935	0.776513	0.916313
30	0.751841	0.53579	0.298794	0.266809	0.521587
31	0.584043	0.789365	0.193874	0.628543	0.314786
32	0.261246	0.344925	0.357808	0.71072	0.176824
33	0.75725	0.691567	0.289629	0.531379	0.860071
34	0.51744	0.738661	0.904078	0.931282	0.87303
35	0.816052	0.415256	0.60155	0.847532	0.369243
36	0.49499	0.860562	0.457407	0.88539	0.462016
37	0.851269	0.82534	0.86351	0.731603	0.762595
38	0.647665	0.859615	0.383864	0.833832	0.338709
39	0.468066	0.318875	0.358135	0.299222	0.784006
40	0.735763	0.960419	0.928379	0.223459	0.328106
41	0.300958	0.707909	0.608412	0.474334	0.41853
42	0.872892	0.746853	0.794343	0.838944	0.894983
43	0.683667	0.805611	0.191454	0.71863	0.368776
44	0.377727	0.575176	0.686058	0.216972	0.882453
45	0.598222	0.529101	0.812676	0.601177	0.587231
46	0.670178	0.574911	0.549505	0.615695	0.431194
47	0.468625	0.843249	0.463487	0.591101	0.0894501
48	0.326177	0.65785	0.559768	0.402339	0.122868
49	0.740729	0.521194	0.386768	0.433214	0.175249
50	0.406928	0.251255	0.221945	0.24705	0.530826
51	0.177829	0.248177	0.33941	0.414713	0.52946
52	0.417338	0.201839	0.779409	0.185847	0.745173
53	0.0874932	0.301073	0.657081	0.460187	0.333581
54	0.343349	0.198736	0.237444	0.705739	0.376191
55	0.718017	0.386933	0.608544	0.539074	0.52108
56	0.727535	0.628775	0.916302	0.840419	0.936693
57	0.688816	0.367537	0.366022	0.672811	0.7766
58	0.74985	0.767085	0.68842	0.40298	0.348729
59	0.355142	0.580527	0.733461	0.143888	0.247956
60	0.87556	0.953485	0.702236	0.57359	0.697591
61	0.121411	0.622769	0.769094	0.675241	0.393831
62	0.271899	0.645301	0.444468	0.205789	0.763469
63	0.896374	0.904007	0.889447	0.671915	0.40376
64	0.905774	0.710981	0.601051	0.778379	0.667253
65	0.504755	0.473529	0.566144	0.919729	0.35526
66	0.791116	0.390003	0.515176	0.20883	0.558655
67	0.730764	0.528946	0.66796	0.347711	0.819454
68	0.243299	0.670737	0.386551	0.314925	0.633101
69	0.343192	0.678559	0.600255	0.535105	0.622456
70	0.434304	0.811391	0.215209	0.435811	0.637429
71	0.313434	0.947015	0.286882	0.343901	0.229809
72	0.777361	0.926235	0.635028	0.561201	0.889405
73	0.819251	0.341422	0.465058	0.470942	0.37921
74	0.87455	0.690087	0.490006	0.290192	0.616986
75	0.903819	0.896884	0.681661	0.886473	0.811255
76	0.608619	0.661959	0.831414	0.501074	0.920527
77	0.748975	0.532711	0.777247	0.16251	0.702448
78	0.629087	0.46603	0.652109	0.616316	0.642188
79	0.278636	0.572426	0.650494	0.555317	0.139835
80	0.607371	0.265748	0.814104	0.532066	0.302692
81	0.837365	0.234832	0.565781	0.716025	0.493841
82	0.510842	0.638137	0.161666	0.495416	0.751828
83	0.365602	0.921727	0.0691943	0.769568	0.414589
84	0.661574	0.381831	0.394888	0.645216	0.15676
85	0.916565	0.955419	0.770199	0.723729	0.913698
86	0.52742	0.509556	0.51681	0.43348	0.510825
87	0.398458	0.635728	0.39501	0.729071	0.665031
88	0.62525	0.43276	0.796083	0.343254	0.201138
89	0.42323	0.25772	0.540046	0.60859	0.302056
90	0.420624	0.269058	0.718065	0.341014	0.690206
91	0.332852	0.229843	0.367835	0.289589	0.498932
92	0.310747	0.396696	0.605133	0.375845	0.784353
93	0.243739	0.391833	0.449189	0.82689	0.467794
94	0.833989	0.288768	0.491089	0.534275	0.713779
95	0.246486	0.725718	0.244572	0.305824	0.246497
96	0.713754	0.601364	0.666599	0.0968717	0.668612
97	0.470125	0.469189	0.877201	0.466408	0.769892
98	0.873989	0.127784	0.526356	0.259168	0.3771
99	0.177557	0.528371	0.325188	0.4962	0.69684
100	0.822679	0.420218	0.631654	0.854707	0.487881
101	0.443406	0.340505	0.321021	0.791752	0.398607
102	0.782948	0.494529	0.297813	0.454657	0.694049
103	0.986455	0.818589	0.881852	0.671901	0.806716
104	0.336282	0.58154	0.57424	0.372993	0.421993
105	0.281888	0.837129	0.167836	0.298471	0.458831
106	0.468046	0.797094	0.110122	0.461738	0.694587
107	0.488838	0.59645	0.400925	0.718044	0.284815
108	0.483548	0.513852	0.418066	0.371273	0.468725
109	0.211287	0.509605	0.764753	0.267737	0.544763
110	0.866243	0.382388	0.787661	0.658886	0.711328
111	0.756223	0.722203	0.452431	0.552365	0.505859
112	0.653592	0.675936	0.691031	0.305417	0.355991
113	0.15815	0.711953	0.525327	0.539229	0.648823
114	0.74703	0.629656	0.391452	0.180868	0.336626
115	0.769046	0.864466	0.342094	0.7803	0.837713
116	0.41407	0.569313	0.582946	0.378987	0.527017
117	0.692766	0.407743	0.436018	0.707843	0.567201
118	0.92592	0.402938	0.805036	0.862637	0.703966
119	0.733904	0.75486	0.542659	0.684223	0.459085
120	0.645659	0.605235	0.76796	0.946552	0.233426
121	0.459432	0.897015	0.433202	0.730109	0.53504
122	0.843086	0.689754	0.542888	0.591317	0.415089
123	0.543438	0.343756	0.608889	0.466323	0.556125
124	0.827049	0.656531	0.495853	0.11204	0.410674
125	0.438481	0.71989	0.44637	0.342702	0.47922
126	0.737782	0.408217	0.606593	0.887784	0.785839
127	0.786967	0.431572	0.555416	0.651919	0.847017
128	0.451929	0.616181	0.532188	0.228213	0.826831
129	0.900851	0.710654	0.532133	0.463465	0.410018
130	0.574259	0.433221	0.200301	0.554862	0.24057
131	0.840898	0.888775	0.337674	0.825704	0.729115
132	0.40278	0.522646	0.582342	0.512945	0.580857
133	0.756788	0.574628	0.531619	0.165749	0.672764
134	0.566548	0.936404	0.8176	0.74356	0.601243
135	0.69756	0.969885	0.610408	0.409081	0.728793
136	0.822182	0.73378	0.662197	0.274397	0.80672
137	0.663238	0.200847	0.514664	0.956499	0.555319
138	0.842073	0.675623	0.398726	0.199561	0.71938
139	0.360171	0.360806	0.567211	0.458373	0.822481
140	0.603127	0.77369	0.53118	0.61201	0.474133
141	0.0923501	0.793932	0.690244	0.267862	0.582609
142	0.456348	0.421706	0.635666	0.478904	0.38618
143	0.732802	0.324635	0.523781	0.186678	0.194621
144	0.414808	0.620356	0.685335	0.242753	0.772208
145	0.526968	0.249005	0.844301	0.0723578	0.39814
146	0.288752	0.736576	0.187519	0.838323	0.820718
147	0.909897	0.274032	0.530538	0.648095	0.415231
148	0.368543	0.202271	0.769808	0.775957	0.75302
149	0.676416	0.817297	0.814428	0.518757	0.46839
150	0.196341	0.546991	0.855071	0.692207	0.42219
151	0.265613	0.511441	0.435796	0.395205	0.399646
152	0.590852	0.524702	0.711244	0.474212	0.639373
153	0.601066	0.246973	0.537262	0.794998	0.734454
154	0.417472	0.638714	0.620636	0.86958	0.467958
155	0.608239	0.635504	0.144789	0.569263	0.439835
156	0.838524	0.289214	0.421308	0.371319	0.436416
157	0.34365	0.944827	0.546964	0.513517	0.82339
158	0.86573	0.831823	0.28423	0.415851	0.484371
159	0.622846	0.649498	0.685052	0.866356	0.779645
160	0.332573	0.528059	0.665933	0.68819	0.362221
161	0.496799	0.724482	0.486017	0.476668	0.393653
162	0.327983	0.411392	0.349617	0.651987	0.550456
163	0.700179	0.782379	0.331095	0.37119	0.86529
164	0.828987	0.923811	0.658434	0.812346	0.701446
165	0.689542	0.740373	0.970009	0.348894	0.471396
166	0.646573	0.240516	0.416533	0.449041	0.83838
167	0.470602	0.807479	0.0716364	0.668079	0.190746
168	0.416538	0.679016	0.523495	0.132263	0.816758
169	0.446819	0.599827	0.759516	0.748845	0.643722
170	0.514295	0.362333	0.0960877	0.53627	0.550572
171	0.625206	0.733332	0.700947	0.394881	0.546348
172	0.207093	0.463121	0.692208	0.0889102	0.482867
173	0.469646	0.664068	0.518568	0.176459	0.385345
174	0.77621	0.206681	0.466258	0.635175	0.511873
175	0.503829	0.336835	0.101654	0.149601	0.676991
176	0.879036	0.689408	0.394939	0.647732	0.782605
177	0.904152	0.958751	0.925316	0.55723	0.51197
178	0.600061	0.134006	0.439662	0.668227	0.251204
179	0.239372	0.163572	0.16702	0.489935	0.691515
180	0.414692	0.805691	0.1243	0.92148	0.516094
181	0.944058	0.822326	0.702	0.411226	0.908616
182	0.201822	0.564529	0.150357	0.916496	0.571342
183	0.285965	0.485072	0.316055	0.781098	0.834999
184	0.41527	0.710928	0.880993	0.230127	0.443103
185	0.495504	0.287295	0.747749	0.500398	0.394425
186	0.583393	0.420288	0.245493	0.546421	0.273137
187	0.890602	0.427741	0.356542	0.705779	0.786295
188	0.725724	0.60763	0.789042	0.536259	0.566803
189	0.680849	0.60271	0.477482	0.347562	0.435227
190	0.3393	0.633417	0.911282	0.53578	0.530705
191	0.588354	0.829716	0.80007	0.783159	0.57726
192	0.326102	0.738003	0.399762	0.431907	0.537297
193	0.406075	0.869651	0.72485	0.605123	0.883884
194	0.383918	0.578711	0.446808	0.247184	0.581135
195	0.166589	0.779888	0.537047	0.857413	0.648252
196	0.745907	0.847416	0.38882	0.759214	0.628608
197	0.947525	0.986173	0.735964	0.672122	0.685651
198	0.744785	0.760321	0.428892	0.247115	0.702986
199	0.834174	0.606204	0.374071	0.300203	0.603647
200	0.731576	0.722011	0.343757	0.26599	0.672129
201	0.68677	0.73065	0.563934	0.676539	0.76306
202	0.457371	0.24486	0.124348	0.225472	0.774808
203	0.692123	0.879989	0.550234	0.237177	0.438013
204	0.627156	0.761324	0.0691359	0.520195	0.465036
205	0.177986	0.867941	0.35286	0.0678806	0.653055
206	0.385507	0.618534	0.341548	0.738478	0.287561
207	0.71859	0.629426	0.759384	0.516371	0.217976
208	0.831436	0.607081	0.85115	0.916566	0.662946
209	0.303195	0.752443	0.445944	0.693561	0.578817
210	0.605882	0.794478	0.325255	0.347002	0.494768
211	0.366982	0.161105	0.285284	0.910128	0.49877
212	0.404824	0.435117	0.610472	0.467777	0.165876
213	0.550416	0.267186	0.300408	0.454478	0.466995
214	0.682681	0.823861	0.525632	0.193749	0.474057
215	0.423913	0.190459	0.545009	0.478754	0.430966
216	0.491683	0.696438	0.446075	0.276491	0.813222
217	0.193927	0.54222	0.612504	0.151693	0.603062
218	0.165775	0.32825	0.469292	0.125164	0.602987
219	0.606889	0.422027	0.463816	0.775674	0.657692
220	0.510186	0.439907	0.233806	0.565788	0.828827
221	0.614209	0.566984	0.284454	0.683257	0.176013
222	0.781709	0.282503	0.187866	0.485159	0.36628
223	0.824163	0.937827	0.621529	0.213168	0.216376
224	0.372551	0.179484	0.393347	0.417186	0.714551
225	0.458058	0.63312	0.184817	0.770238	0.693077
226	0.747469	0.58364	0.208078	0.807425	0.478635
227	0.47454	0.0992615	0.44173	0.457491	0.417038
228	0.525388	0.313835	0.517697	0.185539	0.240523
229	0.813923	0.322232	0.339887	0.430161	0.857129
230	0.670408	0.787306	0.232818	0.399669	0.329301
231	0.241387	0.563312	0.220225	0.418186	0.736632
232	0.394587	0.905814	0.429403	0.435584	0.668373
233	0.827111	0.890978	0.884046	0.87108	0.801098
234	0.550407	0.170856	0.944124	0.868427	0.678245
235	0.684981	0.307277	0.490851	0.319614	0.651155
236	0.72348	0.711186	0.877747	0.868843	0.874411
237	0.350197	0.738842	0.262562	0.643676	0.248533
238	0.877061	0.536358	0.508093	0.862177	0.910426
239	0.337419	0.344773	0.40571	0.351436	0.291066
240	0.98089	0.707597	0.287511	0.788511	0.533198
241	0.778419	0.319611	0.113163	0.745427	0.253833
242	0.550176	0.357411	0.436722	0.472744	0.552476
243	0.792228	0.903641	0.624398	0.155543	0.692336
244	0.484942	0.25427	0.29444	0.514893	0.652614
245	0.486733	0.718079	0.659686	0.199395	0.263592
246	0.434215	0.717586	0.454173	0.314099	0.719455
247	0.440486	0.359096	0.325687	0.350764	0.581183
248	0.835511	0.557133	0.675122	0.540611	0.724856
249	0.622967	0.725265	0.373942	0.706323	0.804247
250	0.169196	0.119838	0.262366	0.45017	0.592859
251	0.772951	0.594059	0.274174	0.303242	0.328633
252	0.740225	0.861185	0.219681	0.302623	0.18698
253	0.390756	0.304358	0.15451	0.298536	0.851711
254	0.36967	0.508865	0.691596	0.304649	0.680907
255	0.779006	0.406925	0.354362	0.66202	0.310884
256	0.352883	0.868587	0.201662	0.331753	0.711
257	0.881896	0.646268	0.698295	0.468124	0.827425
258	0.514596	0.7228	0.351667	0.252667	0.553067
259	0.493984	0.30201	0.445022	0.342162	0.148311
260	0.909775	0.544956	0.742011	0.802189	0.489908
261	0.386178	0.394503	0.161447	0.473304	0.419761
262	0.800232	0.664488	0.264666	0.278289	0.653529
263	0.359051	0.451837	0.84343	0.570193	0.246758
264	0.336938	0.736466	0.53472	0.133889	0.449796
265	0.720402	0.386201	0.344963	0.411627	0.176308
266	0.39981	0.618912	0.334564	0.715524	0.711807
267	0.531524	0.336342	0.783118	0.407302	0.848118
268	0.533767	0.384282	0.76909	0.57123	0.717236
269	0.597447	0.130718	0.330253	0.32702	0.50579
270	0.385683	0.706802	0.444514	0.561543	0.485066
271	0.578379	0.624204	0.772219	0.259908	0.571386
272	0.160665	0.219746	0.893917	0.525467	0.275482
273	0.543549	0.473554	0.066447	0.725769	0.72004
274	0.113722	0.147572	0.598052	0.439106	0.169393
275	0.680229	0.866524	0.523767	0.951468	0.347549
276	0.636241	0.667164	0.533303	0.517449	0.20141
277	0.593261	0.212308	0.146354	0.0927622	0.778485
278	0.579363	0.653222	0.0406689	0.365521	0.521432
279	0.407534	0.769	0.621788	0.276938	0.461351
280	0.855598	0.740108	0.101523	0.87323	0.494235
281	0.725289	0.863531	0.372751	0.558612	0.421602
282	0.753187	0.869119	0.739374	0.731946	0.497023
283	0.479151	0.889682	0.413169	0.771509	0.619713
284	0.611534	0.24743	0.811905	0.761093	0.684347
285	0.490097	0.213484	0.64397	0.364572	0.3978
286	0.414474	0.676194	0.53711	0.860163	0.344767
287	0.708088	0.654402	0.213252	0.531448	0.220283
288	0.168019	0.664637	0.361026	0.369917	0.316071
289	0.176058	0.109888	0.173915	0.679601	0.149895
290	0.476722	0.574726	0.505735	0.936865	0.0900547
291	0.830804	0.219443	0.545852	0.901513	0.658043
292	0.796115	0.322356	0.348342	0.763663	0.501144
293	0.795074	0.218379	0.346339	0.210999	0.521793
294	0.418708	0.521429	0.228354	0.793264	0.493145
295	0.469713	0.464336	0.206404	0.503714	0.803646
296	0.565518	0.612047	0.583427	0.0738595	0.256913
297	0.659027	0.359231	0.863884	0.517379	0.59159
298	0.765494	0.43266	0.421565	0.363856	0.638469
299	0.774708	0.665572	0.27705	0.282195	0.591375
300	0.193216	0.171089	0.757056	0.407313	0.630739
301	0.542087	0.805293	0.582497	0.776568	0.430942
302	0.417697	0.77405	0.407334	0.481486	0.529482
303	0.616653	0.3719	0.714492	0.433945	0.651009
304	0.2357	0.33737	0.257946	0.153997	0.703608
305	0.694811	0.925043	0.382164	0.683493	0.734042
306	0.479949	0.908605	0.26049	0.734418	0.464554
307	0.81724	0.455638	0.580551	0.652513	0.492637
308	0.962909	0.892885	0.590236	0.731739	0.863393
309	0.589	0.535027	0.231913	0.641549	0.202251
310	0.160908	0.692637	0.799481	0.850606	0.259002
311	0.514514	0.505933	0.293191	0.441247	0.420802
312	0.837207	0.563131	0.888742	0.491838	0.914119
313	0.335473	0.166261	0.619344	0.544515	0.684698
314	0.219271	0.808564	0.209321	0.562171	0.553162
315	0.566608	0.325215	0.404108	0.689221	0.12311
316	0.425209	0.730157	0.75766	0.471012	0.774704
317	0.437159	0.600066	0.62596	0.465408	0.241325
318	0.285609	0.456841	0.618423	0.782444	0.568175
319	0.56246	0.776718	0.550082	0.532312	0.720676
320	0.922789	0.647656	0.917468	0.941805	0.890468
321	0.856498	0.437349	0.889256	0.820375	0.621386
322	0.82474	0.466085	0.76589	0.620218	0.658165
323	0.803631	0.804229	0.227805	0.329191	0.214541
324	0.886102	0.485039	0.861678	0.557921	0.312515
325	0.612828	0.549604	0.762894	0.531841	0.426861
326	0.732805	0.25214	0.364284	0.583463	0.472755
327	0.693843	0.275601	0.713624	0.595334	0.709807
328	0.332839	0.636677	0.699388	0.680257	0.558222
329	0.125135	0.708535	0.374293	0.857751	0.21427
330	0.86377	0.286102	0.708431	0.0790592	0.180673
331	0.554131	0.339677	0.348285	0.346627	0.906306
332	0.666701	0.658788	0.545954	0.750986	0.308882
333	0.405699	0.362896	0.514616	0.407223	0.667435
334	0.941111	0.661511	0.925927	0.536881	0.60286
335	0.511928	0.27191	0.541828	0.522437	0.900926
336	0.898418	0.756349	0.743702	0.357934	0.326248
337	0.632791	0.332125	0.34788	0.392251	0.326283
338	0.783992	0.272955	0.788311	0.732466	0.677093
339	0.146983	0.639332	0.72031	0.128813	0.20081
340	0.750441	0.88988	0.518232	0.525299	0.425425
341	0.239312	0.161077	0.618526	0.615089	0.600777
342	0.763882	0.73227	0.871633	0.547927	0.885679
343	0.892095	0.782034	0.583629	0.817713	0.703791
344	0.477335	0.374838	0.264894	0.642152	0.514609
345	0.741313	0.882184	0.542299	0.583947	0.605685
346	0.503179	0.571878	0.57681	0.352445	0.779162
347	0.184796	0.759988	0.290442	0.349605	0.770173
348	0.692223	0.872913	0.556741	0.291182	0.438966
349	0.467412	0.538718	0.803956	0.299972	0.360706
350	0.826826	0.698858	0.378946	0.481193	0.333496
351	0.177745	0.212596	0.417169	0.43069	0.576183
352	0.190085	0.421003	0.306321	0.456547	0.443711
353	0.773872	0.498733	0.17537	0.419112	0.334113
354	0.459262	0.698844	0.83279	0.207879	0.596522
355	0.800519	0.522008	0.913476	0.915334	0.712319
356	0.65474	0.421423	0.41944	0.297406	0.770858
357	0.706775	0.830237	0.711895	0.473949	0.664565
358	0.722657	0.87488	0.54536	0.666093	0.834945
359	0.776996	0.307218	0.96463	0.54779	0.737958
360	0.709524	0.38014	0.575137	0.429885	0.355695
361	0.672615	0.398027	0.794259	0.785544	0.493301
362	0.664072	0.551347	0.738177	0.643225	0.771279
363	0.808349	0.57661	0.288073	0.393388	0.211958
364	0.74334	0.709921	0.541831	0.141103	0.345437
365	0.573826	0.590746	0.865762	0.829873	0.404698
366	0.345278	0.497333	0.448487	0.311061	0.555211
367	0.166344	0.446376	0.397781	0.473861	0.341431
368	0.500752	0.519129	0.239957	0.556326	0.292512
369	0.733654	0.820368	0.932603	0.585754	0.723813
370	0.500203	0.748102	0.311025	0.398285	0.163653
371	0.462477	0.57184	0.151773	0.126299	0.567336
372	0.767334	0.511052	0.30692	0.36783	0.377733
373	0.298206	0.396584	0.476527	0.826244	0.283738
374	0.822318	0.35301	0.767841	0.538634	0.864071
375	0.850438	0.867182	0.848272	0.425977	0.513556
376	0.140644	0.764495	0.56603	0.478479	0.295391
377	0.359491	0.221167	0.819773	0.459961	0.488983
378	0.739353	0.722955	0.659627	0.623745	0.667445
379	0.61901	0.464557	0.708097	0.0993234	0.545005
380	0.77472	0.291632	0.875119	0.642794	0.242115
381	0.297883	0.281559	0.673593	0.305922	0.753398
382	0.908669	0.859491	0.248334	0.370274	0.436006
383	0.846366	0.885054	0.853902	0.682378	0.860207
384	0.904329	0.945562	0.589501	0.609498	0.747609
385	0.273138	0.578326	0.536538	0.63678	0.525758
386	0.766034	0.74417	0.948269	0.838586	0.522774
387	0.499979	0.422393	0.898066	0.311877	0.568176
388	0.794731	0.692707	0.539814	0.557428	0.897121
389	0.884838	0.94457	0.731468	0.704653	0.831239
390	0.568346	0.725088	0.448218	0.17731	0.605926
391	0.280483	0.556098	0.230831	0.619915	0.489009
392	0.46599	0.819106	0.693164	0.746089	0.894864
393	0.279969	0.474871	0.428603	0.393826	0.658877
394	0.642261	0.596616	0.418963	0.468298	0.185931
395	0.67828	0.461596	0.360089	0.446647	0.839723
396	0.491002	0.866723	0.490341	0.321239	0.161299
397	0.525052	0.401314	0.666827	0.513476	0.526915
398	0.803109	0.682892	0.311931	0.362312	0.555623
399	0.358502	0.485508	0.300998	0.335419	0.559342
400	0.398166	0.305381	0.246433	0.476479	0.155099
401	0.537424	0.50887	0.469293	0.804108	0.154127
402	0.25976	0.410143	0.599386	0.63327	0.38942
403	0.884342	0.430519	0.102546	0.55318	0.746361
404	0.358905	0.649874	0.674122	0.170763	0.168105
405	0.479054	0.853097	0.598315	0.834107	0.713827
406	0.904465	0.874561	0.702379	0.395024	0.912581
407	0.680145	0.53307	0.278744	0.554781	0.530028
408	0.83551	0.838568	0.462035	0.261564	0.482964
409	0.862624	0.527071	0.235164	0.648351	0.586525
410	0.147827	0.85407	0.543271	0.197415	0.332363
411	0.218377	0.665086	0.79912	0.600707	0.112751
412	0.606743	0.794062	0.609477	0.207264	0.593203
413	0.971205	0.916825	0.399463	0.30255	0.283431
414	0.799192	0.763607	0.652016	0.764404	0.499455
415	0.704157	0.561763	0.842288	0.857469	0.414463
416	0.968891	0.927825	0.801907	0.406572	0.283489
417	0.554822	0.519254	0.103253	0.649875	0.826581
418	0.616854	0.85954	0.68015	0.767913	0.73408
419	0.402477	0.777153	0.448056	0.730244	0.608834
420	0.905755	0.722828	0.114928	0.394496	0.440132
421	0.460043	0.809392	0.691656	0.37031	0.129292
422	0.549828	0.46793	0.845449	0.542555	0.62246
423	0.58808	0.30016	0.307554	0.849042	0.496483
424	0.189261	0.824545	0.252493	0.566396	0.346908
425	0.763289	0.661342	0.390567	0.179476	0.322817
426	0.327808	0.692765	0.71907	0.288054	0.426839
427	0.401622	0.790375	0.429068	0.415327	0.677754
428	0.85209	0.893572	0.74184	0.809475	0.865124
429	0.973476	0.234689	0.75109	0.634288	0.474353
430	0.104851	0.70668	0.453681	0.197783	0.561216
431	0.395795	0.721037	0.202741	0.230714	0.101006
432	0.489266	0.683309	0.169755	0.557514	0.928143
433	0.77242	0.208277	0.734326	0.931826	0.115479
434	0.297606	0.267991	0.816482	0.403108	0.768942
435	0.491685	0.306902	0.660616	0.587854	0.351953
436	0.811804	0.911631	0.693832	0.760073	0.78244
437	0.410087	0.733839	0.384003	0.615368	0.446971
438	0.215107	0.729921	0.347972	0.196877	0.44196
439	0.942577	0.960474	0.806152	0.465278	0.616581
440	0.884887	0.819371	0.795593	0.663065	0.889978
441	0.553852	0.436107	0.20075	0.856541	0.599606
442	0.592169	0.668119	0.584292	0.379332	0.521205
443	0.395724	0.344902	0.493302	0.26401	0.476081
444	0.852179	0.464282	0.840906	0.290281	0.584203
445	0.295414	0.512055	0.504179	0.793761	0.465178
446	0.800519	0.308726	0.186881	0.418992	0.582873
447	0.416722	0.697463	0.319214	0.651377	0.344726
448	0.161987	0.505987	0.651694	0.81873	0.296832
449	0.283574	0.154083	0.327659	0.792958	0.774742
450	0.547184	0.575221	0.648324	0.511932	0.673254
451	0.393518	0.533069	0.16567	0.741851	0.458037
452	0.793734	0.400791	0.812683	0.333741	0.640004
453	0.496021	0.206213	0.185198	0.245753	0.270779
454	0.0576966	0.249077	0.325677	0.230931	0.765444
455	0.552535	0.189536	0.592102	0.612852	0.644965
456	0.663816	0.316903	0.674819	0.628532	0.508968
457	0.782164	0.474134	0.81655	0.705475	0.484753
458	0.590789	0.416778	0.67025	0.207664	0.507878
459	0.293821	0.144125	0.44632	0.151627	0.377251
460	0.781801	0.891114	0.590674	0.340018	0.780651
461	0.715974	0.486353	0.0484592	0.848997	0.59381
462	0.720057	0.341227	0.467492	0.661866	0.613796
463	0.404623	0.427335	0.508458	0.372562	0.466608
464	0.682066	0.796482	0.714157	0.685909	0.160033
465	0.413621	0.589915	0.370342	0.211116	0.539496
466	0.34067	0.576452	0.215238	0.745263	0.248539
467	0.796828	0.728194	0.73413	0.78589	0.631653
468	0.826867	0.915505	0.801958	0.551558	0.215263
469	0.490809	0.575202	0.652505	0.582883	0.265324
470	0.24435	0.434476	0.325542	0.701844	0.481688
471	0.767589	0.547214	0.562258	0.432026	0.681294
472	0.314357	0.103359	0.796577	0.283169	0.321633
473	0.976473	0.588012	0.689295	0.577427	0.882226
474	0.661145	0.294524	0.24761	0.222833	0.602304
475	0.905052	0.713787	0.582676	0.913346	0.91903
476	0.53592	0.391201	0.491787	0.817289	0.38754
477	0.298987	0.504724	0.405983	0.292599	0.707242
478	0.647578	0.546373	0.232295	0.481574	0.792416
479	0.486126	0.795114	0.23652	0.521217	0.464904
480	0.515344	0.595536	0.289825	0.651022	0.453218
481	0.571316	0.739737	0.329086	0.713417	0.514111
482	0.739958	0.260636	0.624147	0.734465	0.787427
483	0.45487	0.489341	0.443521	0.489027	0.464557
484	0.469842	0.921458	0.599448	0.48443	0.740003
485	0.412418	0.588996	0.723092	0.483001	0.258786
486	0.778064	0.848548	0.226451	0.69652	0.64322
487	0.39708	0.313356	0.320425	0.516418	0.244188
488	0.576402	0.40902	0.524249	0.238456	0.582125
489	0.653412	0.488702	0.579643	0.178212	0.320596
490	0.318892	0.266403	0.62031	0.173393	0.396501
491	0.488851	0.750691	0.382249	0.675379	0.589484
492	0.299986	0.537673	0.970942	0.482714	0.791034
493	0.420376	0.396315	0.513023	0.431085	0.573805
494	0.332915	0.331586	0.379406	0.765471	0.603271
495	0.765553	0.766327	0.894734	0.352296	0.449919
496	0.598582	0.775737	0.213689	0.301362	0.829722
497	0.431585	0.450173	0.281953	0.727556	0.809095
498	0.394425	0.417646	0.430817	0.0282049	0.518696
499	0.372299	0.548216	0.374429	0.309437	0.323511
500	0.382938	0.58904	0.295925	0.763312	0.348975
501	0.768565	0.452649	0.685548	0.786376	0.623505
502	0.537316	0.665584	0.747295	0.929257	0.155004
503	0.831964	0.689869	0.532418	0.516445	0.528514
504	0.249846	0.728782	0.675404	0.760399	0.579732
505	0.562127	0.49803	0.499477	0.410741	0.125106
506	0.358378	0.64649	0.929144	0.391363	0.251899
507	0.62549	0.389116	0.217589	0.588193	0.33076
508	0.74203	0.845883	0.409101	0.564167	0.847539
509	0.794852	0.816209	0.327077	0.167109	0.719931
510	0.911478	0.952208	0.913736	0.79675	0.559976
511	0.586582	0.460757	0.796284	0.396651	0.184911
512	0.928244	0.749102	0.460591	0.806348	0.827517
513	0.554326	0.274795	0.143708	0.378781	0.34162
514	0.41704	0.532584	0.372816	0.703065	0.758892
515	0.692576	0.828511	0.442492	0.375901	0.143479
516	0.264309	0.168224	0.668812	0.602686	0.384243
517	0.755354	0.67151	0.891445	0.689638	0.368451
518	0.63471	0.127049	0.40311	0.700733	0.566456
519	0.953922	0.64084	0.874213	0.20193	0.550314
520	0.891107	0.639485	0.304518	0.643529	0.7454
521	0.472722	0.889314	0.333591	0.765705	0.318085
522	0.453134	0.535023	0.672968	0.557359	0.235164
523	0.400624	0.663491	0.462871	0.464996	0.564701
524	0.71118	0.69753	0.49973	0.733576	0.550861
525	0.731945	0.750606	0.844517	0.292248	0.83993
526	0.63435	0.254042	0.665506	0.194885	0.297213
527	0.833474	0.517257	0.478136	0.425615	0.422664
528	0.548101	0.310111	0.857975	0.0931776	0.677154
529	0.45912	0.163087	0.642673	0.258121	0.713483
530	0.488553	0.736612	0.803579	0.674004	0.349806
531	0.519872	0.110151	0.617303	0.430418	0.112028
532	0.37142	0.367835	0.650881	0.521005	0.524327
533	0.597654	0.590107	0.350563	0.602521	0.393663
534	0.231091	0.637667	0.624875	0.539349	0.345775
535	0.457923	0.577299	0.580908	0.30731	0.12108
536	0.15923	0.449395	0.247644	0.442144	0.274006
537	0.65963	0.521587	0.621905	0.318938	0.238273
538	0.274245	0.412581	0.147409	0.835568	0.226598
539	0.345349	0.637651	0.491648	0.356784	0.771968
540	0.908732	0.94693	0.812422	0.224136	0.357229
541	0.723926	0.555965	0.354544	0.609712	0.485453
542	0.323667	0.293909	0.667104	0.482831	0.777069
543	0.837203	0.918896	0.796768	0.772733	0.803736
544	0.657771	0.190274	0.610494	0.719284	0.788206
545	0.626555	0.176088	0.517336	0.218776	0.786803
546	0.296729	0.489426	0.529158	0.327568	0.396087
547	0.574895	0.545717	0.521782	0.461663	0.460627
548	0.958913	0.362004	0.342015	0.584198	0.524558
549	0.573989	0.778927	0.686861	0.669835	0.547067
550	0.746604	0.363119	0.787691	0.690894	0.927639
551	0.624689	0.170325	0.840165	0.469474	0.177582
552	0.484551	0.454491	0.540588	0.643815	0.224022
553	0.291528	0.574944	0.197627	0.429723	0.411896
554	0.71731	0.30551	0.459213	0.204069	0.475799
555	0.691863	0.63	0.392235	0.914462	0.834324
556	0.461844	0.096553	0.363203	0.321692	0.854092
557	0.448443	0.131086	0.526097	0.139341	0.487499
558	0.860852	0.91316	0.720449	0.793493	0.519919
559	0.804022	0.745803	0.713932	0.769215	0.208946
560	0.692063	0.124649	0.549424	0.15076	0.575118
561	0.574279	0.450837	0.561351	0.311407	0.19502
562	0.313548	0.465278	0.462523	0.419061	0.6336
563	0.581549	0.328284	0.601922	0.589726	0.311469
564	0.219624	0.172743	0.222929	0.477358	0.263325
565	0.598972	0.622234	0.630414	0.77991	0.718615
566	0.70252	0.559459	0.286552	0.280107	0.742367
567	0.823734	0.934979	0.407908	0.433503	0.684085
568	0.910039	0.650146	0.805253	0.939442	0.333979
569	0.122896	0.365695	0.800915	0.530381	0.38936
570	0.555517	0.511131	0.348467	0.869342	0.259181
571	0.759284	0.870114	0.440738	0.545721	0.337793
572	0.398398	0.598947	0.577705	0.495977	0.271046
573	0.440258	0.718651	0.498606	0.681856	0.496443
574	0.176149	0.21405	0.858075	0.456658	0.887931
575	0.405136	0.671906	0.291929	0.725636	0.754439
576	0.525005	0.3336	0.405965	0.645408	0.768128
577	0.181426	0.671492	0.375188	0.889181	0.140702
578	0.378673	0.440298	0.484635	0.0573061	0.421894
579	0.0691879	0.165338	0.36402	0.241475	0.769962
580	0.937438	0.333368	0.638036	0.783793	0.635112
581	0.0689541	0.685695	0.677468	0.118521	0.743751
582	0.714978	0.681595	0.190828	0.875276	0.397267
583	0.649807	0.58306	0.635261	0.52221	0.0882278
584	0.772787	0.832038	0.974521	0.598307	0.78679
585	0.75549	0.731042	0.160613	0.569181	0.740806
586	0.660858	0.949726	0.556338	0.650218	0.909936
587	0.693587	0.436004	0.179426	0.515069	0.143577
588	0.188486	0.425591	0.352779	0.402861	0.333371
589	0.848173	0.153199	0.793263	0.573747	0.390072
590	0.218445	0.496127	0.610994	0.433966	0.672044
591	0.53274	0.771484	0.40483	0.497705	0.21877
592	0.449018	0.479413	0.289908	0.309314	0.404537
593	0.327522	0.373126	0.800303	0.552221	0.393691
594	0.438967	0.464415	0.419583	0.634891	0.25086
595	0.634405	0.428414	0.436848	0.0766236	0.494058
596	0.960192	0.944614	0.512391	0.781368	0.21703
597	0.434261	0.692005	0.887769	0.815665	0.591684
598	0.749649	0.616339	0.33988	0.228303	0.793921
599	0.780934	0.822253	0.834402	0.438515	0.473534
600	0.6943	0.756552	0.91158	0.938992	0.768116
601	0.478186	0.845159	0.465414	0.208056	0.349039
602	0.562694	0.415605	0.725842	0.651638	0.454166
603	0.634877	0.149187	0.574303	0.436053	0.577694
604	0.610495	0.462259	0.357346	0.693926	0.154162
605	0.192386	0.338971	0.39223	0.731043	0.746694
606	0.112888	0.361237	0.313337	0.496903	0.712163
607	0.967453	0.891011	0.318509	0.410627	0.510478
608	0.804965	0.936852	0.737005	0.939616	0.550421
609	0.932096	0.897769	0.744393	0.717158	0.566237
610	0.521215	0.478629	0.551775	0.806546	0.523886
611	0.198017	0.292649	0.693978	0.401701	0.280246
612	0.417691	0.886417	0.582672	0.313753	0.74207
613	0.624536	0.798153	0.553402	0.34884	0.509204
614	0.462759	0.709922	0.440989	0.605771	0.472169
615	0.46688	0.686762	0.551492	0.460722	0.726831
616	0.0459374	0.555114	0.836709	0.293143	0.437515
617	0.721051	0.671188	0.894161	0.800299	0.901706
618	0.662585	0.739343	0.212035	0.799967	0.128821
619	0.898088	0.861577	0.891183	0.329504	0.665804
620	0.331988	0.733124	0.501369	0.508416	0.137597
621	0.483667	0.657934	0.589902	0.731446	0.318069
622	0.5501	0.337969	0.776898	0.657007	0.599004
623	0.867153	0.856736	0.287094	0.421093	0.408465
624	0.704278	0.363744	0.63654	0.23453	0.756423
625	0.239238	0.531957	0.607397	0.405619	0.486464
626	0.748814	0.799409	0.383567	0.936016	0.630009
627	0.808235	0.870021	0.403399	0.638794	0.77058
628	0.362866	0.186929	0.142826	0.416419	0.239528
629	0.601211	0.353254	0.755934	0.199596	0.854381
630	0.326873	0.220774	0.344993	0.440483	0.692363
631	0.622636	0.143783	0.44204	0.554949	0.307445
632	0.628755	0.460955	0.511866	0.0457968	0.246399
633	0.568379	0.756524	0.427612	0.397962	0.247734
634	0.06967	0.357327	0.457736	0.689155	0.370699
635	0.471456	0.767216	0.210909	0.497952	0.5641
636	0.466844	0.677344	0.773027	0.299442	0.563192
637	0.686277	0.188468	0.427843	0.719169	0.441543
638	0.302957	0.418624	0.239489	0.639206	0.398945
639	0.605268	0.765011	0.698723	0.549945	0.696155
640	0.541416	0.288769	0.497058	0.625806	0.435594
641	0.32706	0.917647	0.433803	0.331786	0.714484
642	0.562218	0.820018	0.361104	0.640427	0.429454
643	0.745437	0.584738	0.398894	0.174348	0.26901
644	0.301545	0.330744	0.469609	0.437999	0.363145
645	0.285744	0.758467	0.52967	0.533361	0.704388
646	0.512571	0.411053	0.275258	0.447162	0.149491
647	0.781822	0.55138	0.229735	0.589555	0.744201
648	0.638357	0.567005	0.698974	0.252395	0.441605
649	0.829984	0.943371	0.659916	0.189571	0.802084
650	0.666595	0.69284	0.314217	0.278729	0.659669
651	0.0955158	0.263545	0.189562	0.576556	0.20044
652	0.190101	0.346315	0.217316	0.679512	0.423972
653	0.614794	0.685912	0.728325	0.442055	0.490006
654	0.782215	0.900681	0.83226	0.856914	0.95482
655	0.551751	0.285147	0.467553	0.722226	0.720666
656	0.230953	0.697486	0.553354	0.331515	0.760154
657	0.557057	0.5276	0.130202	0.881487	0.718506
658	0.497678	0.843754	0.662307	0.942855	0.706311
659	0.271467	0.789501	0.380739	0.4368	0.753198
660	0.315309	0.584645	0.202994	0.604815	0.304938
661	0.573882	0.543908	0.762359	0.638297	0.238412
662	0.565604	0.838871	0.318367	0.121036	0.663949
663	0.613176	0.795588	0.881949	0.444329	0.422975
664	0.876667	0.878025	0.675837	0.62591	0.800835
665	0.535018	0.760287	0.418213	0.19405	0.631702
666	0.561633	0.374366	0.335794	0.537047	0.205341
667	0.278189	0.502401	0.642234	0.305391	0.531286
668	0.62151	0.620405	0.39268	0.230607	0.488445
669	0.668686	0.51929	0.628387	0.655521	0.857838
670	0.184272	0.469251	0.74996	0.174008	0.432793
671	0.540392	0.313697	0.700725	0.497037	0.120137
672	0.621493	0.175562	0.133109	0.383849	0.5033
673	0.323078	0.469729	0.504266	0.619551	0.418059
674	0.317012	0.444723	0.414968	0.597713	0.190418
675	0.833402	0.694233	0.518036	0.631984	0.251892
676	0.70178	0.181593	0.496938	0.831017	0.266262
677	0.637019	0.800944	0.589982	0.429168	0.300085
678	0.58825	0.15763	0.375931	0.482155	0.278081
679	0.163173	0.372938	0.172732	0.257807	0.258547
680	0.267742	0.174756	0.579156	0.794819	0.787977
681	0.782089	0.615636	0.786791	0.911853	0.492806
682	0.444871	0.309473	0.762962	0.731359	0.143487
683	0.748557	0.874248	0.801916	0.900687	0.881418
684	0.739964	0.705003	0.658836	0.250645	0.606876
685	0.69875	0.535323	0.22692	0.774526	0.38587
686	0.875103	0.880109	0.755649	0.562344	0.601193
687	0.564769	0.7775	0.578506	0.48501	0.582388
688	0.611298	0.87351	0.680261	0.75379	0.933416
689	0.847155	0.948589	0.539819	0.805761	0.92115
690	0.594778	0.811984	0.918861	0.526593	0.643456
691	0.360627	0.218078	0.50085	0.691422	0.369418
692	0.28504	0.448827	0.475727	0.739946	0.721721
693	0.323679	0.889071	0.125662	0.622092	0.567099
694	0.18796	0.249003	0.100811	0.609095	0.290736
695	0.578749	0.705964	0.547438	0.335761	0.390935
696	0.950689	0.741758	0.641401	0.987319	0.800411
697	0.745073	0.523564	0.366684	0.594953	0.287795
698	0.789691	0.978774	0.837656	0.784276	0.916569
699	0.406726	0.0823925	0.539509	0.83144	0.368532
700	0.166011	0.408745	0.695547	0.481444	0.767626
701	0.470308	0.243257	0.458987	0.778767	0.221064
702	0.840579	0.693755	0.586224	0.523167	0.62412
703	0.284168	0.506308	0.594582	0.263351	0.271486
704	0.804933	0.314207	0.397259	0.791656	0.803178
705	0.268284	0.815488	0.366831	0.887217	0.196472
706	0.865098	0.40843	0.628119	0.760791	0.758728
707	0.408944	0.672148	0.592938	0.339414	0.652298
708	0.184904	0.688011	0.611539	0.412766	0.320254
709	0.503967	0.327217	0.926633	0.762085	0.276216
710	0.317831	0.504208	0.555936	0.637805	0.317149
711	0.82618	0.647926	0.445773	0.278547	0.466545
712	0.753752	0.699601	0.577417	0.390837	0.874345
713	0.781699	0.673508	0.199701	0.296121	0.499544
714	0.494644	0.922453	0.455591	0.16202	0.239322
715	0.17705	0.412442	0.476588	0.406019	0.904303
716	0.550845	0.364107	0.512051	0.234528	0.382668
717	0.408655	0.138423	0.323696	0.588443	0.50806
718	0.89345	0.883021	0.766835	0.68487	0.797655
719	0.399844	0.763452	0.476809	0.560989	0.533534
720	0.488596	0.687832	0.281935	0.531416	0.554647
721	0.308886	0.726586	0.575985	0.767372	0.709507
722	0.973502	0.936404	0.687746	0.173691	0.30614
723	0.136498	0.518749	0.653679	0.668196	0.297292
724	0.472185	0.924619	0.377469	0.635913	0.128165
725	0.704588	0.725434	0.675991	0.660755	0.596728
726	0.637493	0.139597	0.428323	0.127497	0.324096
727	0.680627	0.681645	0.18767	0.800736	0.0801893
728	0.634509	0.220883	0.275271	0.457289	0.793288
729	0.825412	0.318144	0.203091	0.589864	0.29892
730	0.538669	0.401125	0.808738	0.68217	0.198822
731	0.462198	0.139926	0.393325	0.287163	0.588455
732	0.37886	0.154774	0.33478	0.295842	0.753613
733	0.825241	0.119799	0.764807	0.308377	0.630664
734	0.449312	0.905474	0.463779	0.380038	0.443474
735	0.604607	0.5375	0.683845	0.682383	0.180587
736	0.729769	0.667938	0.478174	0.785841	0.466047
737	0.962175	0.739194	0.731498	0.78424	0.407072
738	0.674079	0.669081	0.323226	0.672928	0.294824
739	0.880595	0.147982	0.524744	0.630288	0.647368
740	0.594355	0.469544	0.468558	0.418312	0.405036
741	0.475156	0.568441	0.151781	0.342015	0.687655
742	0.890907	0.672114	0.393661	0.547871	0.278754
743	0.627971	0.835868	0.429164	0.292107	0.336302
744	0.241222	0.304339	0.787094	0.649566	0.485406
745	0.505551	0.370711	0.7299	0.759005	0.261566
746	0.593767	0.625133	0.550649	0.385541	0.504382
747	0.325011	0.389192	0.408405	0.692046	0.275099
748	0.454753	0.637091	0.572077	0.375833	0.825474
749	0.464954	0.85684	0.156484	0.51423	0.232677
750	0.51447	0.619938	0.431115	0.269841	0.5131
751	0.873601	0.8572	0.742501	0.918204	0.822019
752	0.769967	0.552108	0.602319	0.404472	0.274351
753	0.656232	0.460743	0.755242	0.566168	0.331133
754	0.682788	0.83429	0.371412	0.903378	0.833528
755	0.821877	0.500577	0.204488	0.2838	0.725014
756	0.187769	0.537997	0.398116	0.407527	0.703947
757	0.65867	0.465992	0.396723	0.781428	0.653298
758	0.384477	0.291907	0.837295	0.574989	0.45901
759	0.401391	0.774101	0.705698	0.763213	0.41075
760	0.339948	0.360345	0.241923	0.457093	0.573818
761	0.595082	0.732006	0.662852	0.43923	0.881782
762	0.385287	0.801038	0.895643	0.0683251	0.53765
763	0.720732	0.834932	0.326199	0.177986	0.831754
764	0.539265	0.904051	0.0896626	0.278433	0.456892
765	0.102306	0.718274	0.211862	0.710548	0.64173
766	0.154326	0.515958	0.104488	0.6632	0.624006
767	0.0888478	0.260372	0.903841	0.294794	0.783702
768	0.157589	0.339134	0.572552	0.405098	0.300957
769	0.906124	0.395295	0.600374	0.834179	0.5128
770	0.953317	0.912483	0.328216	0.935709	0.370337
771	0.725945	0.569841	0.682698	0.716745	0.464361
772	0.147457	0.356171	0.35586	0.0856867	0.171567
773	0.257839	0.341781	0.581599	0.592594	0.345845
774	0.661253	0.692638	0.309053	0.30324	0.755537
775	0.533409	0.242295	0.314155	0.775028	0.809511
776	0.420076	0.154217	0.652563	0.689138	0.577419
777	0.886611	0.752688	0.738054	0.802078	0.72975
778	0.398315	0.335909	0.385721	0.610656	0.341829
779	0.434688	0.662057	0.739822	0.202632	0.290339
780	0.455262	0.317571	0.330651	0.529325	0.272706
781	0.494264	0.70601	0.718037	0.731957	0.0434666
782	0.600357	0.354523	0.632771	0.263292	0.408188
783	0.468111	0.700602	0.279761	0.81259	0.602742
784	0.47315	0.247396	0.421951	0.665846	0.739845
785	0.301248	0.358531	0.429336	0.528371	0.119924
786	0.466826	0.380799	0.67345	0.772733	0.571027
787	0.20133	0.690258	0.336858	0.298037	0.581427
788	0.753932	0.611036	0.212553	0.72856	0.309107
789	0.471032	0.772017	0.739395	0.63109	0.299436
790	0.140828	0.794551	0.612772	0.274961	0.412207
791	0.597736	0.500547	0.218597	0.358087	0.546554
792	0.613365	0.111528	0.652049	0.88637	0.596287
793	0.0941708	0.384956	0.696404	0.246537	0.776621
794	0.805847	0.381338	0.411093	0.643781	0.741741
795	0.674851	0.883689	0.431267	0.667938	0.602128
796	0.262063	0.391545	0.643875	0.585486	0.883604
797	0.360458	0.66585	0.813768	0.454214	0.608637
798	0.766744	0.769638	0.729258	0.861283	0.564665
799	0.604918	0.432576	0.331639	0.548895	0.575462
800	0.582723	0.824282	0.315904	0.227312	0.591821
801	0.874693	0.39379	0.233179	0.610224	0.437883
802	0.119026	0.919655	0.110256	0.0393759	0.277136
803	0.13964	0.244226	0.41822	0.805971	0.371618
804	0.28082	0.572614	0.816753	0.199439	0.638803
805	0.81505	0.575138	0.659857	0.853128	0.668595
806	0.575653	0.400612	0.534201	0.57697	0.572754
807	0.4952	0.565676	0.732314	0.26642	0.282881
808	0.685736	0.542748	0.585054	0.608493	0.581548
809	0.777007	0.873633	0.573665	0.0655503	0.767404
810	0.572916	0.581613	0.575041	0.501639	0.246671
811	0.247872	0.681384	0.312728	0.74284	0.226913
812	0.359318	0.734569	0.402304	0.425007	0.543043
813	0.793159	0.513657	0.10321	0.139042	0.265637
814	0.749662	0.360193	0.542967	0.876533	0.484586
815	0.298396	0.595758	0.923225	0.726342	0.668359
816	0.36821	0.582105	0.245409	0.643092	0.365739
817	0.945955	0.746195	0.425584	0.635205	0.328201
818	0.521941	0.505503	0.683534	0.258913	0.546025
819	0.5939	0.668281	0.37232	0.302354	0.192385
820	0.251373	0.249601	0.325456	0.847832	0.256528
821	0.215494	0.693502	0.670373	0.831654	0.863553
822	0.210579	0.413728	0.534239	0.499579	0.234821
823	0.73866	0.487313	0.0410976	0.533765	0.359937
824	0.16525	0.0881836	0.470694	0.36216	0.277526
825	0.778847	0.533509	0.812188	0.7692	0.77084
826	0.696713	0.307021	0.755233	0.855875	0.260643
827	0.427342	0.680777	0.490772	0.321392	0.62804
828	0.326171	0.510554	0.816095	0.804532	0.531596
829	0.955846	0.638511	0.895484	0.512868	0.597828
830	0.975212	0.845095	0.816505	0.139176	0.72589
831	0.886548	0.520983	0.0560293	0.410781	0.595739
832	0.774036	0.483597	0.648218	0.491996	0.412718
833	0.300211	0.405423	0.833914	0.490594	0.524745
834	0.33571	0.430002	0.731116	0.647007	0.212026
835	0.254428	0.298889	0.106263	0.539941	0.55849
836	0.695416	0.451736	0.756187	0.607754	0.509477
837	0.646972	0.775155	0.255791	0.19453	0.792576
838	0.695875	0.935861	0.773511	0.573476	0.295309
839	0.425472	0.304909	0.494163	0.332523	0.639542
840	0.0922388	0.707762	0.66364	0.834968	0.305753
841	0.627254	0.56742	0.600032	0.312046	0.398095
842	0.246591	0.712931	0.340271	0.519031	0.253944
843	0.794396	0.217867	0.236425	0.26237	0.291362
844	0.489944	0.276149	0.708136	0.74964	0.630729
845	0.573459	0.759659	0.432936	0.683537	0.147449
846	0.422186	0.308975	0.357708	0.45528	0.383579
847	0.613636	0.800211	0.444883	0.370562	0.113874
848	0.458553	0.155532	0.573947	0.446042	0.472117
849	0.0490786	0.377066	0.733861	0.609771	0.609512
850	0.170321	0.465176	0.422532	0.631165	0.314905
851	0.480051	0.96565	0.912461	0.849368	0.678487
852	0.866791	0.842538	0.463336	0.301185	0.717717
853	0.682785	0.519455	0.270642	0.731177	0.600494
854	0.529713	0.479064	0.264046	0.134099	0.728906
855	0.445494	0.560767	0.262022	0.363484	0.36335
856	0.582117	0.305822	0.898878	0.257582	0.357326
857	0.808168	0.23184	0.350388	0.744351	0.803256
858	0.605377	0.758651	0.47946	0.805819	0.482187
859	0.264366	0.499125	0.32371	0.306126	0.181323
860	0.943017	0.794485	0.841087	0.858428	0.743786
861	0.333379	0.358442	0.237792	0.684816	0.443366
862	0.27599	0.831637	0.291068	0.140742	0.301154
863	0.323495	0.476713	0.573322	0.478346	0.175151
864	0.377402	0.426648	0.62508	0.277616	0.293426
865	0.739546	0.791974	0.838243	0.681729	0.77448
866	0.452654	0.241331	0.856755	0.533881	0.313368
867	0.423405	0.703065	0.599936	0.765358	0.845126
868	0.85499	0.715463	0.466235	0.560039	0.759083
869	0.713517	0.696369	0.803566	0.671485	0.494201
870	0.376791	0.59925	0.262005	0.601242	0.65454
871	0.623045	0.585461	0.901917	0.237876	0.617484
872	0.652853	0.2808	0.680381	0.481246	0.504093
873	0.236508	0.16842	0.435508	0.554612	0.222195
874	0.531507	0.355281	0.153464	0.265424	0.688068
875	0.580322	0.707183	0.594144	0.454027	0.426876
876	0.817765	0.891433	0.940521	0.495724	0.31571
877	0.246687	0.315946	0.829633	0.430136	0.381075
878	0.716918	0.360755	0.686842	0.806733	0.31446
879	0.502179	0.0806888	0.774088	0.506888	0.501186
880	0.685328	0.563203	0.857414	0.782831	0.347888
881	0.52994	0.305897	0.420593	0.445904	0.12317
882	0.528227	0.659314	0.385428	0.596483	0.323131
883	0.42004	0.603962	0.199721	0.634334	0.283204
884	0.701892	0.863215	0.436775	0.584374	0.240587
885	0.585458	0.838526	0.588402	0.285269	0.480752
886	0.600611	0.854625	0.392063	0.821514	0.164835
887	0.471538	0.745034	0.571235	0.545901	0.523108
888	0.39218	0.927947	0.772183	0.465726	0.757011
889	0.948693	0.6548	0.700272	0.740071	0.618224
890	0.963258	0.685765	0.311125	0.850168	0.322011
891	0.896357	0.773032	0.336408	0.475356	0.41477
892	0.601372	0.270219	0.220459	0.426512	0.14763
893	0.146215	0.616247	0.782122	0.690496	0.81299
894	0.448821	0.70473	0.833226	0.721984	0.285702
895	0.509981	0.738351	0.257267	0.687563	0.192869
896	0.195116	0.558747	0.518661	0.45519	0.680795
897	0.257407	0.299439	0.371811	0.467567	0.766362
898	0.476765	0.67277	0.937412	0.611516	0.915781
899	0.805487	0.773316	0.799405	0.413473	0.699639
900	0.860772	0.773593	0.811573	0.747835	0.74111
901	0.195514	0.594821	0.361557	0.909662	0.856963
902	0.84823	0.931614	0.910706	0.481972	0.670886
903	0.417812	0.809733	0.627285	0.65952	0.607537
904	0.701206	0.33883	0.524791	0.619747	0.189727
905	0.982753	0.947458	0.837519	0.364392	0.540902
906	0.238729	0.642612	0.458141	0.314568	0.303787
907	0.253597	0.279067	0.420494	0.614807	0.890638
908	0.894362	0.441104	0.773843	0.368599	0.298101
909	0.388965	0.436786	0.703196	0.644832	0.518839
910	0.414392	0.451227	0.686562	0.784705	0.764925
911	0.970804	0.733246	0.501863	0.435138	0.661553
912	0.5836	0.442554	0.539859	0.501857	0.88475
913	0.782557	0.21495	0.519894	0.799922	0.570262
914	0.710305	0.247214	0.403443	0.472927	0.21369
915	0.424177	0.670976	0.0943184	0.275001	0.584604
916	0.939735	0.786385	0.604517	0.616612	0.284801
917	0.746148	0.482925	0.233816	0.279752	0.488392
918	0.063174	0.726018	0.498729	0.284611	0.649858
919	0.912326	0.919971	0.914447	0.310012	0.618452
920	0.709039	0.528234	0.309638	0.108031	0.672369
921	0.76852	0.306853	0.459326	0.915202	0.460218
922	0.598809	0.358383	0.763345	0.616744	0.561216
923	0.391717	0.526411	0.385501	0.514639	0.442857
924	0.755287	0.602752	0.675768	0.871382	0.275906
925	0.683252	0.399322	0.397712	0.900539	0.428784
926	0.37504	0.699513	0.340011	0.480977	0.604004
927	0.367609	0.435029	0.0822869	0.461393	0.295162
928	0.895021	0.786273	0.218	0.751539	0.680833
929	0.94656	0.892671	0.566998	0.926943	0.905968
930	0.895888	0.864454	0.553467	0.492381	0.810181
931	0.741193	0.835639	0.88772	0.746043	0.17721
932	0.327275	0.332251	0.448526	0.555254	0.363427
933	0.658444	0.180351	0.715543	0.40837	0.454546
934	0.610975	0.0927961	0.341052	0.490512	0.12623
935	0.21966	0.37448	0.135227	0.339143	0.664673
936	0.236344	0.37417	0.179472	0.782917	0.724704
937	0.670344	0.543582	0.677124	0.640601	0.657487
938	0.483085	0.613296	0.143544	0.506976	0.676512
939	0.538855	0.472063	0.346546	0.86346	0.161193
940	0.307047	0.28591	0.730091	0.371303	0.238441
941	0.757733	0.622947	0.692742	0.872596	0.858703
942	0.414184	0.430181	0.376438	0.873298	0.322197
943	0.405009	0.248316	0.667042	0.420947	0.550255
944	0.403672	0.538381	0.537709	0.323596	0.233324
945	0.883241	0.584507	0.710191	0.364197	0.608271
946	0.77413	0.791877	0.700548	0.453831	0.607814
947	0.813726	0.847241	0.760065	0.651578	0.466587
948	0.414356	0.507731	0.397396	0.322749	0.63349
949	0.924082	0.413358	0.394089	0.464491	0.372342
950	0.122486	0.644793	0.71184	0.287428	0.470818
951	0.407062	0.697874	0.460652	0.25684	0.556504
952	0.445625	0.642627	0.482142	0.420295	0.692281
953	0.939837	0.457053	0.0865843	0.712392	0.503297
954	0.582158	0.26805	0.142282	0.530672	0.553261
955	0.0965082	0.492463	0.846238	0.548139	0.418278
956	0.598514	0.224601	0.087357	0.403861	0.395971
957	0.571551	0.196449	0.36209	0.555054	0.436475
958	0.312856	0.888347	0.730366	0.195877	0.45884
959	0.642274	0.826427	0.413977	0.364686	0.448403
960	0.37671	0.308163	0.40109	0.437305	0.743054
961	0.390855	0.599574	0.111379	0.627863	0.136462
962	0.259526	0.50361	0.787804	0.237483	0.604051
963	0.684199	0.560758	0.458609	0.624503	0.422664
964	0.571288	0.245969	0.264034	0.52265	0.724851
965	0.353113	0.446151	0.466901	0.0846354	0.719121
966	0.579738	0.575454	0.780627	0.470809	0.236431
967	0.756662	0.229446	0.392341	0.287828	0.295309
968	0.335456	0.649365	0.355559	0.330609	0.171992
969	0.799522	0.717846	0.294643	0.208569	0.360861
970	0.759982	0.749519	0.368158	0.332238	0.672143
971	0.544233	0.575764	0.372204	0.539914	0.377801
972	0.853456	0.476701	0.856969	0.337828	0.842305
973	0.625326	0.698492	0.909577	0.415177	0.269087
974	0.402008	0.699571	0.678993	0.615753	0.908389
975	0.283906	0.121411	0.588982	0.497744	0.704858
976	0.677833	0.24065	0.533401	0.710997	0.244885
977	0.846693	0.810569	0.688205	0.471896	0.663975
978	0.273245	0.417348	0.396829	0.34964	0.32649
979	0.622569	0.332814	0.363787	0.31324	0.56078
980	0.579434	0.467009	0.11109	0.522221	0.366831
981	0.0859987	0.944217	0.189064	0.43465	0.432077
982	0.533674	0.258432	0.502352	0.786058	0.38756
983	0.519846	0.564106	0.858007	0.856185	0.367578
984	0.566576	0.503569	0.341192	0.246689	0.217517
985	0.268666	0.456456	0.173666	0.431904	0.164503
986	0.411877	0.502902	0.444265	0.588891	0.527551
987	0.585075	0.59513	0.194852	0.478565	0.644254
988	0.263148	0.674447	0.640382	0.204548	0.678279
989	0.441475	0.284562	0.139028	0.373807	0.186735
990	0.686311	0.945923	0.95752	0.945799	0.718179
991	0.41164	0.656603	0.574145	0.375806	0.443033
992	0.893258	0.691421	0.490602	0.371719	0.262498
993	0.826344	0.818281	0.718182	0.856318	0.446238
994	0.95006	0.97893	0.820664	0.727424	0.447647
995	0.749022	0.748043	0.531145	0.468848	0.776693
996	0.266452	0.410104	0.553117	0.834293	0.385094
997	0.504857	0.811641	0.727896	0.756695	0.728083
998	0.452348	0.448742	0.696543	0.272793	0.509244
999	0.697259	0.330885	0.489702	0.56651	0.40725
1000	0.137907	0.859844	0.362315	0.449192	0.797058
1001	0.442994	0.368882	0.205153	0.764867	0.656243
1002	0.16285	0.288298	0.367987	0.263903	0.208549
1003	0.669866	0.600537	0.306534	0.672533	0.672388
1004	0.591815	0.566475	0.606945	0.479392	0.193542
1005	0.711158	0.520762	0.143877	0.443123	0.414146
1006	0.285422	0.325289	0.47051	0.193026	0.529791
1007	0.741845	0.299022	0.483176	0.345861	0.522276
1008	0.491197	0.796666	0.511264	0.701962	0.693866
1009	0.502955	0.706017	0.570121	0.239085	0.563785
1010	0.553325	0.457757	0.242889	0.0548498	0.500087
1011	0.304875	0.300872	0.461218	0.267836	0.81922
1012	0.0864782	0.754922	0.869283	0.254491	0.176642
1013	0.704801	0.732275	0.38006	0.561529	0.392873
1014	0.834327	0.420504	0.73576	0.681909	0.329996
1015	0.836314	0.537667	0.947288	0.504099	0.532933
1016	0.178055	0.539969	0.408354	0.676329	0.667857
1017	0.909012	0.396516	0.552605	0.789159	0.429989
1018	0.445719	0.899618	0.265265	0.444443	0.859301
1019	0.685588	0.821994	0.663822	0.346552	0.579491
1020	0.214872	0.641456	0.734516	0.131521	0.704466
1021	0.125976	0.276069	0.662217	0.89977	0.146793
1022	0.286249	0.549259	0.542045	0.39901	0.462199
1023	0.785157	0.49378	0.354134	0.585255	0.2597
1024	0.619195	0.392279	0.794564	0.29175	0.359656
1025	0.661611	0.6653	0.627154	0.826207	0.574466
1026	0.189646	0.821086	0.609426	0.818774	0.825903
1027	0.433672	0.832635	0.664954	0.256102	0.814482
1028	0.567629	0.451166	0.236695	0.348562	0.581652
1029	0.288796	0.896484	0.432296	0.544753	0.812534
1030	0.72542	0.619963	0.69618	0.233752	0.296419
1031	0.838479	0.567591	0.553698	0.444029	0.283762
1032	0.651139	0.597081	0.257236	0.700063	0.409162
1033	0.516116	0.636852	0.7679	0.279401	0.596144
1034	0.44587	0.478714	0.473839	0.193594	0.546695
1035	0.195345	0.224045	0.479943	0.831853	0.835935
1036	0.530198	0.243967	0.3606	0.485061	0.1853
1037	0.1961	0.3632	0.295296	0.475831	0.63577
1038	0.696636	0.792148	0.529336	0.464711	0.524407
1039	0.280659	0.234909	0.215375	0.435392	0.382006
1040	0.549779	0.467653	0.792478	0.775916	0.279634
1041	0.439652	0.702869	0.878279	0.632248	0.170969
1042	0.547125	0.720007	0.196145	0.613085	0.499887
1043	0.881433	0.328905	0.315192	0.594658	0.352317
1044	0.677816	0.457558	0.287498	0.387324	0.596877
1045	0.626711	0.875224	0.436389	0.53351	0.448644
1046	0.387979	0.52263	0.494415	0.452993	0.770165
1047	0.419276	0.751372	0.667855	0.631527	0.246987
1048	0.801027	0.706967	0.323007	0.251344	0.638081
1049	0.531421	0.884932	0.468166	0.727573	0.539081
1050	0.404143	0.43382	0.450366	0.808464	0.394968
1051	0.620757	0.533402	0.214498	0.496475	0.264248
1052	0.264705	0.825175	0.359449	0.190858	0.666525
1053	0.594981	0.621664	0.670102	0.558609	0.854962
1054	0.781092	0.84968	0.705599	0.555376	0.592524
1055	0.486252	0.143908	0.141571	0.574975	0.148055
1056	0.395754	0.517606	0.937947	0.269459	0.643907
1057	0.463996	0.36277	0.528125	0.369098	0.18734
1058	0.417901	0.470083	0.689848	0.722097	0.555977
1059	0.332534	0.853194	0.425152	0.478431	0.718995
1060	0.0912351	0.758862	0.452033	0.0772424	0.591746
1061	0.774759	0.521532	0.315611	0.645312	0.276019
1062	0.586541	0.231529	0.709394	0.890278	0.4367
1063	0.317172	0.404387	0.83613	0.306815	0.74545
1064	0.34052	0.19155	0.666486	0.197821	0.746474
1065	0.355153	0.199937	0.638914	0.39707	0.633943
1066	0.631153	0.762501	0.56673	0.467237	0.833535
1067	0.451273	0.650439	0.672372	0.705155	0.830974
1068	0.497496	0.526082	0.515257	0.683715	0.34868
1069	0.650854	0.618602	0.745512	0.439402	0.235132
1070	0.385992	0.500615	0.586546	0.234306	0.322193
1071	0.819461	0.131027	0.725395	0.56065	0.681485
1072	0.663443	0.602886	0.555672	0.672843	0.783919
1073	0.615086	0.416698	0.52393	0.905957	0.496997
1074	0.526631	0.7911	0.0879929	0.471197	0.398304
1075	0.487193	0.565574	0.326598	0.725212	0.663976
1076	0.429915	0.555936	0.903061	0.519412	0.547924
1077	0.174825	0.776646	0.509081	0.538469	0.685816
1078	0.252923	0.744905	0.10286	0.25215	0.37341
1079	0.618415	0.588557	0.86237	0.642347	0.672486
1080	0.578654	0.693429	0.312102	0.501258	0.70999
1081	0.214269	0.44252	0.593684	0.701971	0.635481
1082	0.441854	0.598608	0.160616	0.55626	0.518905
1083	0.71347	0.350565	0.509743	0.462932	0.628708
1084	0.699624	0.516847	0.618831	0.785392	0.801131
1085	0.440892	0.167942	0.606471	0.646727	0.508188
1086	0.836295	0.849801	0.85843	0.798453	0.886968
1087	0.523446	0.350298	0.309625	0.696528	0.860885
1088	0.837805	0.730927	0.905772	0.259698	0.595168
1089	0.149808	0.249511	0.216955	0.556897	0.633737
1090	0.437514	0.511768	0.571563	0.727853	0.239897
1091	0.667789	0.821763	0.455444	0.401038	0.402032
1092	0.141613	0.410646	0.503559	0.799451	0.352276
1093	0.43499	0.645949	0.735863	0.42076	0.712678
1094	0.575075	0.630157	0.451047	0.512699	0.485674
1095	0.204065	0.639174	0.558651	0.595881	0.522059
1096	0.118372	0.400941	0.66519	0.767413	0.338202
1097	0.382339	0.233724	0.890402	0.740867	0.673355
1098	0.723458	0.685191	0.350193	0.308365	0.815254
1099	0.864148	0.688317	0.704834	0.916953	0.72598
1100	0.601419	0.524521	0.73852	0.916876	0.383349
1101	0.350001	0.508587	0.191509	0.831253	0.4353
1102	0.909098	0.400915	0.522129	0.205528	0.144939
1103	0.837175	0.48863	0.553673	0.342191	0.523932
1104	0.48676	0.84928	0.511554	0.502895	0.918958
1105	0.669926	0.532787	0.827748	0.511705	0.521309
1106	0.272616	0.175253	0.364944	0.567547	0.27758
1107	0.328903	0.54662	0.424954	0.400319	0.308371
1108	0.452346	0.256605	0.207621	0.658928	0.749079
1109	0.419136	0.435784	0.248099	0.303566	0.83202
1110	0.738215	0.148178	0.765805	0.528128	0.612815
1111	0.880206	0.350718	0.660439	0.634743	0.690326
1112	0.739201	0.558011	0.428052	0.508397	0.606511
1113	0.905421	0.881202	0.886757	0.444627	0.906252
1114	0.818694	0.460868	0.650158	0.750231	0.51385
1115	0.728259	0.131665	0.661279	0.58425	0.764267
1116	0.562038	0.775463	0.300234	0.761287	0.59654
1117	0.935929	0.732724	0.16637	0.556357	0.39168
1118	0.890653	0.28037	0.243169	0.804429	0.485723
1119	0.52441	0.182902	0.445941	0.660857	0.286304
1120	0.66627	0.477126	0.468355	0.411915	0.350995
1121	0.561596	0.534666	0.938834	0.45064	0.254294
1122	0.358527	0.44125	0.886983	0.713137	0.208322
1123	0.461779	0.0997081	0.495491	0.595393	0.559835
1124	0.344108	0.762945	0.633938	0.641482	0.543307
1125	0.722821	0.246683	0.575596	0.744459	0.707958
1126	0.623635	0.563057	0.391499	0.801567	0.159462
1127	0.367628	0.585571	0.813018	0.808257	0.733669
1128	0.316401	0.661353	0.409601	0.452647	0.516012
1129	0.310248	0.669931	0.462438	0.294749	0.625482
1130	0.488773	0.168241	0.849623	0.60112	0.486164
1131	0.332913	0.586491	0.746032	0.436671	0.237104
1132	0.360557	0.678754	0.877976	0.632859	0.368708
1133	0.565646	0.582258	0.465841	0.559679	0.567235
1134	0.911267	0.834004	0.742367	0.854858	0.735682
1135	0.898347	0.958851	0.801771	0.752332	0.664055
1136	0.713788	0.891095	0.68807	0.351868	0.897822
1137	0.697939	0.444926	0.48595	0.901628	0.70916
1138	0.299634	0.644332	0.435736	0.58656	0.632139
1139	0.843201	0.673498	0.148758	0.943169	0.223614
1140	0.809944	0.634895	0.505762	0.360655	0.597477
1141	0.283136	0.257361	0.705675	0.326353	0.308781
1142	0.546633	0.320135	0.0844075	0.701139	0.401363
1143	0.370246	0.244836	0.542259	0.649757	0.767443
1144	0.445417	0.799261	0.989471	0.732521	0.725884
1145	0.295248	0.686539	0.266025	0.166968	0.449982
1146	0.829335	0.744142	0.913175	0.846537	0.472384
1147	0.592053	0.714808	0.539997	0.605715	0.406557
1148	0.61596	0.487913	0.237929	0.415767	0.139343
1149	0.645145	0.363713	0.188524	0.496913	0.468397
1150	0.585961	0.319736	0.329394	0.67405	0.193788
1151	0.301982	0.690072	0.532818	0.231831	0.447713
1152	0.908242	0.965721	0.789798	0.7775	0.582691
1153	0.443953	0.567718	0.540255	0.208498	0.744417
1154	0.414411	0.317707	0.721015	0.788874	0.415974
1155	0.955183	0.78121	0.76625	0.805026	0.746233
1156	0.549423	0.729569	0.512924	0.611948	0.494856
1157	0.414642	0.885222	0.363468	0.444335	0.627684
1158	0.820196	0.697758	0.247517	0.558452	0.509175
1159	0.515286	0.481609	0.242191	0.863007	0.596261
1160	0.841351	0.327216	0.552319	0.139397	0.77704
1161	0.643739	0.879356	0.550813	0.374283	0.307418
1162	0.832346	0.745707	0.679094	0.859589	0.540593
1163	0.242606	0.482699	0.622482	0.534229	0.808798
1164	0.714616	0.544724	0.245654	0.496344	0.121208
1165	0.286241	0.263067	0.831221	0.902028	0.36426
1166	0.366183	0.583815	0.42248	0.371855	0.70453
1167	0.156883	0.88092	0.809574	0.615282	0.719289
1168	0.310354	0.394265	0.416402	0.347005	0.36636
1169	0.704286	0.307824	0.484779	0.247477	0.845536
1170	0.329008	0.724685	0.74316	0.722604	0.358423
1171	0.603991	0.844909	0.336597	0.556652	0.412901
1172	0.666518	0.925695	0.928163	0.689733	0.398959
1173	0.334322	0.495574	0.727678	0.251369	0.456456
1174	0.522297	0.274464	0.265692	0.379538	0.575653
1175	0.505493	0.731005	0.214876	0.320199	0.455139
1176	0.775264	0.177067	0.241652	0.106224	0.684076
1177	0.697173	0.435912	0.286746	0.664557	0.483083
1178	0.831037	0.320669	0.501359	0.299737	0.770328
1179	0.794936	0.763234	0.817918	0.226542	0.426818
1180	0.6738	0.686496	0.370524	0.809068	0.802387
1181	0.307607	0.309777	0.658203	0.519273	0.327483
1182	0.322696	0.386071	0.345261	0.525463	0.100497
1183	0.351204	0.276994	0.68091	0.556052	0.492877
1184	0.21513	0.788338	0.801307	0.636665	0.877864
1185	0.486722	0.235952	0.800735	0.440455	0.526309
1186	0.549214	0.152435	0.118905	0.828469	0.766214
1187	0.301906	0.200508	0.62915	0.282976	0.612038
1188	0.730823	0.441528	0.345115	0.699385	0.426912
1189	0.94263	0.939603	0.634834	0.877173	0.420867
1190	0.462437	0.902594	0.735416	0.581318	0.832526
1191	0.934392	0.677192	0.425223	0.850749	0.844206
1192	0.369345	0.414642	0.444863	0.571414	0.654737
1193	0.382782	0.177865	0.397243	0.556486	0.823133
1194	0.547476	0.160011	0.494833	0.434401	0.808013
1195	0.721608	0.427858	0.273654	0.55105	0.595178
1196	0.437759	0.16288	0.641709	0.677153	0.613047
1197	0.490078	0.561222	0.553367	0.309726	0.116574
1198	0.840402	0.792127	0.528142	0.783507	0.469227
1199	0.939321	0.652189	0.849356	0.902522	0.758397
1200	0.932775	0.978151	0.362619	0.566625	0.852224
1201	0.73107	0.581284	0.805279	0.733414	0.420334
1202	0.255045	0.365668	0.77134	0.377758	0.295409
1203	0.707054	0.754737	0.729962	0.609878	0.477414
1204	0.642351	0.331423	0.497445	0.299974	0.464903
1205	0.114075	0.385856	0.869421	0.639121	0.858947
1206	0.789807	0.814102	0.271438	0.534225	0.906128
1207	0.663365	0.794479	0.505011	0.39514	0.4512
1208	0.166047	0.398701	0.272943	0.287558	0.649272
1209	0.731367	0.520672	0.550889	0.317302	0.813647
1210	0.54578	0.804876	0.374397	0.500802	0.0764058
1211	0.897042	0.900693	0.769333	0.774657	0.615011
1212	0.981742	0.797679	0.934002	0.691134	0.700637
1213	0.945971	0.940412	0.929597	0.645746	0.796553
1214	0.684106	0.263025	0.793087	0.497946	0.282682
1215	0.165072	0.803776	0.703232	0.201329	0.672748
1216	0.595645	0.356489	0.160514	0.887036	0.490865
1217	0.263297	0.639866	0.0495663	0.429578	0.311801
1218	0.837178	0.508571	0.385345	0.795848	0.174023
1219	0.385471	0.405488	0.642494	0.560989	0.635447
1220	0.796716	0.965031	0.941146	0.68697	0.616973
1221	0.704918	0.382288	0.262336	0.508167	0.542909
1222	0.283554	0.59429	0.52069	0.642703	0.413705
1223	0.225205	0.418063	0.731156	0.212657	0.855005
1224	0.14527	0.452605	0.127133	0.343197	0.835498
1225	0.464714	0.386536	0.502163	0.250163	0.299005
1226	0.784501	0.615429	0.470604	0.625434	0.560727
1227	0.144045	0.940016	0.567075	0.626139	0.814128
1228	0.654704	0.596681	0.721643	0.403669	0.716414
1229	0.395962	0.749156	0.457324	0.772448	0.846439
1230	0.335354	0.783993	0.507104	0.476028	0.508232
1231	0.295592	0.232892	0.821288	0.130161	0.349946
1232	0.472746	0.485917	0.225234	0.882358	0.796401
1233	0.270101	0.554227	0.160883	0.350192	0.789097
1234	0.470336	0.394294	0.375987	0.782224	0.766787
1235	0.50756	0.456882	0.748516	0.747114	0.601742
1236	0.296868	0.251278	0.546366	0.131315	0.719609
1237	0.825591	0.858106	0.893451	0.960326	0.65919
1238	0.59675	0.627965	0.330116	0.410206	0.544961
1239	0.491103	0.100765	0.735619	0.633468	0.823599
1240	0.599507	0.581853	0.562151	0.638724	0.278795
1241	0.845024	0.606942	0.690351	0.305572	0.612155
1242	0.400561	0.71993	0.153451	0.227713	0.867101
1243	0.476808	0.516465	0.434458	0.462337	0.244815
1244	0.510215	0.814262	0.419499	0.718554	0.604115
1245	0.460564	0.540748	0.136675	0.618346	0.485278
1246	0.588077	0.413561	0.570514	0.673713	0.586204
1247	0.508456	0.571961	0.656986	0.791531	0.600623
1248	0.144118	0.833608	0.456405	0.301879	0.701449
1249	0.569784	0.548454	0.404086	0.419943	0.415026
1250	0.603983	0.3512	0.659591	0.562052	0.232224
1251	0.848996	0.343331	0.428489	0.497422	0.110758
1252	0.338048	0.378559	0.83305	0.508158	0.814477
1253	0.491911	0.739608	0.728146	0.844843	0.374496
1254	0.459991	0.959703	0.611541	0.779181	0.433582
1255	0.941877	0.61608	0.870713	0.66684	0.752702
1256	0.325999	0.164032	0.416979	0.343309	0.672412
1257	0.432371	0.71034	0.315272	0.771441	0.592813
1258	0.534082	0.829196	0.514683	0.268101	0.362649
1259	0.666344	0.931217	0.676771	0.578691	0.302967
1260	0.931424	0.906161	0.538647	0.394321	0.487579
1261	0.1731	0.403219	0.813374	0.750213	0.17243
1262	0.696715	0.287283	0.217923	0.673885	0.316864
1263	0.593169	0.516324	0.26123	0.665211	0.449605
1264	0.347465	0.375081	0.630446	0.414419	0.111575
1265	0.0759474	0.394843	0.688181	0.450072	0.138371
1266	0.34841	0.627614	0.148706	0.282579	0.427708
1267	0.335484	0.481801	0.341416	0.862351	0.368063
1268	0.362627	0.403495	0.0903961	0.537459	0.786936
1269	0.726593	0.822086	0.323265	0.326696	0.648115
1270	0.31732	0.764444	0.413854	0.309024	0.29728
1271	0.689204	0.560364	0.725156	0.510479	0.86327
1272	0.952291	0.68912	0.641626	0.134581	0.744502
1273	0.430916	0.15083	0.546833	0.206465	0.525234
1274	0.501271	0.438624	0.606627	0.648358	0.593913
1275	0.167929	0.633526	0.872508	0.881422	0.408085
1276	0.415623	0.248517	0.76278	0.586951	0.243464
1277	0.216127	0.91567	0.837003	0.267195	0.7625
1278	0.826387	0.342662	0.756753	0.32508	0.911436
1279	0.298137	0.801313	0.278192	0.461566	0.469889
1280	0.621878	0.769643	0.782807	0.709215	0.311363
1281	0.719215	0.373926	0.693296	0.451909	0.823
1282	0.17416	0.285702	0.743056	0.274895	0.301352
1283	0.502169	0.385757	0.489388	0.664918	0.637074
1284	0.550321	0.563534	0.474828	0.392126	0.311287
1285	0.238663	0.417486	0.693546	0.369858	0.733677
1286	0.416997	0.349902	0.775905	0.704685	0.486454
1287	0.397155	0.372779	0.913185	0.168214	0.361364
1288	0.886669	0.791748	0.486669	0.463044	0.759713
1289	0.630292	0.609127	0.595963	0.675238	0.355079
1290	0.820998	0.298173	0.560972	0.678946	0.655615
1291	0.330146	0.735579	0.229037	0.460777	0.247014
1292	0.598633	0.640405	0.710681	0.862215	0.265157
1293	0.104137	0.357501	0.457848	0.623904	0.641395
1294	0.220336	0.416529	0.475783	0.49295	0.491274
1295	0.745787	0.932479	0.0420405	0.837188	0.882765
1296	0.715011	0.576862	0.679318	0.612093	0.381135
1297	0.255154	0.453966	0.44357	0.44486	0.567522
1298	0.90261	0.789668	0.408051	0.485774	0.530484
1299	0.528105	0.543998	0.285288	0.613111	0.656076
1300	0.445731	0.382895	0.347869	0.705537	0.751241
1301	0.358007	0.476823	0.111139	0.710596	0.735117
1302	0.222719	0.696545	0.65278	0.744097	0.195631
1303	0.455094	0.87644	0.773382	0.618052	0.535222
1304	0.87962	0.276134	0.771691	0.281879	0.594605
1305	0.723191	0.717597	0.270415	0.491457	0.783673
1306	0.668634	0.707923	0.522013	0.844327	0.665232
1307	0.683966	0.740306	0.740795	0.837521	0.68054
1308	0.552997	0.259257	0.210987	0.231309	0.759931
1309	0.462738	0.343586	0.265834	0.155258	0.871813
1310	0.461523	0.534002	0.534174	0.392732	0.863394
1311	0.315307	0.673866	0.344363	0.702296	0.379044
1312	0.852676	0.635938	0.408968	0.586192	0.662413
1313	0.854183	0.65662	0.717392	0.831783	0.668474
1314	0.6982	0.895118	0.58066	0.852669	0.505243
1315	0.506345	0.205666	0.233397	0.351463	0.50932
1316	0.727149	0.14669	0.446116	0.255066	0.305758
1317	0.141691	0.161702	0.867063	0.282341	0.145754
1318	0.721683	0.639026	0.255439	0.691333	0.202956
1319	0.939489	0.225954	0.353547	0.509814	0.480268
1320	0.972466	0.653881	0.737357	0.805409	0.68046
1321	0.566243	0.332265	0.840254	0.339467	0.294785
1322	0.728626	0.840833	0.657792	0.686966	0.23007
1323	0.8525	0.497687	0.925834	0.287733	0.524922
1324	0.843847	0.526922	0.256944	0.846621	0.380043
1325	0.820612	0.845942	0.693385	0.743075	0.893046
1326	0.500339	0.646162	0.653857	0.269912	0.336975
1327	0.451297	0.715158	0.411248	0.710883	0.230862
1328	0.697281	0.620872	0.4316	0.449511	0.735909
1329	0.838493	0.868275	0.569299	0.888245	0.457796
1330	0.440758	0.277804	0.342529	0.335819	0.504982
1331	0.592453	0.49883	0.661952	0.470316	0.527874
1332	0.576164	0.670557	0.556653	0.607447	0.64424
1333	0.309221	0.786501	0.29238	0.289268	0.350808
1334	0.475698	0.360396	0.282327	0.690261	0.160444
1335	0.825222	0.879465	0.789071	0.434519	0.709787
1336	0.157533	0.429003	0.513282	0.503218	0.957604
1337	0.21262	0.244689	0.544212	0.437835	0.16729
1338	0.418462	0.649507	0.539409	0.483972	0.644246
1339	0.25402	0.503076	0.409343	0.608957	0.200924
1340	0.986325	0.553566	0.858124	0.709973	0.816882
1341	0.815223	0.839013	0.169406	0.71389	0.649863
1342	0.204185	0.622095	0.728858	0.604668	0.898565
1343	0.591586	0.130368	0.303932	0.703702	0.790239
1344	0.624221	0.385669	0.077587	0.345174	0.376233
1345	0.794395	0.279445	0.700998	0.435971	0.223564
1346	0.967945	0.778562	0.695256	0.641358	0.561903
1347	0.421442	0.765949	0.529044	0.0717725	0.728163
1348	0.896579	0.88558	0.904549	0.390685	0.904325
1349	0.889063	0.875712	0.47825	0.527985	0.559929
1350	0.443641	0.607174	0.342421	0.521517	0.370589
1351	0.55683	0.482718	0.710608	0.259317	0.425209
1352	0.376539	0.685736	0.240874	0.607789	0.170563
1353	0.278835	0.744564	0.766355	0.177591	0.790301
1354	0.595785	0.556124	0.417182	0.487652	0.201465
1355	0.59805	0.668842	0.137822	0.745518	0.270489
1356	0.761976	0.832593	0.736276	0.160269	0.743669
1357	0.516501	0.347554	0.555742	0.385804	0.316492
1358	0.463693	0.303071	0.697743	0.854172	0.547269
1359	0.354698	0.320569	0.552853	0.743742	0.437003
1360	0.487598	0.838851	0.645521	0.413022	0.522304
1361	0.5469	0.41429	0.473417	0.102413	0.27372
1362	0.429443	0.76883	0.235899	0.375288	0.612491
1363	0.587859	0.423446	0.0922495	0.646633	0.348238
1364	0.5325	0.731848	0.200685	0.686451	0.0957764
1365	0.651955	0.794022	0.466263	0.251056	0.866227
1366	0.747936	0.633405	0.15652	0.613167	0.739757
1367	0.788015	0.709235	0.726002	0.837283	0.747867
1368	0.263023	0.187828	0.479782	0.417367	0.668689
1369	0.908329	0.816819	0.351096	0.820392	0.26305
1370	0.561694	0.647759	0.736435	0.733677	0.635775
1371	0.401382	0.330103	0.566202	0.790789	0.705118
1372	0.19162	0.166276	0.636118	0.592754	0.420235
1373	0.95398	0.82135	0.764167	0.850438	0.603241
1374	0.892125	0.589103	0.37738	0.155793	0.380812
1375	0.158679	0.80366	0.520767	0.911479	0.866866
1376	0.547848	0.17459	0.253788	0.480676	0.339248
1377	0.46687	0.155116	0.162421	0.33302	0.8396
1378	0.622133	0.904066	0.525962	0.693121	0.901612
1379	0.822468	0.199986	0.683668	0.507989	0.0874335
1380	0.33163	0.349965	0.572329	0.390465	0.568104
1381	0.534713	0.534792	0.611532	0.697249	0.357499
1382	0.872126	0.57743	0.596397	0.639622	0.236745
1383	0.409859	0.78478	0.603888	0.657319	0.647956
1384	0.723149	0.4548	0.578484	0.458628	0.501617
1385	0.858897	0.354638	0.683131	0.722338	0.356454
1386	0.163058	0.639141	0.642181	0.785311	0.732381
1387	0.609538	0.765223	0.183129	0.625799	0.0571413
1388	0.423831	0.468	0.250512	0.171517	0.376577
1389	0.491016	0.55023	0.234678	0.442058	0.1664
1390	0.527687	0.652421	0.730003	0.703122	0.407275
1391	0.0575635	0.4667	0.251859	0.321518	0.601262
1392	0.264775	0.81872	0.458054	0.505609	0.308378
1393	0.714422	0.932034	0.746024	0.733129	0.733784
1394	0.492866	0.893706	0.726548	0.441528	0.816691
1395	0.795942	0.910093	0.178773	0.572681	0.791877
1396	0.831753	0.495716	0.934331	0.291795	0.431266
1397	0.319025	0.655102	0.893302	0.302305	0.727751
1398	0.193545	0.444998	0.789468	0.604028	0.431207
1399	0.93684	0.840205	0.823277	0.738281	0.552822
1400	0.348873	0.765086	0.365963	0.72024	0.234455
1401	0.453551	0.238835	0.417081	0.286307	0.640842
1402	0.614154	0.476906	0.341466	0.575934	0.609801
1403	0.523654	0.677042	0.516175	0.666129	0.585615
1404	0.760476	0.302654	0.509153	0.622431	0.763893
1405	0.0896077	0.736543	0.683062	0.5977	0.332468
1406	0.434364	0.770776	0.731095	0.4694	0.836786
1407	0.358913	0.73898	0.332514	0.166108	0.28549
1408	0.597946	0.798561	0.596566	0.386473	0.741394
1409	0.818848	0.78622	0.652535	0.764896	0.260486
1410	0.561564	0.466525	0.469636	0.459979	0.564452
1411	0.543087	0.576654	0.762954	0.762438	0.774154
1412	0.404628	0.640364	0.273494	0.652114	0.855371
1413	0.180832	0.746272	0.191313	0.669462	0.385765
1414	0.907646	0.921101	0.549684	0.699128	0.488273
1415	0.661862	0.624725	0.308054	0.700672	0.550941
1416	0.489752	0.534442	0.563286	0.860785	0.880546
1417	0.492676	0.561324	0.543405	0.893276	0.174377
1418	0.728703	0.952047	0.676096	0.792375	0.226614
1419	0.368111	0.542823	0.547231	0.736646	0.385786
1420	0.223896	0.778807	0.633743	0.49516	0.472712
1421	0.363848	0.724726	0.40596	0.432551	0.726657
1422	0.95786	0.846593	0.797517	0.674679	0.316382
1423	0.0906289	0.449487	0.428103	0.336493	0.350437
1424	0.895037	0.769113	0.717372	0.33418	0.664949
1425	0.898399	0.503592	0.610291	0.330312	0.468581
1426	0.503111	0.059004	0.767495	0.684338	0.874239
1427	0.644683	0.953978	0.776385	0.750252	0.942552
1428	0.487483	0.760688	0.598898	0.384455	0.746343
1429	0.318576	0.810251	0.28908	0.686202	0.0862396
1430	0.688485	0.526965	0.522364	0.111009	0.67972
1431	0.472723	0.782741	0.871397	0.138287	0.626657
1432	0.350685	0.45579	0.268541	0.7195	0.82037
1433	0.898692	0.83388	0.866935	0.649443	0.489495
1434	0.360827	0.26412	0.795079	0.473155	0.604766
1435	0.858606	0.590522	0.595048	0.506133	0.485715
1436	0.282581	0.351407	0.533685	0.764644	0.798492
1437	0.778556	0.472279	0.857321	0.653969	0.649082
1438	0.51355	0.23593	0.934499	0.487157	0.766579
1439	0.675099	0.56745	0.717371	0.574905	0.673314
1440	0.524161	0.532919	0.394778	0.237221	0.534178
1441	0.798263	0.261565	0.238504	0.72148	0.44927
1442	0.135097	0.530482	0.59673	0.703604	0.876545
1443	0.392109	0.63424	0.848668	0.733829	0.530819
1444	0.394714	0.159806	0.195739	0.223565	0.390589
1445	0.828129	0.376628	0.573626	0.758131	0.841391
1446	0.889495	0.972731	0.858457	0.888325	0.742637
1447	0.529844	0.758491	0.460727	0.529566	0.462231
1448	0.875949	0.530899	0.804102	0.216648	0.551729
1449	0.282116	0.287838	0.555852	0.511874	0.391959
1450	0.804922	0.292923	0.462894	0.65319	0.612166
1451	0.409431	0.647095	0.336123	0.531178	0.366132
1452	0.226301	0.936365	0.268264	0.600541	0.0977201
1453	0.720424	0.585621	0.563103	0.686102	0.345018
1454	0.688533	0.821063	0.655572	0.522743	0.634939
1455	0.211424	0.64186	0.729613	0.591715	0.3657
1456	0.575164	0.60858	0.750338	0.219696	0.354245
1457	0.740923	0.692967	0.960479	0.576988	0.797806
1458	0.839754	0.82181	0.631679	0.749987	0.78232
1459	0.238699	0.179102	0.453785	0.325839	0.311912
1460	0.688958	0.446002	0.598582	0.823385	0.346301
1461	0.395709	0.624723	0.307856	0.336167	0.437538
1462	0.923229	0.308398	0.232398	0.238589	0.315206
1463	0.442797	0.971827	0.631824	0.608472	0.618607
1464	0.144073	0.154576	0.319778	0.672281	0.571704
1465	0.567802	0.820048	0.563372	0.371959	0.549017
1466	0.670658	0.835661	0.560678	0.395178	0.402003
1467	0.570494	0.498243	0.450705	0.418971	0.786783
1468	0.477793	0.442559	0.483075	0.668033	0.073076
1469	0.748776	0.366151	0.391187	0.434264	0.323751
1470	0.656322	0.866268	0.253439	0.467048	0.507889
1471	0.562475	0.804825	0.726262	0.74767	0.334655
1472	0.744754	0.446375	0.239136	0.654912	0.702887
1473	0.741766	0.532306	0.772331	0.21358	0.0808658
1474	0.92358	0.895016	0.500968	0.577176	0.304846
1475	0.251376	0.385559	0.614059	0.387316	0.382971
1476	0.533546	0.241293	0.512179	0.184703	0.149646
1477	0.28411	0.951265	0.937841	0.308836	0.631373
1478	0.735592	0.698488	0.692695	0.745228	0.420327
1479	0.190773	0.719193	0.369847	0.71999	0.848178
1480	0.322807	0.68093	0.820781	0.57058	0.338502
1481	0.403974	0.558877	0.281705	0.236159	0.758921
1482	0.834439	0.892826	0.831718	0.748666	0.567705
1483	0.707013	0.809648	0.835672	0.894825	0.584373
1484	0.619606	0.576631	0.688661	0.872848	0.704815
1485	0.918151	0.953668	0.658181	0.856995	0.2994
1486	0.891365	0.76422	0.565048	0.791343	0.288544
1487	0.651874	0.861089	0.835631	0.549362	0.778504
1488	0.89671	0.752244	0.656613	0.70724	0.705782
1489	0.264741	0.322126	0.400764	0.527394	0.786967
1490	0.717644	0.491436	0.449875	0.669834	0.386297
1491	0.326259	0.555791	0.460639	0.1741	0.316832
1492	0.713906	0.46542	0.271523	0.285814	0.819668
1493	0.4253	0.315736	0.797819	0.49005	0.471982
1494	0.874922	0.485038	0.900436	0.799508	0.470254
1495	0.641668	0.262085	0.537404	0.527403	0.145989
1496	0.559106	0.149758	0.36659	0.737745	0.542445
1497	0.354108	0.886114	0.740116	0.709836	0.313186
1498	0.568989	0.608744	0.181882	0.907956	0.53433
1499	0.744225	0.540993	0.340272	0.735478	0.693248
1500	0.815992	0.311347	0.766702	0.272115	0.643559
1501	0.669601	0.577177	0.116923	0.745791	0.402177
1502	0.530829	0.442592	0.259751	0.582747	0.278502
1503	0.374	0.260307	0.366726	0.556466	0.481817
1504	0.49446	0.500593	0.494644	0.419779	0.146758
1505	0.719207	0.943411	0.75018	0.8041	0.337827
1506	0.656741	0.38203	0.273733	0.293031	0.743629
1507	0.425215	0.447961	0.340962	0.431613	0.593744
1508	0.338242	0.794614	0.907075	0.599724	0.616479
1509	0.455816	0.957032	0.296182	0.670741	0.371917
1510	0.30804	0.473791	0.433452	0.607953	0.356897
1511	0.871666	0.858402	0.732534	0.635641	0.852564
1512	0.264501	0.309375	0.850904	0.542821	0.254905
1513	0.673502	0.467866	0.198791	0.192632	0.381459
1514	0.557838	0.704904	0.691039	0.73355	0.740081
1515	0.680734	0.794145	0.763343	0.724705	0.816769
1516	0.874031	0.192615	0.740278	0.301588	0.616042
1517	0.413083	0.708512	0.779427	0.548808	0.192912
1518	0.155582	0.58809	0.617101	0.552994	0.388288
1519	0.546708	0.672414	0.3234	0.88975	0.435777
1520	0.333619	0.148339	0.570268	0.387297	0.663633
1521	0.371943	0.497486	0.620566	0.342518	0.316192
1522	0.818458	0.866476	0.685821	0.602382	0.847344
1523	0.64922	0.364071	0.760668	0.232663	0.441156
1524	0.777995	0.953624	0.488191	0.78144	0.70646
1525	0.629327	0.339989	0.803611	0.768529	0.514833
1526	0.767299	0.932241	0.591567	0.763941	0.795075
1527	0.438143	0.842545	0.408061	0.726879	0.483367
1528	0.914201	0.747336	0.741774	0.522929	0.659133
1529	0.408843	0.458731	0.319506	0.529005	0.784764
1530	0.576618	0.691165	0.600546	0.381422	0.247409
1531	0.324106	0.363411	0.759865	0.425498	0.214011
1532	0.506721	0.463508	0.562125	0.462942	0.512876
1533	0.783165	0.82203	0.538097	0.802933	0.678816
1534	0.411205	0.346615	0.692872	0.707419	0.371972
1535	0.725333	0.637801	0.662928	0.459686	0.422382
1536	0.380727	0.0387805	0.140847	0.732624	0.835655
1537	0.690639	0.319052	0.393694	0.62933	0.170096
1538	0.550711	0.105892	0.951128	0.731935	0.374878
1539	0.802074	0.552162	0.489346	0.232873	0.707089
1540	0.35661	0.214594	0.310146	0.671025	0.0796909
1541	0.719011	0.462973	0.578229	0.811547	0.13629
1542	0.350697	0.618603	0.322613	0.900038	0.663728
1543	0.295361	0.341716	0.20566	0.439589	0.534985
1544	0.861126	0.874136	0.42848	0.661192	0.668565
1545	0.422755	0.889616	0.785433	0.694337	0.830475
1546	0.562395	0.109146	0.278383	0.420658	0.458092
1547	0.445402	0.436975	0.497454	0.880515	0.771524
1548	0.830807	0.286522	0.445263	0.590189	0.176873
1549	0.749465	0.762825	0.416427	0.36394	0.217995
1550	0.511547	0.333956	0.660386	0.332892	0.532882
1551	0.390422	0.0972382	0.518395	0.482933	0.683873
1552	0.84904	0.701493	0.405411	0.604609	0.570344
1553	0.367834	0.850162	0.399556	0.32377	0.185497
1554	0.343355	0.0633075	0.355079	0.497181	0.267752
1555	0.301391	0.320561	0.457169	0.26798	0.381457
1556	0.0923275	0.480881	0.0795503	0.660862	0.306025
1557	0.416395	0.634263	0.293138	0.935084	0.534596
1558	0.675289	0.718275	0.337457	0.400247	0.430923
1559	0.467112	0.124028	0.519599	0.193939	0.523763
1560	0.410498	0.37197	0.869582	0.443265	0.433193
1561	0.813773	0.565508	0.562833	0.937203	0.707478
1562	0.489302	0.315907	0.42359	0.741043	0.276953
1563	0.576234	0.524284	0.349731	0.245809	0.473676
1564	0.285722	0.731655	0.512702	0.533792	0.331359
1565	0.197698	0.463123	0.210943	0.391043	0.0764405
1566	0.155187	0.625052	0.198384	0.250241	0.363125
1567	0.466486	0.377656	0.621602	0.642128	0.687894
1568	0.817054	0.759167	0.736993	0.453229	0.204782
1569	0.930022	0.791373	0.695052	0.714588	0.662487
1570	0.682841	0.914171	0.732699	0.473728	0.931898
1571	0.873628	0.723017	0.717617	0.679145	0.939513
1572	0.396564	0.618393	0.338609	0.372602	0.607922
1573	0.444273	0.333232	0.725933	0.407138	0.393978
1574	0.190362	0.357279	0.179911	0.652388	0.461192
1575	0.662175	0.855565	0.78179	0.834927	0.711747
1576	0.354663	0.660429	0.762856	0.523722	0.339033
1577	0.0681225	0.754932	0.19115	0.424988	0.636014
1578	0.637621	0.270025	0.51824	0.872471	0.49031
1579	0.831132	0.82369	0.392177	0.333117	0.812249
1580	0.759459	0.325217	0.809543	0.468346	0.0603202
1581	0.429615	0.425307	0.560474	0.634232	0.755186
1582	0.859143	0.640379	0.419394	0.319347	0.637498
1583	0.699662	0.228024	0.311464	0.361988	0.718547
1584	0.507457	0.598369	0.266186	0.833347	0.0942955
1585	0.251699	0.368701	0.469336	0.292387	0.282865
1586	0.749387	0.408641	0.523086	0.378421	0.152503
1587	0.689912	0.589635	0.236399	0.533301	0.337475
1588	0.389916	0.613079	0.272884	0.391988	0.766591
1589	0.620394	0.83402	0.642328	0.24218	0.27045
1590	0.341538	0.942409	0.732964	0.310756	0.85731
1591	0.890215	0.22855	0.570056	0.921175	0.910475
1592	0.508829	0.481901	0.315826	0.720825	0.157432
1593	0.801421	0.857818	0.513135	0.396319	0.49838
1594	0.685117	0.332672	0.304293	0.610829	0.21553
1595	0.382545	0.299595	0.254505	0.271464	0.409144
1596	0.599966	0.563689	0.898691	0.266366	0.514973
1597	0.701363	0.282876	0.272287	0.262485	0.634837
1598	0.494582	0.402993	0.326107	0.801866	0.672194
1599	0.929267	0.69483	0.888377	0.772934	0.736634
1600	0.819293	0.897855	0.746752	0.240825	0.724474
1601	0.419526	0.348825	0.548487	0.449316	0.513046
1602	0.349391	0.693373	0.642103	0.831732	0.471495
1603	0.197501	0.264544	0.581773	0.565452	0.205542
1604	0.476162	0.407994	0.726114	0.474622	0.518804
1605	0.697536	0.591564	0.45233	0.665735	0.174231
1606	0.246277	0.727168	0.305053	0.576906	0.891976
1607	0.101827	0.795313	0.707602	0.263349	0.68483
1608	0.635146	0.405967	0.306246	0.124547	0.586255
1609	0.558388	0.393425	0.581783	0.28058	0.639061
1610	0.584373	0.382835	0.45304	0.421531	0.367398
1611	0.362542	0.647302	0.366384	0.514931	0.634303
1612	0.689958	0.737086	0.387488	0.436728	0.589927
1613	0.737363	0.123682	0.724369	0.409266	0.637129
1614	0.681363	0.791869	0.746909	0.563906	0.43366
1615	0.480938	0.47745	0.820852	0.700305	0.180483
1616	0.746581	0.725812	0.451583	0.528988	0.622377
1617	0.696522	0.867009	0.771352	0.48091	0.29262
1618	0.651766	0.657471	0.931441	0.792724	0.398296
1619	0.939917	0.71385	0.936643	0.465827	0.767353
1620	0.638646	0.651349	0.172932	0.905969	0.395956
1621	0.428102	0.147441	0.260206	0.060669	0.572761
1622	0.415281	0.241279	0.592298	0.86983	0.533311
1623	0.29945	0.62163	0.437256	0.801905	0.181847
1624	0.482785	0.719373	0.423494	0.725118	0.684409
1625	0.274773	0.761896	0.584584	0.312877	0.334919
1626	0.0963552	0.567731	0.647352	0.560286	0.630941
1627	0.490875	0.390471	0.58549	0.553905	0.701801
1628	0.61817	0.628284	0.142044	0.0756424	0.313831
1629	0.911751	0.578879	0.419812	0.585524	0.690436
1630	0.432033	0.884563	0.197187	0.294171	0.44305
1631	0.500819	0.0691945	0.23615	0.799235	0.249004
1632	0.438844	0.776441	0.797073	0.531659	0.769235
1633	0.941532	0.652459	0.343853	0.509533	0.295081
1634	0.791794	0.90872	0.757822	0.930296	0.422405
1635	0.723484	0.851749	0.749863	0.575328	0.75927
1636	0.950032	0.723468	0.265662	0.901308	0.767867
1637	0.242829	0.204286	0.18799	0.310144	0.145617
1638	0.244065	0.652976	0.434859	0.306156	0.644648
1639	0.726609	0.847457	0.448361	0.836282	0.874858
1640	0.783132	0.527891	0.52413	0.765211	0.876001
1641	0.897465	0.904602	0.465758	0.44653	0.7924
1642	0.28717	0.949182	0.931555	0.905396	0.85905
1643	0.766527	0.877014	0.697194	0.817812	0.628414
1644	0.938733	0.77267	0.561365	0.871758	0.849792
1645	0.924088	0.63694	0.784455	0.496617	0.544341
1646	0.668916	0.652436	0.862857	0.532092	0.897299
1647	0.106344	0.437383	0.622598	0.507915	0.807417
1648	0.685797	0.782596	0.162282	0.56745	0.217007
1649	0.972629	0.828919	0.600367	0.892794	0.775486
1650	0.149745	0.35663	0.417181	0.469614	0.271063
1651	0.734883	0.502002	0.365414	0.31632	0.933118
1652	0.800219	0.577083	0.263745	0.425268	0.192864
1653	0.751636	0.15073	0.814651	0.516379	0.526875
1654	0.266429	0.662484	0.60163	0.666634	0.662437
1655	0.774652	0.849603	0.603904	0.491579	0.486723
1656	0.479388	0.401295	0.904337	0.344994	0.871467
1657	0.811196	0.780207	0.907263	0.699585	0.451361
1658	0.296377	0.548334	0.728976	0.52964	0.239269
1659	0.466384	0.422915	0.91467	0.57472	0.755245
1660	0.606734	0.314051	0.504587	0.327558	0.756027
1661	0.202939	0.721508	0.51879	0.654009	0.830515
1662	0.422811	0.535722	0.515677	0.195096	0.90218
1663	0.137091	0.574058	0.392174	0.55878	0.751952
1664	0.52381	0.497597	0.240001	0.705865	0.557245
1665	0.383744	0.405297	0.23265	0.307402	0.487496
1666	0.567875	0.634731	0.723239	0.855827	0.548779
1667	0.460462	0.404492	0.758592	0.585029	0.687201
1668	0.938006	0.864384	0.680145	0.356289	0.307379
1669	0.22956	0.552842	0.785093	0.597773	0.582651
1670	0.139049	0.677657	0.670344	0.394822	0.477302
1671	0.526988	0.534262	0.614905	0.38759	0.716227
1672	0.327803	0.813499	0.571187	0.630724	0.734155
1673	0.619108	0.241697	0.516017	0.750607	0.740604
1674	0.897252	0.277272	0.555825	0.72766	0.809261
1675	0.254429	0.502737	0.649273	0.720532	0.189067
1676	0.920885	0.688944	0.451028	0.680783	0.778168
1677	0.757801	0.921681	0.789479	0.505127	0.46246
1678	0.845834	0.927822	0.805847	0.324952	0.380854
1679	0.77814	0.297127	0.576839	0.290177	0.544216
1680	0.477663	0.1701	0.500753	0.533947	0.672065
1681	0.839748	0.9738	0.869338	0.834867	0.523321
1682	0.342984	0.215001	0.382405	0.576933	0.403642
1683	0.680109	0.381086	0.691773	0.719806	0.663693
1684	0.488012	0.89038	0.403484	0.702771	0.666499
1685	0.375802	0.403033	0.814615	0.424178	0.682311
1686	0.307817	0.495468	0.734276	0.367132	0.448498
1687	0.638935	0.430854	0.439114	0.412215	0.435936
1688	0.179258	0.499208	0.429986	0.218498	0.833258
1689	0.585813	0.488367	0.709112	0.565601	0.351254
1690	0.46107	0.747697	0.838528	0.56743	0.196401
1691	0.572254	0.524436	0.252588	0.289217	0.637302
1692	0.218751	0.366107	0.30512	0.326537	0.792605
1693	0.723618	0.139198	0.661665	0.690563	0.579964
1694	0.717013	0.347792	0.0647957	0.184941	0.628491
1695	0.45628	0.583317	0.852174	0.484652	0.58422
1696	0.562134	0.136464	0.728392	0.550956	0.151079
1697	0.370465	0.362365	0.384498	0.621574	0.909468
1698	0.592236	0.37768	0.196106	0.254354	0.75508
1699	0.344331	0.49779	0.425605	0.760362	0.489564
1700	0.311735	0.0652382	0.322976	0.59699	0.159007
1701	0.546451	0.320504	0.335286	0.619096	0.469644
1702	0.920451	0.934398	0.663024	0.552633	0.824343
1703	0.908177	0.686619	0.621768	0.561909	0.771138
1704	0.0934053	0.533483	0.350836	0.704431	0.0997665
1705	0.460193	0.529503	0.257353	0.394026	0.575256
1706	0.0438096	0.414844	0.423035	0.845295	0.887156
1707	0.408047	0.706342	0.357856	0.873343	0.336047
1708	0.267997	0.715961	0.411121	0.346742	0.432128
1709	0.849174	0.360672	0.623169	0.128204	0.575845
1710	0.235613	0.430633	0.445856	0.356225	0.256375
1711	0.50272	0.222506	0.241579	0.332352	0.402713
1712	0.922143	0.792687	0.836058	0.753554	0.854464
1713	0.658256	0.432685	0.89158	0.878041	0.72688
1714	0.226504	0.724061	0.648927	0.565938	0.759749
1715	0.625026	0.192962	0.210054	0.657261	0.656114
1716	0.165161	0.822263	0.600247	0.358971	0.564723
1717	0.923658	0.637698	0.820627	0.387244	0.327812
1718	0.768553	0.907025	0.7603	0.71436	0.801939
1719	0.906647	0.820269	0.614577	0.677127	0.442794
1720	0.551983	0.823191	0.49715	0.429698	0.438421
1721	0.369954	0.407471	0.429354	0.733977	0.619894
1722	0.360027	0.0483248	0.719731	0.643629	0.433724
1723	0.915801	0.376772	0.661794	0.793606	0.194317
1724	0.616864	0.386649	0.145734	0.649702	0.195158
1725	0.788946	0.593904	0.337126	0.572035	0.126536
1726	0.862722	0.941302	0.434515	0.81546	0.854724
1727	0.643211	0.630105	0.510178	0.38766	0.691786
1728	0.3321	0.518748	0.499299	0.645838	0.160955
1729	0.7692	0.869664	0.73614	0.527595	0.933739
1730	0.313034	0.391555	0.753674	0.205294	0.477066
1731	0.679002	0.71224	0.228691	0.725149	0.541916
1732	0.455687	0.509031	0.616185	0.491937	0.111482
1733	0.875353	0.342549	0.712513	0.48419	0.557541
1734	0.553514	0.945045	0.537079	0.695008	0.665003
1735	0.767754	0.580919	0.503064	0.804151	0.568849
1736	0.842645	0.860834	0.866712	0.590066	0.976659
1737	0.705031	0.258742	0.541471	0.737236	0.50527
1738	0.415142	0.575493	0.396876	0.471273	0.385044
1739	0.677201	0.831323	0.548157	0.329786	0.512673
1740	0.725341	0.753321	0.181613	0.267994	0.474034
1741	0.834683	0.678301	0.71402	0.773195	0.747263
1742	0.252577	0.321358	0.797605	0.672703	0.445151
1743	0.103464	0.575996	0.563591	0.352795	0.898917
1744	0.393291	0.740915	0.521472	0.420383	0.172555
1745	0.281457	0.771907	0.381115	0.31589	0.840029
1746	0.524961	0.596785	0.802473	0.77457	0.460106
1747	0.671418	0.510312	0.625844	0.614122	0.209495
1748	0.467845	0.473353	0.81527	0.30282	0.273193
1749	0.772098	0.807421	0.48697	0.603409	0.889889
1750	0.815849	0.982935	0.470652	0.538341	0.531439
1751	0.769977	0.612761	0.839671	0.75307	0.552286
1752	0.537925	0.309546	0.775037	0.398469	0.588073
1753	0.761965	0.885059	0.438326	0.413454	0.271863
1754	0.488181	0.81475	0.788804	0.259081	0.527555
1755	0.658411	0.626839	0.216402	0.315379	0.16229
1756	0.729072	0.382555	0.225755	0.45948	0.534619
1757	0.555557	0.411259	0.777239	0.732204	0.522939
1758	0.279565	0.511245	0.450053	0.520477	0.181462
1759	0.524005	0.149367	0.693153	0.500139	0.759968
1760	0.566495	0.551022	0.49772	0.640857	0.0635407
1761	0.608017	0.748649	0.153745	0.113588	0.732798
1762	0.753069	0.325661	0.64322	0.296236	0.389831
1763	0.977588	0.89928	0.74045	0.0804588	0.900381
1764	0.689338	0.528764	0.467193	0.503974	0.51886
1765	0.325833	0.598023	0.389853	0.635949	0.147748
1766	0.530779	0.233806	0.493286	0.674828	0.123585
1767	0.730282	0.899379	0.803091	0.827185	0.897463
1768	0.87999	0.496674	0.768361	0.660561	0.468074
1769	0.452805	0.590774	0.300268	0.272141	0.721779
1770	0.469885	0.379265	0.646037	0.880575	0.445224
1771	0.335059	0.212302	0.530044	0.249422	0.629208
1772	0.767342	0.358979	0.24824	0.740119	0.151789
1773	0.668467	0.289527	0.462051	0.728701	0.830799
1774	0.543588	0.376394	0.301787	0.0518568	0.613594
1775	0.667483	0.638916	0.196904	0.267101	0.650467
1776	0.688073	0.620331	0.344562	0.100124	0.444666
1777	0.728183	0.657144	0.854631	0.865671	0.822522
1778	0.467732	0.424295	0.321306	0.367838	0.427763
1779	0.428201	0.273872	0.784101	0.597777	0.64989
1780	0.890061	0.830491	0.462455	0.746901	0.90704
1781	0.528892	0.573997	0.264343	0.617307	0.671684
1782	0.746927	0.5552	0.741929	0.236974	0.397827
1783	0.745468	0.254612	0.729014	0.693019	0.500158
1784	0.896624	0.949068	0.671998	0.90537	0.645046
1785	0.556494	0.342418	0.509871	0.211371	0.572345
1786	0.693918	0.0764737	0.58719	0.406383	0.575415
1787	0.962318	0.489588	0.629713	0.875398	0.709963
1788	0.860299	0.625765	0.548979	0.67627	0.684611
1789	0.086542	0.581029	0.436636	0.69053	0.439083
1790	0.276214	0.398977	0.598959	0.0811764	0.673017
1791	0.540834	0.510081	0.549	0.241303	0.795095
1792	0.304829	0.709244	0.769683	0.526672	0.672817
1793	0.711316	0.354286	0.266139	0.410153	0.497047
1794	0.257387	0.254816	0.434733	0.254643	0.666224
1795	0.50573	0.50929	0.435836	0.412234	0.836292
1796	0.657896	0.853558	0.375656	0.960724	0.292528
1797	0.100422	0.342401	0.835029	0.844321	0.963613
1798	0.634659	0.216446	0.248462	0.278552	0.38502
1799	0.654522	0.597616	0.507119	0.574369	0.156612
1800	0.703021	0.298955	0.459712	0.286728	0.593734
1801	0.423093	0.185651	0.548543	0.207582	0.301218
1802	0.895461	0.867282	0.778654	0.546559	0.954613
1803	0.401503	0.240812	0.255436	0.780181	0.721077
1804	0.856926	0.897023	0.932403	0.658997	0.583083
1805	0.505108	0.536542	0.689522	0.707378	0.59637
1806	0.594113	0.157685	0.264946	0.588087	0.762712
1807	0.426698	0.793367	0.584352	0.587691	0.650971
1808	0.341694	0.366326	0.64841	0.431463	0.42113
1809	0.467928	0.766229	0.778434	0.606818	0.285974
1810	0.450183	0.318279	0.510443	0.278936	0.81895
1811	0.619359	0.582694	0.528841	0.603839	0.844816
1812	0.588256	0.320955	0.146386	0.142033	0.334471
1813	0.225203	0.692179	0.372123	0.604084	0.226398
1814	0.41783	0.522553	0.144982	0.644455	0.315416
1815	0.516644	0.73562	0.389339	0.746252	0.685954
1816	0.879653	0.75011	0.774586	0.653129	0.36974
1817	0.807568	0.698768	0.313168	0.221782	0.25884
1818	0.705278	0.754574	0.718277	0.432243	0.688111
1819	0.808514	0.819245	0.45708	0.493806	0.556316
1820	0.921728	0.581786	0.587229	0.402596	0.254901
1821	0.619723	0.812117	0.591622	0.305896	0.485165
1822	0.923635	0.823525	0.344461	0.221592	0.946967
1823	0.347443	0.609505	0.431114	0.641969	0.648322
1824	0.919711	0.7494	0.592456	0.42162	0.853195
1825	0.685632	0.634686	0.752901	0.583111	0.326738
1826	0.763333	0.561763	0.581759	0.30768	0.889807
1827	0.579538	0.484068	0.361385	0.613579	0.406938
1828	0.723768	0.602137	0.904218	0.403744	0.92934
1829	0.911043	0.81042	0.668757	0.741361	0.63877
1830	0.514202	0.72183	0.416876	0.29464	0.482058
1831	0.486485	0.195524	0.459184	0.944664	0.612593
1832	0.532622	0.681365	0.479049	0.497594	0.487433
1833	0.711633	0.702454	0.305046	0.455658	0.412884
1834	0.191098	0.859558	0.693407	0.181376	0.86985
1835	0.244035	0.322434	0.599439	0.677057	0.723542
1836	0.265577	0.329009	0.201271	0.262745	0.50789
1837	0.691942	0.540309	0.671494	0.172975	0.28774
1838	0.195414	0.937041	0.640593	0.439464	0.708606
1839	0.207531	0.836028	0.512868	0.326057	0.524658
1840	0.603746	0.384545	0.47136	0.364083	0.47222
1841	0.442209	0.597035	0.571632	0.516841	0.212306
1842	0.502118	0.840511	0.463761	0.836464	0.772404
1843	0.290154	0.344761	0.72689	0.423935	0.488366
1844	0.305592	0.699187	0.477113	0.430611	0.438072
1845	0.363015	0.506795	0.309733	0.691492	0.331528
1846	0.916696	0.568804	0.239522	0.703461	0.599945
1847	0.180106	0.344907	0.576647	0.581937	0.954343
1848	0.820398	0.373294	0.482326	0.548473	0.56088
1849	0.380277	0.153069	0.374521	0.226029	0.208885
1850	0.65224	0.462934	0.518634	0.271337	0.53421
1851	0.133844	0.506403	0.63112	0.292717	0.238368
1852	0.725928	0.601124	0.599647	0.482569	0.764473
1853	0.674501	0.719681	0.193229	0.362947	0.303744
1854	0.202474	0.465333	0.277954	0.338885	0.372631
1855	0.171848	0.605111	0.222942	0.460913	0.22708
1856	0.871892	0.740841	0.40043	0.624575	0.817505
1857	0.719694	0.452908	0.202885	0.379739	0.724721
1858	0.807011	0.701336	0.292132	0.605965	0.604867
1859	0.642536	0.372966	0.600004	0.555355	0.351962
1860	0.385023	0.474242	0.555598	0.727401	0.368992
1861	0.41675	0.496544	0.817439	0.586499	0.0959093
1862	0.716808	0.4672	0.242177	0.674524	0.569562
1863	0.478557	0.728359	0.541151	0.675898	0.498959
1864	0.279122	0.346736	0.815085	0.354769	0.339265
1865	0.277135	0.879601	0.368219	0.548833	0.165487
1866	0.466429	0.5753	0.693262	0.752841	0.511197
1867	0.467186	0.571521	0.18256	0.196153	0.733966
1868	0.597864	0.773483	0.486402	0.253015	0.308961
1869	0.392034	0.274991	0.448449	0.346227	0.695427
1870	0.904653	0.571274	0.54912	0.575944	0.935634
1871	0.523206	0.515298	0.545949	0.179852	0.514004
1872	0.363891	0.748488	0.332359	0.901959	0.14353
1873	0.451792	0.627779	0.813998	0.823595	0.480348
1874	0.776617	0.47232	0.532112	0.474601	0.85966
1875	0.475113	0.693905	0.324002	0.402676	0.759854
1876	0.347328	0.837413	0.846643	0.357387	0.816013
1877	0.789631	0.207942	0.699065	0.205397	0.271467
1878	0.512674	0.819886	0.716098	0.712391	0.365152
1879	0.703285	0.262988	0.269964	0.499015	0.247312
1880	0.633354	0.689414	0.186817	0.340949	0.625177
1881	0.290565	0.823368	0.331009	0.680225	0.298406
1882	0.75881	0.618435	0.0736824	0.464481	0.427234
1883	0.54624	0.930089	0.743424	0.663784	0.920455
1884	0.680251	0.791477	0.392701	0.283598	0.236738
1885	0.198756	0.509584	0.511913	0.445487	0.651068
1886	0.201479	0.693517	0.5467	0.654283	0.478685
1887	0.668066	0.521925	0.724857	0.786805	0.709199
1888	0.638165	0.688024	0.848403	0.63546	0.433812
1889	0.528798	0.503337	0.501974	0.84354	0.403022
1890	0.321541	0.886723	0.52667	0.927101	0.712732
1891	0.769412	0.608371	0.259825	0.728942	0.275168
1892	0.445744	0.553051	0.707831	0.300678	0.297431
1893	0.830654	0.832975	0.445323	0.394603	0.854551
1894	0.880765	0.406289	0.864034	0.274791	0.514169
1895	0.339238	0.684653	0.781583	0.688655	0.281174
1896	0.798233	0.225557	0.577614	0.82682	0.62679
1897	0.445585	0.582861	0.227492	0.81248	0.653329
1898	0.615085	0.818296	0.564429	0.628742	0.836987
1899	0.806484	0.418681	0.491891	0.617978	0.530393
1900	0.60973	0.465281	0.261227	0.419574	0.734186
1901	0.879709	0.496773	0.110327	0.273359	0.87584
1902	0.594994	0.777276	0.18854	0.735861	0.264732
1903	0.300034	0.246176	0.342373	0.0940581	0.439416
1904	0.527546	0.138923	0.607571	0.802489	0.763846
1905	0.493816	0.646069	0.337341	0.777726	0.66416
1906	0.358482	0.429417	0.176744	0.821242	0.751889
1907	0.291862	0.102406	0.464148	0.756959	0.565532
1908	0.480214	0.244038	0.338957	0.620216	0.503426
1909	0.40473	0.308202	0.580755	0.453632	0.374692
1910	0.568947	0.765752	0.511861	0.460339	0.518993
1911	0.505458	0.141651	0.684865	0.399975	0.278101
1912	0.545374	0.680608	0.711711	0.341043	0.560447
1913	0.851603	0.798065	0.893239	0.49649	0.672745
1914	0.761314	0.715939	0.13799	0.535172	0.679895
1915	0.658095	0.627219	0.0828654	0.219635	0.444803
1916	0.765155	0.628746	0.684686	0.696339	0.88128
1917	0.831368	0.472953	0.664983	0.564712	0.321069
1918	0.662865	0.422839	0.293319	0.217246	0.393476
1919	0.757772	0.244959	0.223328	0.861266	0.821057
1920	0.643771	0.517099	0.371697	0.614502	0.551109
1921	0.593187	0.280109	0.301832	0.266008	0.872135
1922	0.16067	0.675401	0.503117	0.849497	0.250377
1923	0.807562	0.946888	0.834195	0.465388	0.922888
1924	0.833245	0.512052	0.540031	0.385958	0.515156
1925	0.323797	0.629534	0.351602	0.470351	0.38462
1926	0.733897	0.192731	0.632986	0.74559	0.483779
1927	0.52636	0.297844	0.628607	0.464635	0.405979
1928	0.162749	0.529339	0.892285	0.607234	0.646415
1929	0.164586	0.490403	0.625557	0.183355	0.793221
1930	0.482039	0.321757	0.336836	0.505209	0.601139
1931	0.332038	0.104769	0.645483	0.330611	0.590303
1932	0.537979	0.270364	0.590948	0.258192	0.533232
1933	0.776521	0.633101	0.564935	0.445405	0.796463
1934	0.597858	0.461472	0.444888	0.555022	0.120886
1935	0.363525	0.703649	0.61323	0.614598	0.666941
1936	0.837389	0.515805	0.427861	0.392166	0.705543
1937	0.566022	0.8694	0.690711	0.256147	0.693037
1938	0.598073	0.284295	0.108112	0.315197	0.585006
1939	0.690962	0.821102	0.766117	0.310794	0.67609
1940	0.213924	0.624988	0.805599	0.753148	0.328528
1941	0.287306	0.624425	0.456304	0.772846	0.126961
1942	0.334624	0.232061	0.309629	0.325385	0.19584
1943	0.704601	0.159249	0.325612	0.739113	0.436977
1944	0.650818	0.945242	0.546909	0.688718	0.345209
1945	0.874815	0.59677	0.503541	0.810851	0.606911
1946	0.538415	0.924858	0.761016	0.874194	0.463807
1947	0.79881	0.507246	0.64663	0.335025	0.2369
1948	0.456939	0.840658	0.495004	0.315092	0.254845
1949	0.67557	0.615636	0.714818	0.651181	0.12319
1950	0.690328	0.395336	0.163362	0.763095	0.900339
1951	0.527739	0.772057	0.324382	0.531462	0.333752
1952	0.223656	0.47748	0.160224	0.738705	0.566453
1953	0.589194	0.785172	0.263949	0.26182	0.779266
1954	0.687556	0.493257	0.507735	0.25561	0.233399
1955	0.66249	0.686938	0.687019	0.736858	0.688365
1956	0.308324	0.484099	0.863513	0.873203	0.855839
1957	0.644301	0.816066	0.71199	0.771442	0.812587
1958	0.464142	0.797914	0.398728	0.20824	0.433237
1959	0.474168	0.172616	0.0550615	0.81996	0.437272
1960	0.595596	0.770352	0.55968	0.451503	0.176154
1961	0.508547	0.325506	0.763114	0.922087	0.451035
1962	0.483299	0.71273	0.597511	0.188823	0.373273
1963	0.512398	0.926787	0.351248	0.71302	0.564575
1964	0.879764	0.416826	0.780277	0.501469	0.399758
1965	0.745966	0.223656	0.745973	0.206279	0.224846
1966	0.296341	0.185823	0.789711	0.493748	0.682815
1967	0.567358	0.282245	0.441961	0.672391	0.337299
1968	0.661893	0.704823	0.394162	0.407977	0.598081
1969	0.556258	0.236697	0.182275	0.87352	0.660998
1970	0.622034	0.122602	0.272009	0.635169	0.558326
1971	0.885326	0.347701	0.441359	0.702326	0.434426
1972	0.163867	0.509285	0.882722	0.667109	0.432362
1973	0.565536	0.78674	0.330512	0.472642	0.572962
1974	0.388612	0.540458	0.77496	0.57056	0.246622
1975	0.356813	0.645328	0.931622	0.40368	0.32573
1976	0.199787	0.526397	0.418412	0.471087	0.492599
1977	0.247901	0.0853506	0.552246	0.135774	0.209876
1978	0.571084	0.366432	0.669148	0.659379	0.431586
1979	0.181694	0.562583	0.20947	0.840756	0.320735
1980	0.160961	0.313653	0.516861	0.356494	0.235283
1981	0.0525932	0.313614	0.407045	0.351036	0.150683
1982	0.852031	0.099645	0.280048	0.310954	0.418516
1983	0.546454	0.371466	0.690505	0.446343	0.321208
1984	0.645262	0.852662	0.201988	0.19093	0.75089
1985	0.667913	0.521271	0.702813	0.404954	0.74926
1986	0.51025	0.832195	0.767862	0.566272	0.606634
1987	0.522948	0.872142	0.286985	0.838643	0.092524
1988	0.342806	0.525609	0.212208	0.527722	0.644477
1989	0.278672	0.671912	0.207176	0.63314	0.398423
1990	0.218255	0.494596	0.221244	0.471306	0.218781
1991	0.593442	0.446858	0.448103	0.768774	0.905541
1992	0.255583	0.184567	0.563592	0.236877	0.721645
1993	0.613539	0.334059	0.738021	0.28504	0.756563
1994	0.698273	0.704842	0.198883	0.410969	0.786476
1995	0.154207	0.476509	0.55436	0.409384	0.375055
1996	0.459702	0.395591	0.219181	0.306166	0.488396
1997	0.730845	0.397979	0.271305	0.313893	0.714135
1998	0.264946	0.606136	0.605132	0.734819	0.43075
[truncated: 6 more rows]

## Sheet: Fig2d
	Testing Diagnosis Accuracy
M1	0.687179
M3	0.764103
M6	0.902564
M7	0.907692
M8	0.912821
M9	0.928205
M10	0.923077

## Sheet: Fig2e
fit_alpha	2.92329
fit_loc	-0.278289
fit_gamma	3.30497
Kolmogorov-Smirnov test D	0.0429514
Kolmogorov-Smirnov test p-value	4.68666e-25

## Sheet: Fig2f
groundtruth	pred
16	20.9672
2	7.22849
7.33	12.1423
21.33	21.5917
5	6.46763
12.67	10.7774
9.67	14.3746
11.33	16.243
9.67	6.26474
13.33	16.9137
8	11.1382
9	12.3389
16.67	21.3971
9.67	9.26233
1	5.64751
7.67	7.98553
6.33	11.9584
7.67	6.59822
16	22.179
6	1.43775
2.67	0.781262
14.67	13.843
33	37.7254
23	27.6995
2	-1.71104
3	1.57255
5	10.5463
3	6.77083
5	2.98677
6	11.0197
5	2.13583
1	0.913864
2	1.91323
3	1.11944
5	3.17423
9	8.49766
6	10.2108
1	-2.59235
6	10.0271
11	9.31832
9	5.57904
11.33	9.43946
11.33	10.1219
6	11.6783
8	12.6231
12	14.8819
2	0.991871
12	8.70127
9	12.7559
8	7.40811
2	-2.09924
6	2.131
6.33	9.73425
15.33	20.5416
9	9.28792
7.33	4.67419
9	11.3919
10.67	16.4674
16.67	13.3365
6.67	5.38808
7	12.2551
10.67	9.38623
11	11.1389
11.67	10.3856
11	14.1695
12.67	8.98284
8.67	9.35753
11.67	16.2721
8.67	13.2762
16.33	18.8547
14	16.2226
9	8.96919
11	10.8025
14	20.4058
11	14.4779
14	15.9728
7	12.507
6	6.14441
11	12.8137
6	10.6339
11	12.7657
22	27.5197
10	9.88705
19	21.3723
10	15.8633
4	0.876783
18	23.1402
35	35.0099
36	35.3552
31	34.1142
27	30.3711
33	34.0538
7	10.2085
20	21.2175
6	4.07096
5.33	9.45137
7.67	3.77664
4.67	4.75681
10	8.68665
4.67	2.0825
24.33	26.1613
7.33	10.9514
5	9.04677
7.33	9.39655
11	7.91608
8	4.39697
4	1.40561
14.33	18.2919
12.67	12.3179
21.33	22.5935
2.67	-0.00941364
17.67	16.8922
23.33	20.5928
42.67	46.7762
15.33	16.3583
14	16.8259
17.67	21.6934
4	9.48504
1.67	6.76126
7.33	9.00398
5.67	3.52688
22.33	24.8066
5.33	8.39622
7.67	10.9435
4.33	1.18258
4.33	6.1582
18.67	17.0502
11	9.73991
5.33	10.9991
8	4.42659
12.33	17.3476
26.67	30.8265
7.67	9.09035
25.67	27.5876
9	12.2417
8	7.24222
12	18.2497
9	4.75272
32	30.0336
14	15.4166
4	2.96061
6	10.9109
22	29.1156
6	6.66411
16	22.6505
6.33	8.26695
9	15.0378
17.33	15.333
10	7.1567
9	9.52894
6.33	7.15332
6.67	3.52457
33.33	40.4953
10.67	9.00623
7.33	6.49385
4.67	0.610825
6.67	10.367
16	15.0162
5.67	6.59296
11.33	13.0383
12.67	16.2874
12.67	10.4157
11.33	14.2462
14.33	15.4201
12.33	8.81896
6.33	10.5572
6	6.85052
1.33	1.01505
17	17.879
4.33	5.49481
27.67	33.9762
8.67	12.6256
10.33	11.2859
10	14.134
8.67	6.84056
8	11.1845
9.67	7.48431
13.33	12.4893
6.33	3.25073
9	5.1351
5.33	5.70753
28	34.2388
5.33	2.58147
10	9.4779
12	8.88811
5	8.14575
10	10.6752
3	1.61504
3	1.30425
10	12.7447
10	6.76256
9	8.19625
10	7.30819
4	3.06009
9	5.39468

## Sheet: Fig2g
	Testing R^2
M1	0.2415
M2	0.2688
M3	0.4244
M7	0.6771
M8	0.7039
M9	0.8231
M10	0.8019
