# Supplementary material for: Predicting categorical and continuous Alzheimer’s disease outcomes from a single MRI scan
Source: Nat Aging. 2026 May 18;6(5):1121–37. doi: 10.1038/s43587-026-01121-2 (PMC13190282; doi:10.1038/s43587-026-01121-2)
Supplement: Supplementary file 6 — Statistical source data; note that the longitudinal predictions were calculated based on this file. [file 43587_2026_1121_MOESM6_ESM.xlsx]

## Sheet: All Figures
	alpha	ADAS11_bl	first_examdate	last_examdate	examdate_diff	alpha_pred	alpha_s	DX_bl
0	0.14112	3	2006-05-09	2012-05-10	2193	0.0903468	0.388355	0
1	-0.0186483	6	2006-06-20	2009-07-02	1108	-0.013049	0.0366428	0
2	0.184825	19.33	2006-06-20	2008-08-07	779	0.083903	0.343567	2
3	-0.0310006	16	2006-09-11	2008-01-28	504	-0.0113833	0.277743	2
4	0.02952	21.67	2006-10-17	2008-10-23	737	0.0234321	0.289244	2
5	0.339706	10.67	2006-11-16	2008-11-13	728	0.170165	0.254504	1
6	0.376942	20.67	2006-10-25	2007-05-10	197	0.145319	0.556518	2
7	0.144137	9	2006-12-14	2008-12-12	729	0.0835104	0.147308	2
8	-0.106896	10	2007-01-04	2019-05-13	4512	-0.0450046	-0.103587	1
9	0.0797262	6	2007-02-27	2019-03-14	4398	0.0338559	0.154495	0
10	0.0951699	7.33	2007-03-07	2013-03-14	2199	0.0492187	0.115988	1
11	0.0685506	3	2007-02-27	2020-03-10	4760	0.0556545	0.278964	0
12	0.168928	3	2010-07-08	2015-07-14	1832	0.129684	0.294897	1
13	-0.115183	6	2010-09-21	2016-09-27	2198	-0.0427125	-0.0941033	1
14	-0.0419013	7	2011-09-13	2019-09-24	2933	-0.0247855	0.0144583	0
15	0.140761	6	2011-10-04	2019-12-12	2991	0.0760886	0.196872	0
16	-0.0164217	8	2011-09-27	2019-11-14	2970	-0.00889728	0.16537	1
17	0.0760859	12	2011-10-13	2013-10-22	740	0.0515288	0.0777892	1
18	-1.11238	9	2011-10-07	2012-04-17	193	-0.519813	-0.877074	1
19	0.187889	7	2011-10-11	2016-10-20	1836	0.134739	0.118015	0
20	0.115137	5	2011-11-01	2015-12-01	1491	0.091247	-0.188921	0
21	0.0605941	5	2012-01-31	2015-02-03	1099	0.0377763	0.154652	1
22	-0.146998	7	2012-02-16	2017-03-07	1846	-0.106582	-0.00270999	1
23	0.297154	11	2012-02-23	2016-03-24	1491	0.19063	0.256998	1
24	-0.037028	13	2012-04-26	2019-05-28	2588	-0.0147796	0.267612	1
25	0.100746	8	2012-06-14	2016-06-23	1470	0.0679652	-0.064356	1
26	-0.0207784	5	2012-07-03	2019-06-06	2529	-0.016554	-0.030746	1
27	0.194711	23	2012-11-15	2013-11-19	369	0.073026	0.197406	2
28	-0.119992	8	2013-05-28	2019-11-25	2372	-0.0760599	0.088289	1
29	0.0245974	6	2013-07-11	2019-10-17	2289	0.0152031	0.228874	1
30	0.159606	5	2013-07-30	2015-09-08	770	0.0975792	0.196487	1
31	0.215808	3	2017-04-11	2019-04-30	749	0.0778321	0.293669	1
32	-0.170957	4.33	2017-07-25	2019-09-17	784	-0.0834565	-0.259544	1
33	0.169946	3.67	2017-08-24	2019-11-04	802	0.104727	-0.0701886	1
34	0.270509	3.33	2017-09-07	2019-11-11	795	0.105776	0.269161	1
35	-0.10644	3.33	2017-11-21	2019-12-19	758	-0.0438998	-0.0646396	1
36	-0.348063	10.67	2019-01-08	2020-02-06	394	-0.235572	-0.133055	1
37	0.0617205	4.33	2006-10-16	2017-05-23	3872	0.0482725	0.218712	0
38	-0.0237046	5	2006-10-12	2019-10-29	4765	-0.00850962	-0.0698709	1
39	0.134494	9	2006-12-14	2007-06-27	195	0.0994687	0.120894	0
40	0.250124	11.33	2007-02-09	2013-11-26	2482	0.203855	0.155681	1
41	0.170376	15.33	2006-12-12	2008-12-23	742	0.130349	0.0133263	2
42	0.0327612	5	2007-01-12	2021-05-18	5240	0.0261227	-0.159335	1
43	0.26594	30.33	2007-03-28	2008-05-15	414	0.188095	0.556851	2
44	0.0926013	9	2011-06-13	2018-12-07	2734	0.0744735	0.0299742	1
45	-0.0769426	10	2011-08-18	2019-10-22	2987	-0.0406987	-0.137887	0
46	0.0163738	10	2012-01-17	2021-06-23	3445	0.00853981	-0.149635	1
47	-0.0195614	2	2012-01-19	2021-04-08	3367	-0.0125116	0.0729019	0
48	-0.0405073	4	2012-05-14	2019-06-21	2594	-0.019211	-0.255603	0
49	0.0485093	4	2012-08-29	2019-11-08	2627	0.0212801	0.0225319	0
50	1.02516	6	2013-06-12	2013-12-11	182	0.678262	1.08174	1
51	-0.270783	13	2013-07-31	2015-11-13	835	-0.124535	-0.17732	1
52	-0.0134709	8.33	2018-04-06	2021-04-06	1096	-0.0100048	-0.0700977	1
53	-0.128413	5.33	2018-06-28	2019-07-09	376	-0.0931716	-0.252388	1
54	0.0367295	18.33	2018-09-24	2019-09-16	357	0.0137667	0.0542559	2
55	-0.801751	6.67	2018-08-07	2019-08-06	364	-0.35056	-0.609433	1
56	-0.222734	13.33	2018-08-13	2019-08-13	365	-0.109397	-0.174071	1
57	0.475044	7.67	2018-07-24	2019-07-24	365	0.333501	0.600627	1
58	-0.624224	9.33	2018-10-25	2019-10-25	365	-0.339297	-0.59685	1
59	0.224115	14.67	2019-01-10	2020-01-08	363	0.161418	0.212689	1
60	-0.100404	11	2019-01-30	2021-01-29	730	-0.0801112	-0.187337	1
61	0.243139	24	2006-03-23	2008-04-03	742	0.110828	0.247734	2
62	0.412752	6.33	2006-03-24	2009-03-17	1089	0.19378	0.381276	0
63	0.0694024	9.67	2006-05-15	2015-04-28	3270	0.0431884	-0.12914	1
64	0.0118554	5.33	2006-06-28	2016-06-23	3648	0.00924732	0.0447053	0
65	0.00654693	8	2006-07-11	2018-10-23	4487	0.00286039	-0.0332809	0
66	0.258407	19.33	2006-09-27	2008-09-23	727	0.116924	0.0944105	2
67	0.31466	11.67	2006-11-08	2007-12-03	390	0.190416	0.417418	2
68	0.00879995	12	2007-02-07	2010-03-09	1126	0.0033513	-0.0951494	1
69	-0.0973071	21	2007-04-03	2009-03-24	721	-0.0611101	-0.0783238	2
70	0.216785	5	2011-07-08	2016-08-01	1851	0.164159	0.340303	1
71	-0.0579393	8	2011-09-08	2018-09-11	2560	-0.0297665	-0.016122	1
72	-0.020402	10	2011-09-29	2018-09-27	2555	-0.00850629	0.12024	1
73	-0.391064	7.33	2006-09-13	2007-03-19	187	-0.249477	-0.492505	0
74	-0.0559297	12.67	2006-09-11	2008-09-10	730	-0.0444583	0.0216318	2
75	0.10696	15	2006-10-18	2009-12-10	1149	0.0759234	0.0315191	1
76	0.138149	11	2011-11-28	2015-11-12	1445	0.0671413	0.0398481	1
77	-0.0685823	9	2012-02-10	2019-10-01	2790	-0.0391232	-0.12955	0
78	0.642617	17	2012-03-12	2012-09-24	196	0.293379	0.715105	2
79	-0.0779091	9	2012-05-31	2019-02-20	2456	-0.0447478	-0.0493224	1
80	0.130206	6	2013-05-20	2015-08-05	807	0.0933951	0.00902286	1
81	0	6.67	2018-03-06	2019-04-02	392	0.1	0.0939302	1
82	-0.105008	6.33	2018-03-14	2019-04-01	383	-0.0631997	-0.0193125	1
83	0.136915	12.67	2018-04-10	2019-05-06	391	0.0777793	-0.0490464	1
84	0.594432	2	2018-04-17	2019-04-25	373	0.35742	0.886436	0
85	-0.409889	6.67	2018-05-10	2019-05-30	385	-0.329554	-0.10013	1
86	-0.18484	13.67	2018-11-20	2019-11-26	371	-0.102255	0.00298487	1
87	0.0988262	18.33	2005-11-14	2010-01-14	1522	0.0619059	0.0925363	1
88	0.180613	2	2005-12-14	2011-01-10	1853	0.0711436	0.0946639	0
89	0.19484	7.67	2006-03-14	2010-04-14	1492	0.109169	0.365539	1
90	0.180493	11	2006-03-28	2009-04-07	1106	0.141982	0.156583	1
91	0.132415	19	2006-04-24	2008-05-20	757	0.0829203	0.326758	2
92	0.0914997	13.67	2006-04-19	2010-06-16	1519	0.0348957	0.133732	1
93	0.119599	10	2006-08-23	2018-10-10	4431	0.0627652	0.27883	1
94	0.111748	3.67	2007-01-30	2014-01-20	2547	0.0627101	0.183929	0
95	0.12453	16.67	2007-04-02	2009-03-25	723	0.0989845	0.233421	2
96	0.251143	17.33	2007-03-28	2009-05-18	782	0.185019	0.316833	2
97	0.34739	13	2010-09-20	2011-10-24	399	0.282623	0.637441	1
98	-0.0353478	19	2011-10-31	2021-02-22	3402	-0.02833	-0.014038	1
99	0.0678357	13	2012-02-08	2015-03-02	1118	0.0260495	0.119623	1
100	-0.276737	9	2012-02-27	2016-02-16	1450	-0.19314	0.0265477	0
101	0.0708233	13	2012-03-19	2014-03-27	738	0.0307541	-0.0933993	2
102	0.155345	8	2012-04-09	2016-04-26	1478	0.0639306	0.00816529	1
103	0.155965	18	2013-06-13	2014-06-09	361	0.105902	0.322985	2
104	0.207455	5.67	2017-11-28	2018-12-04	371	0.163043	0.0954054	1
105	0.0969475	15.33	2018-05-29	2021-06-28	1126	0.0700286	0.345599	1
106	-0.730369	9.67	2018-06-28	2019-06-27	364	-0.49939	-0.647503	1
107	-0.19591	5.67	2018-07-11	2020-09-29	811	-0.0887366	-0.2395	1
108	-0.700934	10.33	2018-08-22	2020-10-06	776	-0.25136	-0.322251	1
109	0.0335259	5.67	2006-08-21	2021-06-29	5426	0.0256505	0.22485	0
110	0.0798456	6.33	2006-10-09	2015-10-14	3292	0.0620229	0.34834	0
111	0.296126	5	2006-11-13	2014-11-26	2935	0.112523	0.484523	1
112	1.30819	8.67	2007-03-20	2007-09-24	188	0.846236	1.41415	2
113	0.314169	24.67	2007-03-22	2007-09-26	188	0.181199	0.624252	2
114	-0.0295875	9	2010-12-08	2014-12-01	1454	-0.0172453	-0.0548964	1
115	0.109633	9	2011-05-31	2015-06-11	1472	0.0845433	0.222446	1
116	-0.169007	10	2012-01-09	2016-02-15	1498	-0.0737599	-0.0273561	1
117	-0.419865	11	2012-03-08	2016-03-30	1483	-0.233313	-0.353343	1
118	0.104674	11	2012-06-27	2016-08-24	1519	0.0406527	0.223957	1
119	-0.150143	14	2012-10-11	2013-10-21	375	-0.0811302	-0.0162082	1
120	-0.215282	14	2012-11-19	2016-02-08	1176	-0.148273	-0.119431	1
121	0.263458	16	2013-01-10	2014-01-22	377	0.132809	0.185199	2
122	-0.0883709	23	2013-01-31	2014-02-11	376	-0.0520486	-0.0319851	2
123	-0.254273	9	2013-04-11	2014-04-07	361	-0.144939	-0.0221903	1
124	-0.280202	8	2013-05-02	2014-05-12	375	-0.132029	-0.318461	1
125	0	18	2013-07-25	2014-02-05	195	0.1	-0.0159913	2
126	-0.233244	17	2013-08-14	2014-02-26	196	-0.154054	-0.253926	2
127	-0.210865	7	2018-02-27	2019-02-27	365	-0.0948949	0.0631874	1
128	0.158865	7	2006-02-16	2013-08-13	2735	0.102757	0.266943	1
129	-0.0213008	8.33	2006-06-30	2019-05-21	4708	-0.00997944	0.023134	0
130	0.0237272	7	2006-09-06	2018-10-16	4423	0.00928783	-0.0818973	0
131	0.388686	14	2006-10-18	2008-11-03	747	0.146278	0.521482	2
132	0.170302	14.33	2007-02-27	2009-02-11	715	0.0965959	0.133425	2
133	0.0740695	5	2012-03-09	2019-01-29	2517	0.0565776	0.0865947	0
134	0.532291	4	2012-04-18	2013-05-07	384	0.200609	0.543013	0
135	0.0416559	10.67	2005-09-08	2017-10-18	4423	0.0169847	0.131037	0
136	0.0771931	22	2005-09-12	2007-09-12	730	0.0594445	0.179695	2
137	-0.0871578	8.67	2005-09-07	2008-09-10	1099	-0.0500592	-0.0978387	0
138	0.0464975	5	2005-09-19	2015-10-29	3692	0.0284001	0.128291	0
139	0.225894	12.33	2005-11-10	2007-11-07	727	0.102431	0.120749	2
140	-0.199182	10.33	2005-10-13	2008-10-17	1100	-0.122571	-0.366652	0
141	0.214341	8.67	2005-10-19	2007-10-22	733	0.0777941	0.299104	0
142	0.0758396	18.33	2005-11-29	2007-11-29	730	0.0470953	0.104093	2
143	-0.91771	10	2006-02-20	2006-08-21	182	-0.619756	-0.676062	1
144	0.485033	12.67	2006-04-04	2008-04-09	736	0.28931	0.886833	2
145	0.0409773	11.33	2006-03-28	2010-03-16	1449	0.0146208	0.18722	1
146	0.101504	11.33	2006-04-07	2009-03-30	1088	0.0558249	-0.0142882	1
147	0.181617	9.33	2006-04-19	2010-05-28	1500	0.0775339	0.364045	1
148	0.134026	17.33	2006-09-29	2008-09-30	732	0.0835411	-0.00888735	1
149	0.20926	11	2006-10-04	2009-10-09	1101	0.129156	0.174831	1
150	0.18768	9	2011-02-09	2016-02-09	1826	0.106447	0.201764	1
151	0.0239423	10	2011-07-28	2015-07-21	1454	0.0131194	0.24749	0
152	0	8	2011-09-26	2015-09-29	1464	0.1	-0.0973955	0
153	0.0400519	9	2011-10-07	2016-10-10	1830	0.026059	-0.0560404	1
154	0.0223691	15	2011-10-26	2019-12-20	2977	0.0169841	0.00294064	0
155	0.0530837	11	2012-03-14	2017-08-16	1981	0.0314233	-0.0240114	1
156	0.216785	6	2012-09-25	2017-10-20	1851	0.102503	0.402265	1
157	-0.120403	11.67	2018-04-20	2019-04-25	370	-0.0474061	-0.251558	2
158	-0.335686	8.33	2018-05-23	2019-05-15	357	-0.213334	-0.421312	0
159	-0.151762	7	2018-07-23	2019-07-29	371	-0.0568933	-0.182775	0
160	0	19	2018-12-18	2020-03-10	448	0.1	-0.066547	1
161	-0.0135289	5.67	2006-07-17	2015-11-02	3395	-0.00675605	0.229977	0
162	0.417502	20.33	2006-07-19	2008-07-15	727	0.188366	0.602645	2
163	0.164818	22.33	2006-10-04	2008-09-30	727	0.0990611	0.202117	2
164	-0.276602	10.33	2006-12-19	2007-06-19	182	-0.104348	-0.398136	1
165	-0.075399	13.67	2006-12-01	2007-12-04	368	-0.0399304	0.0626414	1
166	-0.108796	13.33	2007-01-23	2016-01-28	3292	-0.0787123	-0.202516	0
167	0.553707	16	2007-03-19	2008-09-22	553	0.264059	0.453686	1
168	-0.0793566	18	2007-03-12	2009-03-20	739	-0.0486417	0.0848097	1
169	0.0555956	4	2011-05-02	2015-05-07	1466	0.0230288	0.107038	1
170	-0.0343385	16	2011-07-25	2019-12-10	3060	-0.0255245	0.0989792	1
171	0.125221	9	2011-08-19	2015-09-17	1490	0.0667538	0.178226	1
172	0.0875725	16	2011-10-04	2019-09-03	2891	0.0330637	0.209701	1
173	0.0414502	2	2012-04-27	2019-04-17	2546	0.0271449	-0.0353677	0
174	0.0545756	9	2012-11-20	2016-07-25	1343	0.0224686	-0.0836509	1
175	-0.0386525	9	2013-04-30	2016-05-17	1113	-0.0221139	0.0368557	1
176	-0.105088	3	2013-06-18	2019-01-14	2036	-0.0499783	-0.189955	1
177	0.0540913	2	2013-07-03	2018-11-05	1951	0.0268304	-0.0403135	1
178	0.131607	6.33	2018-08-29	2020-09-29	762	0.0692708	0.106193	1
179	0.0513733	10	2006-09-06	2009-09-08	1098	0.0229952	0.0530176	0
180	-0.166886	10	2006-09-20	2009-10-12	1118	-0.0737644	-0.2072	0
181	-0.0170699	20	2006-10-04	2007-09-25	356	-0.00737538	-0.208254	1
182	0.172067	17	2006-11-16	2008-11-17	732	0.118278	0.115773	2
183	0	7.33	2006-11-15	2009-11-18	1099	0.1	-0.28392	0
184	-0.0235722	21	2007-01-02	2009-01-27	756	-0.0114571	0.0567093	2
185	0.110858	7.33	2007-02-08	2015-03-18	2960	0.045416	-0.0642877	1
186	0.189884	7.67	2007-03-08	2008-12-02	635	0.0944013	0.0635786	1
187	0.0261353	8	2007-03-23	2010-04-20	1124	0.0116523	0.0414927	0
188	0.0450969	3	2011-07-15	2017-11-30	2330	0.03096	-0.0471329	1
189	0.0248778	9	2011-11-08	2018-09-11	2499	0.0117268	0.218106	1
190	0.224138	9	2012-06-12	2014-06-02	720	0.152535	0.097107	0
191	0.105633	2	2012-04-26	2018-01-24	2099	0.0458705	0.151015	0
192	0.395632	18	2012-04-27	2015-04-28	1096	0.282364	0.460737	1
193	-0.0785265	7	2012-05-07	2014-04-24	717	-0.0358265	-0.214933	0
194	-0.164962	7	2012-10-08	2014-10-23	745	-0.098507	-0.0588529	1
195	0.216033	11	2012-10-23	2014-10-29	736	0.107153	0.248636	1
196	0.0584793	17	2013-02-19	2014-02-11	357	0.0465489	0.158984	2
197	-0.0829951	9	2013-04-24	2016-05-04	1106	-0.0662951	0.0386167	1
198	0.141992	3	2013-07-24	2018-06-11	1783	0.0533123	0.454563	1
199	-0.0144128	13.67	2006-02-16	2015-03-03	3302	-0.0103969	0.165248	1
200	0.308862	17	2006-04-13	2008-04-30	748	0.23515	0.326832	2
201	-0.0617025	23	2006-04-27	2006-10-19	175	-0.0507186	-0.0834015	2
202	0.104451	7.67	2006-08-03	2014-10-03	2983	0.0387669	0.272795	1
203	0.135633	14.33	2006-12-12	2009-02-25	806	0.0656256	0.245191	2
204	0.130202	4	2011-01-04	2019-08-28	3158	0.079495	0.240744	1
205	0.0410808	6	2011-03-15	2021-01-26	3605	0.0150715	-0.172792	1
206	0.129929	13	2011-10-18	2015-02-10	1211	0.052055	0.145035	1
207	0	8	2011-11-21	2013-11-20	730	0.1	-0.0847958	1
208	-0.046478	11	2012-03-28	2014-04-16	749	-0.0291038	-0.00834425	0
209	0.289716	14	2012-05-03	2013-05-23	385	0.196132	0.321413	1
210	0.210228	9	2018-03-20	2019-04-24	400	0.166812	0.367605	0
211	-0.42538	4	2018-09-17	2020-10-06	750	-0.314531	-0.307161	0
212	0.0801868	7.67	2018-10-04	2019-10-15	376	0.0450573	0.177868	1
213	0.145623	9.33	2019-09-04	2020-10-21	413	0.0596474	0.0999936	1
214	-0.0455763	7	2006-06-19	2007-07-11	387	-0.0261016	-0.151175	1
215	0.00995335	6.33	2006-06-05	2016-07-14	3692	0.00745838	-0.0393707	0
216	0.140136	8.67	2006-08-23	2013-04-15	2427	0.0521082	0.167165	1
217	0.180899	9.33	2006-08-31	2009-08-24	1089	0.133493	0.249778	1
218	-0.0119906	35	2006-11-21	2009-04-22	883	-0.00604774	0.284401	2
219	-0.0969016	5.33	2006-12-29	2009-12-15	1082	-0.0421024	-0.100083	1
220	0.156182	16	2006-12-11	2013-11-04	2520	0.0816354	0.0416794	1
221	0.348428	16	2006-12-28	2009-12-16	1084	0.259536	0.360385	1
222	0.274252	20	2007-01-29	2010-01-13	1080	0.185718	0.274796	1
223	-0.36452	21	2007-03-15	2007-09-04	173	-0.189544	-0.252054	2
224	0.145337	13	2007-03-27	2013-03-19	2184	0.0679227	-0.0478937	1
225	0.196399	7	2010-07-06	2015-08-06	1857	0.10481	0.261058	1
226	0	5	2010-09-01	2014-08-18	1447	0.1	0.0198953	1
227	0.876308	6	2011-08-01	2012-01-17	169	0.422873	1.04946	0
228	0	5	2011-08-08	2015-09-21	1505	0.1	-0.0841717	0
229	0.0927478	10	2012-04-12	2014-03-31	718	0.0713123	0.0595207	1
230	0.324174	14	2012-04-05	2014-04-15	740	0.16583	0.19191	2
231	-0.207777	17	2012-06-06	2015-06-29	1118	-0.161679	-0.227474	0
232	-0.131169	17	2012-05-24	2014-06-10	747	-0.0788609	-0.174156	1
233	0.250238	6	2012-07-03	2013-02-13	225	0.147609	0.36195	0
234	0.106821	20	2012-09-11	2019-10-16	2591	0.0444934	-0.0412855	1
235	-0.0132361	4	2012-11-19	2019-05-23	2376	-0.0095012	0.0904531	0
236	0.0377482	6	2012-11-19	2019-05-23	2376	0.0251208	0.253964	0
237	0.251794	9	2013-01-31	2015-02-11	741	0.155321	0.0285091	1
238	0.123222	9	2013-04-10	2016-04-04	1090	0.0923418	0.201333	1
239	0.217342	20	2013-01-10	2014-01-20	375	0.10878	0.362935	2
240	0.0625007	11	2013-04-03	2021-02-18	2878	0.0295103	-0.0215304	2
241	0.424496	12	2013-10-08	2014-04-18	192	0.209113	0.433992	2
242	0.0784975	3.33	2018-05-31	2020-09-30	853	0.0395003	0.0848129	0
243	0.124103	7	2019-09-24	2020-10-21	393	0.0552166	0.106707	1
244	1.17498	4.33	2019-09-24	2020-10-21	393	0.959657	1.32108	1
245	0.598549	12.67	2019-09-09	2021-03-08	546	0.485376	0.468872	1
246	0.385097	7.33	2019-10-07	2020-10-26	385	0.232881	0.591562	1
247	-0.0381202	7	2006-02-03	2010-02-19	1477	-0.0251713	0.123533	0
248	-0.060654	5.33	2006-01-13	2015-07-06	3461	-0.0438199	-0.141708	0
249	0.03499	14	2006-01-13	2010-06-08	1607	0.0198631	-0.150487	1
250	-0.0368258	18.67	2006-02-01	2007-08-01	546	-0.0260482	0.0334426	1
251	0.990412	18.67	2006-02-02	2006-08-08	187	0.510377	1.07504	1
252	0.105471	7.33	2006-02-17	2016-02-10	3645	0.0459624	0.148874	1
253	0.166907	11.33	2006-03-23	2009-03-20	1093	0.0888163	0.159616	1
254	0.275896	22	2006-05-17	2008-05-21	735	0.122546	0.431606	2
255	-0.0288162	23	2006-05-31	2008-06-24	755	-0.0237407	0.0781188	2
256	-0.131119	4	2006-05-11	2009-06-10	1126	-0.101722	-0.203099	0
257	0.0667702	19.33	2006-06-26	2009-07-08	1108	0.0267408	-0.11307	1
258	0.335537	5	2006-06-19	2008-06-06	718	0.205193	0.180084	0
259	0.171771	8.33	2006-06-23	2009-07-01	1104	0.10594	0.286436	1
260	0.341202	24	2006-07-17	2008-07-28	742	0.242517	0.260714	2
261	0.371972	20.33	2006-07-25	2008-07-22	728	0.260689	0.359172	2
262	0.214421	6	2010-12-07	2019-02-11	2988	0.145304	0.194153	1
263	0.260719	14	2010-12-10	2011-09-08	272	0.179914	0.309627	1
264	0.142152	6	2010-12-16	2020-09-16	3562	0.114288	-0.0926251	1
265	0.0732514	8	2010-12-28	2020-09-24	3558	0.0346761	0.11152	1
266	-0.138558	8	2011-11-08	2012-10-25	352	-0.0535866	-0.0551875	0
267	-0.0430461	7	2011-11-30	2019-09-24	2855	-0.0287574	-0.0284872	0
268	0.0590627	3	2011-11-22	2020-07-16	3159	0.0301222	0.0398908	0
269	0.026622	5	2011-12-27	2020-11-05	3236	0.0165162	0.043317	0
270	0.159116	38	2012-05-09	2014-04-29	720	0.0590785	0.227997	2
271	0.0763977	14	2012-06-29	2016-06-28	1460	0.0428473	-0.285611	1
272	0.155932	10	2012-08-09	2018-07-26	2177	0.101363	0.431907	1
273	0.0389887	7	2012-08-20	2020-12-03	3027	0.0301796	0.108635	1
274	-0.0959697	7.33	2018-06-26	2020-07-27	762	-0.0695833	-0.163494	1
275	-0.199054	12	2011-10-25	2013-11-07	744	-0.138496	-0.205041	1
276	0.107076	12	2011-11-01	2018-06-08	2411	0.0720002	0.190974	1
277	0.113945	3	2011-12-05	2019-05-13	2716	0.0623426	0.110292	0
278	0.115191	23	2012-02-02	2014-02-06	735	0.044583	-0.104434	2
279	0.028127	10	2012-03-08	2021-07-06	3407	0.0102921	0.309611	1
280	0.239094	12	2012-05-14	2014-04-16	702	0.167927	0.243004	1
281	0	8	2012-07-24	2019-07-30	2562	0.1	0.128398	0
282	-0.302904	22	2012-11-16	2013-12-05	384	-0.152024	-0.345034	2
283	0.373867	20	2012-11-16	2013-11-14	363	0.220068	0.631242	2
284	-0.778606	5	2013-07-11	2015-08-05	755	-0.311155	-0.609964	1
285	0.0434653	7.33	2018-02-19	2020-02-24	735	0.0247446	0.11958	1
286	0.132229	6	2018-05-15	2021-06-08	1120	0.0734734	0.0283181	1
287	0.0634348	9.67	2018-07-18	2020-07-29	742	0.0409074	0.240783	1
288	-0.348343	8.67	2019-01-22	2021-01-19	728	-0.198942	-0.206017	1
289	0.07734	12	2019-02-06	2021-02-03	728	0.0468763	0.268082	1
290	-0.105577	7	2019-06-24	2021-06-22	729	-0.0509345	-0.187124	1
291	0.219771	1.67	2006-02-22	2009-04-14	1147	0.161307	0.189582	0
292	0.170208	7.33	2006-10-24	2009-11-13	1116	0.0758895	0.487187	0
293	-0.0455574	7.67	2006-10-26	2009-11-19	1120	-0.0221739	-0.159935	0
294	0.196735	3.67	2007-02-21	2012-03-27	1861	0.125542	0.21658	0
295	-0.15468	7	2012-10-25	2013-10-24	364	-0.0649321	0.0151428	1
296	-0.166016	7.33	2018-02-14	2020-01-16	701	-0.10664	-0.124653	0
297	-0.15617	3.67	2018-07-16	2020-07-29	744	-0.063765	-0.0547615	1
298	0.422563	1.67	2018-07-19	2020-08-12	755	0.331833	0.456135	1
299	-0.265351	7.67	2018-08-17	2020-10-12	787	-0.0943425	-0.166626	0
300	-0.0199515	8.33	2018-08-09	2020-08-18	740	-0.013121	-0.195624	1
301	0.0923255	12.67	2006-02-22	2010-02-22	1461	0.0721094	0.30964	1
302	0.0137239	4.33	2006-03-03	2021-04-23	5530	0.00634329	0.00598725	0
303	0.0285986	4.33	2006-03-07	2021-04-15	5518	0.0221279	-0.0514262	1
304	0.0870407	8.33	2006-03-16	2008-09-04	903	0.0441586	0.193538	1
305	0	12	2006-04-05	2009-04-07	1098	0.1	-0.0683919	1
306	0.0299072	6.67	2006-03-29	2016-04-04	3659	0.0213419	-0.135433	1
307	0.622607	14.67	2006-04-19	2007-04-19	365	0.463969	0.562348	1
308	-0.0237322	3.33	2006-04-25	2021-05-12	5496	-0.0133369	0.0561756	0
309	0.586759	14.33	2006-04-25	2008-04-29	735	0.437589	0.653297	2
310	0.0206103	11.67	2006-05-11	2010-05-07	1457	0.0119518	0.0111786	1
311	0.0618645	11.67	2006-08-07	2018-04-03	4257	0.0413763	0.190551	1
312	0.325883	13.33	2006-07-26	2007-07-18	357	0.255032	0.232703	2
313	0.0866625	20.33	2006-09-11	2008-10-07	757	0.04743	-0.000929035	2
314	0.25197	7.33	2006-12-20	2015-12-04	3271	0.164692	0.26338	0
315	0.330295	11.67	2007-01-10	2008-07-02	539	0.145729	0.401452	2
316	-0.0944273	8	2010-10-13	2015-10-05	1818	-0.0539958	-0.0895583	1
317	0	13	2010-10-12	2015-10-05	1819	0.1	-0.0354885	1
318	0.026637	7	2010-11-11	2015-11-16	1831	0.00993458	0.0136539	1
319	-0.0718713	8	2010-11-18	2014-11-19	1462	-0.0547842	-0.085641	1
320	-0.0796652	18	2011-10-12	2015-11-12	1492	-0.0477582	-0.170978	1
321	0.0576039	6	2011-10-05	2020-08-17	3239	0.0400984	-0.0447678	0
322	-0.066534	5	2011-10-20	2021-03-25	3444	-0.0428921	-0.0130346	0
323	-0.101138	7	2011-11-17	2017-05-30	2021	-0.0806124	-0.199584	0
324	0.0374425	17	2011-12-19	2014-12-08	1085	0.0302081	-0.110629	1
325	-0.0743094	2	2011-12-22	2021-04-20	3407	-0.0377351	-0.0958103	1
326	0.143155	3	2012-01-04	2014-01-07	734	0.0952644	0.148562	0
327	0.00490676	13	2012-04-30	2017-06-09	1866	0.00287806	0.284609	1
328	-0.0736669	11	2012-06-07	2018-07-27	2241	-0.0527975	-0.153971	1
329	0.356322	7	2012-08-02	2016-07-29	1457	0.180689	0.553519	1
330	0.0533005	9	2013-03-11	2015-03-03	722	0.03237	0.164347	1
331	-0.67333	2	2013-04-03	2014-04-14	376	-0.289478	-0.71521	1
332	0.0634623	6	2013-05-29	2021-06-16	2940	0.0482683	0.168564	1
333	0.0379465	2	2013-07-11	2017-07-20	1470	0.0285575	-0.109149	1
334	0.149098	4	2013-07-10	2020-09-14	2623	0.0770952	-0.168109	1
335	0.0593651	9	2018-05-01	2020-08-26	848	0.0398902	0.148023	1
336	0.0753011	14.33	2005-11-08	2008-11-18	1106	0.0333897	-0.110993	1
337	0.108815	27.33	2005-10-06	2007-10-09	733	0.0853282	0.194495	2
338	0.0897714	4.33	2005-11-04	2008-11-05	1097	0.0482914	0.0154977	0
339	0.258715	17	2005-11-30	2006-11-29	364	0.145875	0.492118	1
340	0.33654	3.33	2005-12-07	2009-02-06	1157	0.139165	0.539296	0
341	-0.00773609	3	2006-01-31	2021-02-23	5502	-0.00483171	-0.0644602	0
342	-0.0246091	20.67	2006-02-13	2008-02-19	736	-0.0105057	-0.109534	2
343	-0.0503557	6	2006-02-07	2014-02-26	2941	-0.0238584	-0.20234	0
344	0.51403	9.67	2006-04-04	2006-10-13	192	0.39407	0.54828	2
345	0.29363	29.33	2006-06-06	2008-06-11	736	0.237262	0.319099	2
346	0.298593	14.33	2006-10-12	2007-05-09	209	0.109728	0.32069	1
347	0.288382	10.67	2006-10-31	2009-10-30	1095	0.151949	0.344921	1
348	0.0326045	18	2006-12-06	2013-01-31	2248	0.0145459	0.126455	1
349	-0.0986891	24	2007-04-16	2007-11-13	211	-0.0367427	-0.0395639	1
350	-0.0207232	7	2011-02-07	2021-04-09	3714	-0.00961605	-0.125159	1
351	0	4	2011-09-20	2016-02-09	1603	0.1	-0.204182	0
352	0.0700973	3	2012-01-12	2016-02-19	1499	0.0457642	0.27929	0
353	0.0719205	3	2011-12-08	2015-12-08	1461	0.032374	-0.0196905	0
354	0.038485	6	2012-02-21	2016-02-23	1463	0.0276874	-0.0546395	1
355	-0.189552	16	2012-07-19	2014-07-11	722	-0.0703507	-0.216293	1
356	0.415962	6	2012-10-03	2014-10-17	744	0.261109	0.264397	1
357	-0.0141567	6	2012-11-13	2021-03-26	3055	-0.00528839	-0.0896931	1
358	-0.0245246	27.33	2017-05-10	2019-05-23	743	-0.0102576	-0.0820372	2
359	0	14	2019-09-06	2020-09-09	369	0.1	0.0770655	2
360	0	17.33	2020-02-10	2021-02-11	367	0.1	0.103145	1
361	0.268508	10	2005-10-20	2008-11-26	1133	0.1539	0.319475	1
362	0.06747	4.67	2005-12-12	2013-12-04	2914	0.0374849	0.214376	0
363	0.208347	3	2005-12-15	2016-02-18	3717	0.127152	0.304622	0
364	0.779339	17.33	2006-01-12	2007-07-24	558	0.640781	0.902865	1
365	0.181013	18	2006-01-19	2008-01-31	742	0.0977358	0.217593	2
366	0.00559472	14	2006-01-24	2010-03-25	1521	0.00345979	-0.0154191	2
367	0.115312	9.67	2006-02-16	2016-03-25	3690	0.0616963	0.0959466	1
368	0.141387	14.33	2006-02-02	2010-03-19	1506	0.0634457	0.129945	2
369	-0.137363	11.67	2006-06-20	2009-07-10	1116	-0.107215	-0.248125	1
370	0	12.33	2006-09-19	2008-03-21	549	0.1	0.0312925	1
371	-1.17872	16.67	2006-12-05	2007-06-14	191	-0.88211	-1.10498	1
372	0.223059	28	2007-03-01	2010-04-09	1135	0.112216	0.346358	2
373	-0.00985991	10	2010-10-04	2017-10-16	2569	-0.00547636	-0.0470911	1
374	0.0330436	7	2011-06-22	2015-07-07	1476	0.0160565	0.0539041	0
375	0.275516	11	2011-09-21	2015-10-26	1496	0.17058	0.374713	1
376	0.0143322	7	2011-10-05	2021-01-28	3403	0.0111206	0.113549	1
377	0.0795704	11	2011-10-26	2014-11-06	1107	0.0529541	-0.102401	1
378	0.137281	22	2012-05-02	2014-05-07	735	0.0821578	0.147219	2
379	0.12199	18	2012-10-03	2015-10-09	1101	0.0717913	0.24854	1
380	-0.0162562	7	2018-05-23	2021-05-12	1085	-0.0102139	-0.227828	1
381	0.412987	23	2019-02-11	2021-04-08	787	0.268748	0.548072	2
382	-0.0462646	14.33	2019-04-26	2021-06-03	769	-0.0273133	-0.318554	1
383	0.157388	5.33	2006-11-03	2013-10-28	2551	0.0635269	0.059977	0
384	0.235626	12.33	2007-01-12	2009-01-05	724	0.144213	0.282677	2
385	0.106137	14.33	2007-03-01	2009-02-19	721	0.0854075	-0.0892782	2
386	-0.305693	13.67	2007-05-25	2007-11-30	189	-0.171072	-0.376449	1
387	-0.0595389	6	2010-12-09	2020-10-29	3612	-0.0484816	-0.235268	1
388	-0.0452091	6	2011-08-22	2015-09-03	1473	-0.0162368	0.184467	0
389	0.373955	31	2011-09-19	2012-09-17	364	0.284292	0.449471	2
390	0.00398691	9	2012-05-14	2021-05-26	3299	0.00274326	0.0883818	1
391	-0.0673787	15	2013-01-04	2014-01-13	374	-0.0392968	-0.0825991	2
392	0.0720358	3.67	2017-03-16	2021-07-01	1568	0.0530665	0.0349458	0
393	-0.228897	9	2017-06-28	2021-01-12	1294	-0.132577	-0.394886	1
394	0.211127	2	2018-06-07	2020-11-05	882	0.0779157	0.200508	0
395	-0.0938439	6.33	2018-07-18	2021-01-21	918	-0.0697744	-0.167182	0
396	0.0467625	5.33	2020-01-23	2021-05-20	483	0.0371293	0.155563	1
397	-0.0319805	7	2006-01-04	2021-01-11	5486	-0.0203165	0.128984	0
398	0.0702653	11.33	2006-02-15	2014-03-19	2954	0.0311176	0.276449	1
399	0.0189001	12	2006-04-28	2014-06-24	2979	0.0147737	0.128796	1
400	0.239038	14.67	2006-05-12	2008-05-12	731	0.0860559	0.201194	2
401	-0.0132314	25.33	2006-05-24	2007-05-21	362	-0.00912522	-0.135639	1
402	0.287678	12.33	2006-06-16	2007-12-17	549	0.122696	0.441425	1
403	0.220986	11.33	2006-05-25	2007-11-12	536	0.114961	0.309684	1
404	0.204336	19	2006-09-20	2009-09-16	1092	0.0882604	0.00360758	2
405	0.109316	6.67	2006-11-17	2015-12-17	3317	0.0834373	0.194848	1
406	0.0669693	22.33	2007-02-05	2010-02-11	1102	0.0510558	0.178017	2
407	0.271238	28	2006-12-06	2009-12-02	1092	0.141599	0.325578	2
408	0.312962	17.67	2007-02-12	2009-02-10	729	0.188386	0.314762	2
409	0.135079	13.33	2007-02-21	2008-03-05	378	0.0890287	0.0472632	1
410	0.0941876	17.67	2007-03-13	2009-03-12	730	0.0772091	-0.0760534	2
411	0.0691619	10	2010-12-20	2021-03-24	3747	0.044404	0.191202	1
412	0.172287	5	2011-04-07	2016-05-06	1856	0.101139	0.17218	1
413	0.187056	13	2012-06-14	2014-06-25	741	0.134257	0.177773	1
414	0.122203	7	2012-07-24	2016-12-21	1611	0.0943578	0.354747	1
415	0.0211393	12	2012-09-10	2021-02-01	3066	0.0150788	0.11444	1
416	0.112131	14	2012-08-15	2016-12-02	1570	0.0809823	0.169013	1
417	-0.033416	11	2012-09-17	2021-01-12	3039	-0.0189686	-0.0118964	1
418	0.0736975	7	2012-09-25	2021-02-18	3068	0.0573362	0.287993	1
419	0.0665713	27	2012-10-01	2015-10-07	1101	0.0534592	0.29631	1
420	-0.0713408	25	2012-10-04	2013-05-01	209	-0.0435064	0.0619873	1
421	-0.152705	29	2012-10-17	2013-10-07	355	-0.110467	-0.0458077	2
422	0.0743642	4	2012-10-18	2015-10-19	1096	0.0434347	-0.179413	1
423	0.0522335	5	2013-03-04	2021-05-13	2992	0.0185828	0.0776487	1
424	0.140088	3	2013-03-11	2020-10-07	2767	0.0868758	0.127574	1
425	0.0429574	9	2013-04-01	2021-03-18	2908	0.02259	0.0655844	1
426	0.159399	5	2013-04-03	2015-05-14	771	0.0971028	0.306845	1
427	0.0869708	1	2013-05-29	2021-05-18	2911	0.0354219	-0.243257	1
428	0.109119	8	2013-06-18	2017-06-05	1448	0.0608438	0.0570038	1
429	0.297309	4	2013-08-28	2017-08-15	1448	0.213624	0.382949	1
430	0.0925	9	2017-01-19	2021-04-19	1551	0.0428661	0.0501501	1
431	-0.240996	7	2017-02-02	2019-01-31	728	-0.105657	-0.364459	1
432	0.0804565	13.33	2017-07-13	2021-06-28	1446	0.0656754	0.207823	1
433	0.182622	8.33	2018-07-23	2021-07-12	1085	0.0969999	0.239445	1
434	0.131841	7	2018-08-30	2020-11-03	796	0.0653325	0.0401481	1
435	0.119784	5.67	2018-10-11	2020-12-02	783	0.0640285	0.173424	0
436	0.138695	6.67	2018-10-17	2020-12-14	789	0.0874513	0.261792	0
437	0.304438	13.67	2019-01-09	2021-05-04	846	0.119624	0.351542	1
438	0.0808113	12.67	2019-01-14	2021-02-15	763	0.0493055	0.198052	1
439	0.453111	21.67	2019-06-18	2020-11-13	514	0.290965	0.539574	2
440	-0.245173	18.33	2019-08-19	2020-10-29	437	-0.165443	-0.272939	1
441	0.677696	4.67	2020-02-18	2021-02-25	373	0.275007	0.651359	1
442	0.0561458	5.33	2006-09-13	2016-01-12	3408	0.0282184	0.0630306	0
443	0.0571179	10.67	2006-11-16	2016-01-12	3344	0.0321668	0.0908389	0
444	0.0734694	11.33	2007-01-03	2016-01-15	3299	0.0344605	0.202761	1
445	0.292466	22.67	2006-12-21	2009-01-09	750	0.233329	0.339033	2
446	0.364723	9.67	2006-12-14	2008-07-01	565	0.228683	0.495757	1
447	0.234917	21	2006-12-13	2008-12-16	734	0.124062	0.145865	2
448	0.0326038	5	2007-02-07	2009-01-23	716	0.0193198	-0.0650218	1
449	0	12	2011-07-19	2015-07-15	1457	0.1	-0.0120908	1
450	-0.0339612	8	2011-09-01	2020-02-20	3094	-0.0184394	-0.154501	1
451	0	8	2012-01-18	2014-03-19	791	0.1	0.106452	0
452	-0.00327663	14	2011-12-08	2019-03-20	2659	-0.0021248	0.0440197	0
453	0	9	2012-01-11	2014-01-08	728	0.1	0.0132377	1
454	-0.0251578	2	2012-02-07	2019-04-09	2618	-0.0175957	0.0241487	0
455	-0.0398468	7	2012-03-07	2016-01-19	1413	-0.0222382	0.222075	0
456	-0.0111521	4	2012-05-23	2020-02-11	2820	-0.00874223	-0.084677	0
457	0.144414	11	2012-05-30	2015-06-05	1101	0.0517593	-0.122917	0
458	-0.00510267	10	2013-05-15	2019-12-12	2402	-0.00381613	0.0297943	1
459	0.303903	7	2013-06-26	2015-07-10	744	0.249003	0.345149	1
460	0.0287819	13	2006-03-28	2013-06-14	2635	0.0208903	-0.0242479	1
461	0.186203	13.33	2006-04-19	2008-04-17	729	0.0944246	0.0895402	2
462	0.111495	24	2006-06-12	2008-06-12	731	0.0898922	0.0856089	2
463	0.278651	10	2006-09-20	2008-04-02	560	0.132376	0.367032	1
464	0.00813477	5.67	2006-10-03	2013-09-16	2540	0.0042599	-0.0533528	1
465	0.0207635	7	2010-07-19	2018-12-04	3060	0.00964603	0.340357	1
466	-0.0483412	5	2010-08-05	2015-03-18	1686	-0.0253663	-0.157968	1
467	0.267734	19	2011-04-29	2012-10-09	529	0.213514	0.229998	2
468	0.0390804	7	2011-05-09	2014-10-08	1248	0.026034	-0.26577	1
469	0	3	2011-05-23	2013-05-06	714	0.1	0.0410026	0
470	0.343333	11	2011-05-20	2013-02-14	636	0.141456	0.143091	1
471	0.0255687	10	2011-08-19	2019-10-28	2992	0.0182552	-0.0309833	1
472	0	7	2011-09-09	2013-08-27	718	0.1	-0.0270152	1
473	0.27659	8	2011-09-15	2013-09-23	739	0.134957	0.237687	1
474	-0.163522	10	2011-09-26	2014-11-10	1141	-0.108115	0.0797589	0
475	1.11059	6	2012-02-15	2012-08-01	168	0.879602	1.41267	0
476	-0.0474735	7	2012-02-07	2015-05-08	1186	-0.0286192	0.141651	1
477	-0.0629582	17	2012-05-22	2018-11-01	2354	-0.0337176	-0.157195	1
478	0.343052	5	2012-10-12	2014-10-20	738	0.228749	0.562174	1
479	-0.28232	7	2006-01-09	2008-01-03	724	-0.151077	-0.18572	0
480	0.0873442	34.33	2006-02-09	2008-03-26	776	0.0552729	0.222383	2
481	0.13404	13	2006-02-27	2008-02-28	731	0.0989586	0.286822	1
482	0.556681	10	2006-04-27	2008-04-24	728	0.409831	0.557458	2
483	0.214415	4	2006-08-28	2009-09-10	1109	0.083673	0.210497	1
484	0.127399	10.67	2006-11-02	2012-11-12	2202	0.091847	0.278631	1
485	-0.466672	16.67	2006-11-16	2007-05-10	175	-0.227281	-0.722139	2
486	0.0617155	5.33	2007-01-05	2019-03-26	4463	0.0473518	0.26976	0
487	0.017755	8	2010-10-25	2017-06-13	2423	0.00950639	0.0833534	1
488	0	10	2011-02-07	2016-03-02	1850	0.1	0.00965608	1
489	-0.359962	6	2011-12-12	2012-06-14	185	-0.236857	-0.28428	0
490	-0.100404	3	2012-01-19	2016-02-02	1475	-0.0541428	-0.205473	0
491	-0.140205	6	2012-02-09	2019-12-11	2862	-0.0553785	-0.153041	0
492	0.123619	8	2013-10-07	2017-01-17	1198	0.0803529	0.289145	1
493	-0.131969	9	2013-11-11	2019-05-29	2025	-0.0508274	0.0460412	1
494	0.146866	9.67	2018-05-29	2019-06-27	394	0.0576079	0.513341	1
495	0.443824	28.67	2018-11-01	2019-11-07	371	0.346708	0.524017	2
496	0.202444	8	2006-06-05	2009-06-03	1094	0.146196	0.138524	1
497	0.270741	23.67	2006-08-02	2008-09-03	763	0.162099	0.235506	2
498	0.497478	11.33	2006-07-31	2008-08-08	739	0.339069	0.440146	2
499	0.023693	13.33	2006-07-31	2008-08-25	756	0.0120678	0.0301108	2
500	0.0265669	7.67	2006-07-31	2016-07-25	3647	0.0155573	0.0852435	0
501	0.222055	11.33	2006-10-09	2008-10-09	731	0.114398	0.25669	2
502	0.066578	6.67	2006-10-11	2016-10-19	3661	0.0348136	0.232485	0
503	0.118341	5	2006-12-04	2019-12-10	4754	0.0420222	0.0876675	0
504	0.34637	5.67	2007-02-28	2009-02-27	730	0.248762	0.363216	1
505	0.176614	13.67	2007-03-02	2010-02-10	1076	0.0757826	0.144191	2
506	0.0346149	14	2007-02-26	2009-02-23	728	0.0131072	-0.175356	2
507	0.249623	15	2007-02-28	2009-02-25	728	0.147244	0.093979	2
508	0.131214	6.67	2007-02-28	2009-02-27	730	0.0672978	0.0136617	1
509	-0.0718222	4	2012-02-15	2016-02-17	1463	-0.0288532	0.102256	0
510	-0.22798	5	2012-02-15	2016-02-22	1468	-0.0839443	-0.0620357	0
511	0.201703	13	2012-11-15	2013-11-26	376	0.161436	0.410197	2
512	0.271241	22	2012-11-15	2013-11-22	372	0.139528	0.164073	2
513	-0.045799	22	2013-03-08	2014-03-14	371	-0.018969	-0.317907	2
514	-0.0869945	8	2013-08-14	2019-10-22	2260	-0.0632033	-0.157008	1
515	0.088108	6.33	2018-05-03	2020-07-07	796	0.0610886	0.124702	1
516	-0.255003	8	2018-06-07	2020-07-17	771	-0.126624	-0.156813	0
517	-0.303819	4.33	2018-07-23	2020-08-06	745	-0.195443	-0.100816	1
518	0.289134	1.67	2018-09-21	2020-09-30	740	0.119782	0.384593	1
519	-0.151866	16.33	2019-04-23	2021-05-03	741	-0.0992357	0.106437	2
520	0.0710323	17.67	2005-12-09	2009-01-09	1127	0.0530702	0.0462805	1
521	0.285067	3.33	2005-12-19	2009-01-15	1123	0.203665	0.221197	0
522	0.230406	10.33	2006-02-23	2010-02-05	1443	0.184256	0.0682067	1
523	0.0257588	19.67	2006-04-12	2015-08-03	3400	0.0144481	-0.0778059	1
524	0.11348	19.67	2006-04-26	2008-04-24	729	0.0894981	0.156828	2
525	0.245952	11	2007-01-04	2012-01-19	1841	0.114013	0.167526	1
526	-0.00435771	11	2010-09-17	2017-09-13	2553	-0.0035151	0.131278	1
527	-0.17305	12	2010-11-29	2014-12-01	1463	-0.0857936	0.0499005	1
528	0	2	2011-07-05	2015-07-13	1469	0.1	-0.308496	0
529	0.133333	12	2012-03-26	2016-06-06	1533	0.0941157	0.248625	1
530	0.309858	9	2012-08-07	2015-08-18	1106	0.14358	0.0672557	1
531	0.0602461	3	2013-06-24	2020-10-28	2683	0.0456589	0.118881	1
532	-0.136627	8.33	2018-07-12	2020-07-15	734	-0.0835306	0.0386879	1
533	0.26783	2.33	2018-07-16	2020-07-22	737	0.136109	0.33037	0
534	-0.0477994	7.33	2019-05-08	2021-04-28	721	-0.0351693	-0.217292	1
535	0.176746	4	2019-06-26	2021-06-16	721	0.138775	0.134921	1
536	0.255377	17.33	2006-06-09	2008-05-29	720	0.194895	0.254279	2
537	0.0482499	26	2006-09-01	2008-09-10	740	0.0317744	0.0189893	2
538	0.0951635	23	2006-09-13	2008-10-07	755	0.0593757	0.0912839	2
539	0.32594	6	2007-01-09	2010-02-04	1122	0.122086	0.380419	1
540	0.221911	26.67	2006-11-29	2008-11-19	721	0.15792	0.28354	2
541	0.0872157	1.67	2007-01-05	2017-01-10	3658	0.0417928	-0.0586566	0
542	0.18339	12	2007-01-15	2009-01-16	732	0.0776016	0.174919	1
543	0.110438	16	2007-02-26	2009-03-05	738	0.0776332	0.319637	1
544	0.176904	7	2011-07-06	2016-07-11	1832	0.0819295	0.157682	1
545	0.0971763	10	2011-08-09	2021-01-12	3444	0.0608139	0.0537082	1
546	0.040461	6	2012-01-20	2021-02-24	3323	0.0192551	0.1968	0
547	-0.0414788	9	2012-02-21	2018-03-14	2213	-0.0167647	-0.363779	0
548	0.120466	11	2012-05-17	2020-09-14	3042	0.0713486	0.299462	1
549	0.0720932	13	2012-04-12	2014-04-07	725	0.036739	0.0015792	1
550	0.0489748	14	2012-06-05	2016-05-23	1448	0.0308836	0.0740511	1
551	0.248702	9	2012-06-06	2017-10-10	1952	0.121156	0.284547	1
552	0.267083	9	2012-06-19	2015-06-16	1092	0.166448	0.439733	1
553	-0.497567	8	2012-08-14	2014-08-04	720	-0.299612	-0.442022	0
554	0.717201	20	2012-09-07	2013-08-26	353	0.394078	0.751133	2
555	0.129027	28	2013-02-11	2014-02-24	378	0.0840068	0.328125	2
556	0.294214	19	2013-05-13	2013-11-11	182	0.164847	0.0430588	2
557	-0.0882262	25	2013-06-19	2013-12-05	169	-0.048092	-0.0689481	2
558	0	4	2013-07-30	2014-02-11	196	0.1	-0.190453	1
559	0.23163	4	2013-08-06	2016-08-03	1093	0.140262	0.172596	1
560	0.0969335	3	2013-09-03	2016-08-22	1084	0.0575144	0.38521	1
561	0.199408	3	2017-11-16	2021-01-25	1166	0.0894467	0.223582	1
562	0.123651	26.33	2018-02-20	2020-09-01	924	0.0724446	0.166231	2
563	0.083593	4	2018-02-12	2020-10-14	975	0.0611572	-0.123997	1
564	0.0797189	11.33	2006-03-08	2017-09-05	4199	0.0539626	-0.00380846	1
565	0.0227601	8	2006-06-14	2017-09-06	4102	0.00878136	0.0603291	0
566	0.086232	15.67	2006-08-04	2015-07-29	3281	0.0614368	0.15206	1
567	0.568946	11.33	2006-08-14	2008-08-01	718	0.360204	0.753503	2
568	0.459325	5	2007-02-09	2008-09-08	577	0.315819	0.525535	1
569	0.261258	6	2007-09-04	2010-09-24	1116	0.139229	0.384218	1
570	-0.0167446	11	2011-07-18	2017-03-27	2079	-0.0133895	0.0544781	0
571	0.0111674	9	2011-10-03	2021-03-10	3446	0.00644823	-0.239184	1
572	0.0731444	13	2011-11-18	2017-01-25	1895	0.054682	0.0869964	1
573	0.0560405	3	2012-01-04	2017-02-21	1875	0.0220108	0.162893	0
574	0.0796134	16	2012-02-24	2016-02-24	1461	0.0397177	0.16219	1
575	0.0335427	8	2012-05-16	2020-12-16	3136	0.0137495	-0.00294049	1
576	-0.0835237	9	2012-08-13	2015-08-17	1099	-0.0327604	-0.156405	1
577	0.204694	1	2013-05-14	2020-11-23	2750	0.127189	0.100406	1
578	-0.0256635	11	2013-08-14	2021-06-09	2856	-0.0136253	-0.0539749	1
579	0.0182207	5.67	2018-02-07	2021-03-17	1134	0.0124775	0.162383	1
580	0.0699132	26	2018-07-02	2020-11-11	863	0.0565981	-0.16261	2
581	0.255365	6.67	2018-07-16	2020-11-02	840	0.173283	0.200784	1
582	0.246383	10.33	2018-08-17	2020-09-22	767	0.186348	0.134715	2
583	0	5	2006-02-01	2015-01-22	3277	0.1	0.0878242	0
584	-0.371058	7.33	2006-04-12	2010-04-07	1456	-0.238039	-0.385849	0
585	0	9.33	2006-05-15	2007-12-06	570	0.1	-0.0453644	1
586	0.0205558	15.33	2006-04-20	2010-05-18	1489	0.0129883	-0.017657	1
587	-0.299593	11.33	2006-05-25	2007-06-04	375	-0.202043	-0.194363	1
588	0.223328	14.33	2006-08-11	2008-03-05	572	0.172175	0.191889	1
589	-0.0547672	9.67	2006-08-02	2008-07-30	728	-0.0431498	-0.451396	1
590	0	10.67	2006-09-25	2007-03-22	178	0.1	0.072225	1
591	0.167142	34.67	2007-03-21	2010-04-06	1112	0.135312	0.244279	2
592	-0.127722	8.67	2007-08-08	2008-03-25	230	-0.0751004	-0.136925	1
593	-0.281113	13.67	2007-07-30	2008-07-28	364	-0.133711	-0.364871	1
594	0.0196102	6.33	2007-08-14	2019-07-23	4361	0.00812781	0.0557802	1
595	0.603884	9	2007-10-10	2008-04-01	174	0.276477	0.75731	1
596	0.136638	13.67	2007-08-14	2008-08-13	365	0.0820294	0.100746	1
597	0	7	2011-05-31	2015-05-14	1444	0.1	-0.0204352	0
598	0.131384	8	2012-02-27	2017-09-29	2041	0.0945523	0.0473915	1
599	0.159183	11	2012-05-21	2015-06-25	1130	0.0997042	0.164681	1
600	-0.0116539	6	2012-08-22	2017-06-30	1773	-0.00579724	-0.220842	1
601	0.295977	6	2012-09-19	2014-10-07	748	0.179497	0.416133	1
602	0.407885	4	2012-11-05	2017-08-24	1753	0.150537	0.349205	1
603	0.0517021	6	2012-11-05	2015-10-30	1089	0.0317217	0.0909163	1
604	0.8619	5	2012-11-30	2013-12-06	371	0.661755	0.838781	1
605	-0.548181	3	2013-03-01	2015-03-03	732	-0.437225	-0.529543	1
606	-0.179939	10	2013-04-22	2015-04-16	724	-0.137823	-0.148613	1
607	0.0493872	3.33	2017-12-14	2019-12-03	719	0.0252415	-0.153642	0
608	-0.0533317	6.67	2018-06-28	2020-06-22	725	-0.0285395	-0.0239544	1
609	0.309459	4.33	2019-06-10	2020-06-29	385	0.206246	0.326959	1
610	-0.566781	6.67	2019-09-30	2020-10-19	385	-0.284913	-0.689302	1
611	-0.337299	6.67	2019-10-08	2020-10-28	386	-0.214747	-0.470457	1
612	0.348486	4.33	2019-10-17	2020-11-18	398	0.166126	0.485223	1
613	0.144856	4.67	2007-02-06	2016-05-31	3402	0.101237	0.269813	0
614	0.0808987	18.33	2007-03-01	2010-02-22	1089	0.0548431	0.0809411	2
615	0.401345	16	2012-11-28	2013-12-02	369	0.246215	0.508388	2
616	0.338378	28	2012-11-21	2013-12-11	385	0.121344	0.425966	2
617	0.039371	11	2013-12-02	2019-06-10	2016	0.0235488	0.0791643	1
618	0.148416	13	2006-10-30	2012-06-18	2058	0.0962633	0.360399	1
619	0.0155712	11	2006-11-27	2012-06-29	2041	0.0115317	-0.192583	1
620	-0.045291	8.33	2007-02-16	2014-05-16	2646	-0.0165664	0.0586833	0
621	0.0651885	10.67	2007-03-23	2015-03-31	2930	0.0370219	0.0369952	1
622	-0.00567349	10.67	2007-03-19	2018-08-23	4175	-0.00369624	-0.0315843	1
623	0.0720075	5	2011-01-04	2018-08-27	2792	0.0416209	0.0285593	1
624	0.126666	9	2012-04-09	2016-04-21	1473	0.0928688	0.1083	1
625	-0.0191358	18	2012-08-08	2015-08-04	1091	-0.0153376	-0.184639	1
626	0.133019	14	2012-08-24	2016-09-12	1480	0.0995959	0.18564	1
627	0.279628	14	2013-01-04	2016-01-29	1120	0.124706	0.520372	1
628	0	16	2013-03-11	2014-03-18	372	0.1	-0.00591833	2
629	0.301552	23	2013-03-18	2014-04-22	400	0.226136	0.352131	2
630	0.249929	10.67	2020-01-09	2021-03-15	431	0.153431	0.181503	1
631	0.061546	14.33	2006-05-05	2010-05-05	1461	0.030208	0.0446239	1
632	0.343061	16.33	2006-05-29	2009-05-20	1087	0.232045	0.477678	1
633	0.0233028	9.33	2006-06-26	2009-06-17	1087	0.0178354	-0.0192248	1
634	0.0117413	8	2006-10-30	2016-11-10	3664	0.00560241	-0.0429738	1
635	0.207123	16.33	2006-11-20	2008-12-10	751	0.160209	0.278604	2
636	0.0565532	3	2011-05-03	2016-06-03	1858	0.0413848	-0.0502847	1
637	-0.0540971	13	2011-08-03	2019-01-28	2735	-0.0361936	0.00784006	1
638	0.102179	9	2012-03-15	2017-03-15	1826	0.0773335	0.218596	1
639	-0.0281791	3	2012-03-27	2021-03-16	3276	-0.010878	0.148977	0
640	0.383575	8	2012-06-12	2015-06-02	1085	0.216314	0.447463	1
641	-0.131262	6	2012-07-20	2020-12-02	3057	-0.060958	0.0658856	1
642	0.328729	18	2013-02-21	2014-02-21	365	0.214959	0.51716	2
643	0.107056	19	2013-06-21	2013-12-13	175	0.0718804	0.00998723	2
644	0.341202	3	2013-09-18	2015-09-30	742	0.179967	0.238182	1
645	-0.0284938	9	2013-12-18	2021-03-02	2631	-0.0220378	-0.0657572	1
646	0.449438	3.67	2020-03-10	2021-05-27	443	0.19081	0.659807	1
647	0.0880812	7.67	2006-06-20	2009-06-24	1100	0.0480385	0.0792764	1
648	0.169279	12.33	2006-05-30	2008-04-22	693	0.0818523	0.119903	2
649	-0.429381	3.67	2006-07-12	2009-07-22	1106	-0.165859	-0.15797	0
650	0.142767	10	2006-09-05	2009-09-02	1093	0.100599	0.199308	0
651	-0.166265	11	2006-09-27	2009-09-30	1099	-0.125032	-0.439603	0
652	0.206299	14	2006-10-06	2009-10-06	1096	0.144531	0.286176	1
653	-0.624439	9.67	2006-11-01	2007-05-09	189	-0.409904	-0.458591	1
654	0.112679	8	2006-11-14	2011-11-02	1814	0.0869447	0.177076	1
655	0.551017	4	2007-02-14	2010-03-10	1120	0.446698	0.716138	1
656	0.214743	10	2007-02-13	2010-03-10	1121	0.0792506	0.252588	1
657	0.0954228	20.67	2007-04-12	2009-04-09	728	0.0569031	-0.0586285	2
658	0.232471	36	2007-04-17	2009-04-08	722	0.155797	0.218718	2
659	0.166692	22	2007-04-12	2009-04-09	728	0.13401	0.0864829	2
660	0.333425	9	2011-07-14	2015-07-09	1456	0.247502	0.260535	1
661	0.139105	12	2012-08-22	2017-08-16	1820	0.0686726	0.0011103	1
662	-0.678745	8	2012-08-20	2013-08-28	373	-0.542887	-0.509279	1
663	0.100814	6	2013-06-13	2017-06-21	1469	0.0684421	0.132129	1
664	0.109091	3	2013-11-12	2020-09-16	2500	0.0792576	0.084516	1
665	0	11	2013-12-11	2015-12-08	727	0.1	-0.0966124	1
666	0.0506401	18.67	2006-06-13	2008-06-16	734	0.0279708	0.0547903	2
667	0.0460849	20.67	2006-07-27	2008-07-28	732	0.0284172	0.190554	2
668	0.39504	25	2006-07-31	2008-07-29	729	0.230837	0.206616	2
669	0.322603	21.67	2006-09-11	2008-12-08	819	0.257145	0.423203	2
670	0.168261	5	2007-02-13	2010-02-25	1108	0.0676371	0.13916	1
671	0.585954	18.33	2007-02-26	2007-08-13	168	0.252098	0.467892	1
672	0.150216	14	2007-03-06	2010-03-09	1099	0.097255	-0.0853165	1
673	0.227878	3	2005-11-23	2008-12-08	1111	0.158572	0.145306	0
674	0.272028	21.33	2005-10-31	2008-05-19	931	0.17238	0.336513	2
675	-0.650385	11.33	2005-12-15	2006-12-07	357	-0.382023	-0.486216	1
676	0.106642	15.33	2006-01-11	2007-03-07	420	0.0835382	0.011505	1
677	0.0263114	3	2005-12-22	2019-12-03	5094	0.0154093	0.175234	0
678	0.00801303	14.67	2006-01-12	2008-10-22	1014	0.00594137	0.176265	2
679	0.24027	10.67	2006-03-29	2009-04-02	1100	0.170256	0.338267	1
680	0.0859332	19	2006-03-06	2009-01-20	1051	0.0627557	0.0098817	2
681	-0.116509	11.33	2006-05-09	2009-05-04	1091	-0.0772162	0.0291685	1
682	0.460594	12.67	2006-04-13	2007-04-10	362	0.268334	0.618108	1
683	0.0430758	5.67	2006-08-02	2014-07-30	2919	0.0320211	0.147648	0
684	0.473886	10.67	2006-05-08	2007-05-02	359	0.246939	0.464622	1
685	0.204607	6.33	2006-05-10	2009-05-06	1092	0.0743825	-0.121994	1
686	0.0683246	13	2006-06-01	2009-06-15	1110	0.0415247	0.34392	1
687	0.360186	18.67	2006-10-25	2008-11-10	747	0.195703	0.211846	2
688	0.295436	26.67	2007-01-19	2007-07-24	186	0.124024	0.356139	2
689	0.49387	10.67	2007-03-16	2009-03-16	731	0.208966	0.888601	2
690	0.243748	13	2010-12-13	2015-12-14	1827	0.126737	0.336394	1
691	-0.130536	12	2011-03-10	2019-08-09	3074	-0.0954399	0.00841622	1
692	0.0401489	8	2012-07-30	2019-10-02	2620	0.028853	-0.131624	1
693	-0.142187	4	2013-05-20	2015-05-29	739	-0.0973406	-0.337905	1
694	0	13	2013-05-30	2014-06-11	377	0.1	-0.0720989	1
695	-0.313774	37	2013-06-26	2013-12-12	169	-0.206419	-0.114996	2
696	0.233806	8	2013-07-22	2014-01-22	184	0.15659	0.222752	1
697	-1.30004	10	2018-08-13	2019-08-19	371	-0.552902	-1.17106	1
698	0.283229	7.67	2018-10-09	2020-01-17	465	0.142882	0.36835	1
699	0.603735	11.67	2006-01-27	2008-03-07	770	0.263204	0.864527	2
700	0.00749359	5.67	2006-02-24	2020-11-04	5367	0.00466234	-0.183234	0
701	0.0568959	6.67	2006-02-23	2017-11-16	4284	0.0458635	-0.106379	0
702	0.0206367	7.67	2006-05-25	2010-05-25	1461	0.0133678	-0.0759423	1
703	0.278295	8.67	2006-05-26	2007-06-20	390	0.121619	0.48612	1
704	0.146592	16.67	2006-06-05	2008-07-10	766	0.0771458	0.204629	1
705	-0.220256	4.67	2006-06-07	2009-08-03	1153	-0.114016	0.0981756	1
706	0.0533937	6.67	2006-09-07	2019-03-08	4565	0.0303664	0.18605	1
707	-0.0529282	14.33	2006-10-26	2011-10-25	1825	-0.0385317	-0.0605376	1
708	-0.251178	10	2006-12-20	2009-06-22	915	-0.192257	-0.0331102	1
709	0.113403	7	2010-11-16	2015-08-18	1736	0.064914	0.174924	1
710	-0.0999557	10	2010-11-30	2011-12-20	385	-0.0594986	-0.163209	1
711	-0.0407749	5	2010-11-29	2020-11-17	3641	-0.0238154	0.0537838	1
712	0	4	2010-12-22	2012-05-07	502	0.1	-0.101131	1
713	0.146913	12	2010-12-03	2011-06-20	199	0.113978	0.119034	1
714	0.0569051	8	2011-01-11	2013-02-05	756	0.0285637	0.2291	1
715	0.0618166	5	2011-03-21	2020-09-22	3473	0.037128	0.0515436	1
716	0.244378	16	2011-03-21	2015-09-18	1642	0.148938	0.176787	1
717	0.0104824	5	2011-06-22	2017-07-27	2227	0.00602305	-0.0615354	1
718	0	5	2011-08-16	2014-01-16	884	0.1	0.118937	1
719	0.131486	3	2011-09-30	2015-08-19	1419	0.068217	0.0920096	1
720	0.196868	4	2011-10-24	2012-12-11	414	0.127494	0.169204	1
721	0.164518	3	2012-02-29	2019-01-22	2519	0.12853	0.121258	1
722	0.537259	23	2013-03-19	2014-04-16	393	0.338898	0.637911	2
723	1.64552	8	2012-07-02	2013-01-10	192	0.742424	1.8747	1
724	-0.00900795	12.33	2018-03-27	2021-03-31	1100	-0.00699625	-0.217095	1
725	0.141916	13.33	2018-03-12	2021-04-14	1129	0.0815501	0.0503448	1
726	0.0184576	6.67	2006-04-17	2016-02-22	3598	0.00997395	-0.0978906	0
727	-0.0327652	10.67	2007-03-02	2010-03-03	1097	-0.011999	0.133625	1
728	-0.0503037	13	2010-08-24	2015-11-11	1905	-0.0318943	0.0722702	1
729	0	9	2010-09-21	2015-09-21	1826	0.1	0.077673	1
730	-0.0877276	10	2010-09-27	2014-10-21	1485	-0.070414	-0.132875	1
731	0.0762596	4	2010-10-22	2016-02-15	1942	0.0509457	-0.0236445	1
732	0	8	2010-10-29	2015-11-05	1833	0.1	-0.0788245	1
733	-0.192944	11	2010-12-02	2016-02-29	1915	-0.140578	-0.294973	1
734	0.246838	23	2011-08-02	2012-07-10	343	0.0886222	0.60648	1
735	-0.156472	12	2011-09-26	2016-03-01	1618	-0.120608	-0.420471	1
736	-0.251895	6	2011-10-07	2016-02-16	1593	-0.154996	-0.154075	1
737	0	5	2011-12-20	2016-03-16	1548	0.1	-0.150703	1
738	0	9	2011-12-16	2015-11-17	1432	0.1	-0.0275117	1
739	0	7	2012-01-16	2016-02-15	1491	0.1	-0.126762	0
740	-0.101228	6	2012-01-16	2016-01-18	1463	-0.0552796	-0.233935	1
741	0.144767	14	2012-02-14	2014-12-03	1023	0.119096	0.0254399	1
742	0	4	2012-02-21	2016-02-18	1458	0.1	0.217597	1
743	-0.114008	9	2012-03-01	2015-09-21	1299	-0.0865833	-0.101297	1
744	0	9	2012-04-12	2015-10-22	1288	0.1	-0.0937318	1
745	-0.21419	10	2012-08-17	2015-11-12	1182	-0.125151	-0.0938522	1
746	-0.0962233	4	2012-10-22	2015-10-19	1092	-0.0479653	-0.0735595	1
747	0.493595	6	2013-07-11	2014-07-24	378	0.375034	0.646608	1
748	0	2.67	2006-01-31	2019-08-06	4935	0.1	-0.226434	0
749	0.0122093	11	2006-08-02	2013-09-17	2603	0.00792466	0.0579374	0
750	-0.0218068	8	2006-05-23	2010-05-27	1465	-0.0133017	0.105211	0
751	0.450284	26.67	2006-08-03	2008-08-07	735	0.232115	0.304376	2
752	0.0714443	5.67	2007-01-25	2016-05-05	3388	0.0550613	0.15658	1
753	0.117471	7	2011-02-18	2014-03-03	1109	0.0928692	0.357821	1
754	-0.169369	6	2011-02-16	2020-01-09	3249	-0.136423	-0.136984	1
755	-0.0912484	6	2011-03-11	2020-01-24	3241	-0.0493627	0.0287485	1
756	0.0439985	5	2011-03-18	2020-12-07	3552	0.033805	0.128256	1
757	-0.0188072	11	2011-03-11	2016-04-04	1851	-0.0127317	-0.109366	1
758	-0.0721082	14	2011-09-19	2020-01-23	3048	-0.0299337	-0.0502449	1
759	-0.144335	4	2011-11-07	2013-11-04	728	-0.112968	-0.312131	1
760	-0.151179	11	2011-11-16	2014-11-12	1092	-0.119678	-0.205452	1
761	-0.0324932	8	2011-12-05	2016-01-14	1501	-0.011771	0.021406	1
762	-0.131246	12	2011-12-05	2016-01-13	1500	-0.0921007	-0.0129103	1
763	-0.398811	5	2011-12-09	2015-12-22	1474	-0.25271	-0.311939	1
764	-0.0799758	7	2011-12-20	2020-01-16	2949	-0.0536314	0.0151096	0
765	-0.0440138	6	2012-02-21	2016-04-13	1513	-0.0320514	-0.173345	1
766	-0.0512605	7	2012-03-21	2020-02-12	2884	-0.0216477	-0.0424366	0
767	-0.0950553	6	2012-03-23	2016-06-28	1558	-0.0427774	-0.0777346	0
768	0.0465501	9	2012-04-24	2020-10-01	3082	0.0316448	0.287082	1
769	0.0676454	7	2012-07-24	2014-07-15	721	0.0503353	0.0560128	0
770	0.105218	14	2012-07-31	2016-11-16	1569	0.0618039	0.0754297	1
771	-0.106955	14	2012-11-29	2019-11-05	2532	-0.0815684	-0.0807944	0
772	-0.185987	14	2012-11-26	2015-11-30	1099	-0.107068	-0.292823	1
773	0.201766	4	2012-11-29	2014-12-03	734	0.145037	0.268275	0
774	0	23	2013-07-15	2014-01-29	198	0.1	-0.0456126	2
775	-0.0914347	6	2013-06-18	2019-11-26	2352	-0.0541974	-0.321778	1
776	0.21715	6	2013-08-19	2015-07-02	682	0.105763	0.23854	1
777	0	10	2006-04-06	2009-05-05	1125	0.1	-0.042597	0
778	0.155613	6.67	2006-04-12	2012-04-16	2196	0.060268	-0.0367733	0
779	0.369317	13.67	2006-08-18	2008-09-11	755	0.238181	0.422849	1
780	0.316022	10.67	2006-10-16	2009-03-05	871	0.254189	0.563721	1
781	0.170963	24.67	2006-12-05	2008-12-01	727	0.0780283	0.277432	2
782	0.221868	6	2006-12-14	2008-08-11	606	0.0888352	0.345699	1
783	-0.0864675	9.33	2007-02-23	2014-05-12	2635	-0.0397828	-0.261135	0
784	0.229057	17.67	2007-03-23	2009-05-21	790	0.124002	0.33325	2
785	0.00541183	7	2010-11-03	2019-05-09	3109	0.00257274	0.0278849	1
786	0.0346693	9	2011-03-10	2014-03-24	1110	0.0235777	0.109569	1
787	0.0360962	7	2011-07-11	2018-06-27	2543	0.0267524	0.0866738	0
788	0.122494	3	2011-10-13	2019-06-12	2799	0.0662485	-0.0196906	0
789	0	14	2011-11-22	2013-11-14	723	0.1	-0.0259814	1
790	-0.289729	9	2011-12-08	2013-12-18	741	-0.177856	-0.321739	0
791	0	10	2012-01-06	2019-07-31	2763	0.1	-0.00744361	0
792	-0.120505	9	2012-11-29	2013-11-21	357	-0.0803935	-0.221501	1
793	0.238845	28	2012-12-12	2014-03-24	467	0.166541	0.446271	2
794	0	28	2013-06-05	2013-12-12	190	0.1	-0.108081	2
795	0.011242	10	2013-09-09	2019-06-17	2107	0.00871649	-0.083196	1
796	0.399902	5.67	2018-12-10	2020-02-05	422	0.315158	0.46553	1
797	0.417112	6	2006-05-11	2009-05-12	1097	0.262709	0.357795	1
798	-0.891461	8.67	2006-05-18	2006-11-08	174	-0.674913	-0.792119	0
799	0.141082	6.33	2006-05-25	2009-05-26	1097	0.0604831	0.0390625	0
800	-0.291292	8	2006-08-15	2009-08-18	1099	-0.163874	-0.0600937	0
801	0.0773766	16.67	2006-10-12	2009-10-06	1090	0.0411781	0.207229	1
802	0.789181	11.67	2006-11-10	2007-05-21	192	0.340442	0.916315	1
803	0.192801	22.33	2006-12-21	2009-02-06	778	0.078811	0.165971	2
804	-0.319165	7	2007-01-18	2010-01-25	1103	-0.132598	-0.146895	1
805	0.0178429	6	2007-02-16	2010-02-16	1096	0.00758754	0.0523696	0
806	-0.668599	5	2007-03-16	2010-03-18	1098	-0.472933	-0.497435	0
807	0.265962	12	2007-03-12	2009-03-05	724	0.184762	0.318709	1
808	-0.0140001	8	2007-03-19	2010-03-22	1099	-0.00599873	-0.228703	1
809	0.40452	17.67	2007-05-17	2008-12-01	564	0.174113	0.466154	1
810	0.352005	10	2011-03-10	2016-03-07	1824	0.168595	0.340039	1
811	0.041294	5	2011-01-19	2018-01-11	2549	0.0149649	0.130145	1
812	0.0575443	6	2011-05-11	2016-05-10	1826	0.0294973	0.211998	1
813	0.0959587	16	2011-09-08	2016-09-29	1848	0.0366945	0.0360493	1
814	0.15766	4	2011-11-04	2018-01-24	2273	0.0864737	0.235957	0
815	0.128675	6	2012-02-01	2016-01-21	1450	0.0522582	0.365504	1
816	-0.101784	3	2012-03-15	2016-03-09	1455	-0.0510297	-0.173916	0
817	0.19986	4	2012-04-11	2014-04-22	741	0.0992978	0.439684	0
818	0.0295469	8	2012-05-22	2016-05-17	1456	0.0201646	-0.0791187	1
819	0.0917309	2	2012-06-06	2017-12-27	2030	0.0484537	0.106382	0
820	0.0704262	6	2012-10-10	2016-11-10	1492	0.0553677	0.0889294	1
821	0.0318067	20.33	2006-02-08	2008-02-11	733	0.0174426	0.0537964	2
822	0.129647	8.33	2006-02-21	2013-04-10	2605	0.0892485	0.052847	0
823	0.267437	13.67	2006-07-26	2012-08-14	2211	0.134365	0.238985	1
824	0.127259	2	2006-10-31	2019-03-20	4523	0.0878845	0.0726752	0
825	0.136755	6	2010-09-20	2016-11-30	2263	0.0876602	0.190651	1
826	-0.0624439	9	2011-05-25	2015-06-03	1470	-0.0386691	-0.00877734	0
827	0.116782	5	2011-06-21	2015-06-30	1470	0.0732869	0.421342	0
828	1.67921	14	2011-09-30	2012-04-10	193	1.1293	2.13147	2
829	0.0311006	5	2012-03-15	2019-10-15	2770	0.0173552	-0.00954095	0
830	-0.185504	8	2018-09-25	2019-09-18	358	-0.0979262	-0.110609	1
831	-0.169863	4.67	2018-12-06	2019-11-04	333	-0.138899	-0.0189553	1
832	0.0906621	29.33	2019-02-11	2020-01-28	351	0.047052	0.123595	2
833	0.316204	14.67	2019-03-05	2020-02-26	358	0.230332	0.36177	2
834	-0.0562767	8.33	2005-12-14	2009-01-16	1129	-0.031762	-0.0342792	0
835	0.121402	9.67	2005-12-08	2016-01-18	3693	0.0436128	0.240234	1
836	0.126911	20.33	2005-12-16	2008-12-08	1088	0.0701678	0.045017	1
837	-0.14078	14	2006-01-09	2007-07-12	549	-0.0636156	-0.157368	1
838	-0.124814	5.33	2006-01-24	2009-01-20	1092	-0.0880841	-0.0204058	0
839	0.186615	12.67	2006-01-31	2007-02-08	373	0.137959	0.255122	1
840	-0.0639157	6.67	2006-04-14	2014-04-14	2922	-0.0271139	-0.0385583	0
841	0.254542	21	2006-04-26	2008-04-28	733	0.128657	0.245169	2
842	0.064963	21.67	2006-05-17	2008-05-15	729	0.0341494	0.213157	2
843	-0.159295	21	2006-05-31	2006-12-07	190	-0.0766534	0.144348	2
844	-0.0813183	10.67	2006-05-30	2009-06-15	1112	-0.0465425	0.00726215	0
845	0	4	2006-05-17	2009-06-16	1126	0.1	-0.0254616	0
846	0.281542	4.33	2006-05-22	2009-06-23	1128	0.185745	0.410907	1
847	0.0489379	12.67	2006-10-18	2007-11-01	379	0.0309742	-0.0088838	1
848	-1.02713	7	2006-10-30	2007-05-17	199	-0.71204	-0.95109	1
849	0.18715	16.67	2006-12-26	2009-01-29	765	0.108669	0.239078	2
850	-0.137181	7	2010-10-22	2014-11-20	1490	-0.0979107	-0.435714	1
851	-0.00958227	4	2010-11-17	2019-11-12	3282	-0.00659327	-0.139902	1
852	0	7	2011-07-12	2017-11-13	2316	0.1	-0.0484291	0
853	0.244029	11	2011-09-23	2014-10-01	1104	0.134482	0.11629	1
854	0	7	2011-10-10	2014-10-15	1101	0.1	-0.125941	1
855	0.0625015	8	2011-11-04	2016-12-08	1861	0.0414169	0.0117328	1
856	0.172932	3	2012-02-29	2016-03-03	1464	0.0642413	-0.0126286	1
857	-0.255238	5	2012-03-05	2014-03-06	731	-0.181702	-0.275965	1
858	0.133924	7	2012-04-10	2016-04-19	1470	0.0997058	0.0950292	1
859	-0.0586107	9	2012-04-11	2014-04-15	734	-0.0274059	-0.0212946	1
860	-0.323155	6.33	2018-08-22	2020-08-17	726	-0.243321	-0.120183	1
861	0.156577	23	2019-01-17	2021-01-07	721	0.0666505	0.205314	1
862	-0.0181963	18.67	2005-11-29	2008-12-08	1105	-0.0130985	-0.0124498	1
863	0.00285445	8.33	2006-01-17	2020-01-23	5119	0.0010336	0.00211808	0
864	-0.0616514	14.67	2006-05-16	2008-05-01	716	-0.0379073	-0.0399836	1
865	0.635473	35.33	2006-08-22	2007-02-26	188	0.5189	0.621874	2
866	0.216948	19.33	2006-09-07	2008-09-16	740	0.0770506	0.242428	2
867	0.0487494	17	2006-11-13	2009-11-10	1093	0.0307278	0.103687	1
868	0.125507	10.33	2006-11-28	2008-12-09	742	0.0821573	-0.0351951	2
869	-0.049786	14	2007-01-18	2007-07-12	175	-0.0362612	0.0800334	2
870	0.0569405	14.67	2007-01-30	2008-03-28	423	0.0447828	0.216944	1
871	-0.00624095	5	2007-02-23	2018-02-01	3996	-0.00392066	-0.0856982	0
872	-0.0583721	9	2013-06-04	2015-06-11	737	-0.0317986	-0.0831622	1
873	0.252817	6	2013-05-21	2015-05-29	738	0.190031	0.17334	1
874	-0.19959	3	2013-09-17	2015-09-29	742	-0.13017	-0.0751666	1
875	0.944125	1	2018-04-12	2019-08-28	503	0.588012	0.976862	1
876	0.584588	1.67	2018-10-02	2019-10-03	366	0.433388	0.639034	1
877	0.288343	11.33	2006-12-12	2009-12-16	1100	0.168076	0.236193	1
878	-0.0781388	8.67	2006-12-06	2007-06-11	187	-0.0298388	-0.0567799	0
879	0.266109	18	2007-01-11	2010-01-11	1096	0.126747	0.0907678	2
880	-0.381331	9	2007-04-10	2008-10-24	563	-0.23908	-0.136082	1
881	0	10	2010-12-15	2015-12-04	1815	0.1	-0.118362	1
882	0.122024	2	2012-01-26	2020-02-07	2934	0.0590572	0.163794	1
883	0.0263041	9	2012-03-05	2016-03-07	1463	0.0156842	0.020567	1
884	-0.0589858	9	2012-03-29	2020-01-28	2861	-0.0375844	-0.147019	0
885	0.147047	20	2012-03-22	2016-03-21	1460	0.09216	0.0498937	1
886	0.0844069	5	2012-05-07	2016-05-02	1456	0.0490306	0.217832	1
887	0.106019	16.33	2006-02-20	2016-02-10	3642	0.0534871	0.0530559	0
888	-0.021716	13.67	2006-02-22	2016-02-25	3655	-0.00923167	0.00734599	0
889	-0.153795	28	2006-02-27	2006-08-22	176	-0.0917303	-0.227502	2
890	0.361191	8.67	2006-04-19	2008-04-08	720	0.205197	0.313239	2
891	0.255888	6.67	2006-04-24	2013-12-10	2787	0.157056	0.376745	1
892	-0.330914	12.67	2006-04-26	2007-11-01	554	-0.184913	-0.156221	1
893	0.125975	18	2006-05-23	2007-11-12	538	0.0870838	0.120602	1
894	0.127832	4.33	2006-06-27	2009-06-16	1085	0.0695863	-0.0286712	0
895	0.27073	16	2006-11-17	2008-11-25	739	0.117161	0.561892	2
896	0.121363	6	2006-12-12	2013-12-05	2550	0.0991817	0.0326677	1
897	0.0869111	6	2006-12-19	2014-12-10	2913	0.0577181	-0.0946215	1
898	-0.00858589	9	2011-07-12	2020-07-15	3291	-0.00306162	0.319409	1
899	0.14283	10	2013-01-02	2017-09-28	1730	0.0543328	0.104802	1
900	-0.0102188	6	2013-07-17	2019-01-29	2022	-0.00716	-0.194741	1
901	0.0895662	22	2018-08-01	2020-09-24	785	0.0412645	0.0248356	2
902	0.0387611	4	2018-10-10	2020-10-26	747	0.0206854	0.074462	0
903	0.136587	4.33	2018-11-29	2020-11-19	721	0.0945874	0.190352	1
904	0.0285786	5.67	2018-12-18	2020-12-10	723	0.0180478	-0.0707396	0
905	0.0790236	13	2019-01-08	2021-02-08	762	0.0363762	0.337492	1
906	0.187974	9.67	2006-05-11	2008-04-29	719	0.148849	0.153446	2
907	0.136341	24	2006-06-20	2008-06-03	714	0.1055	0.00345807	2
908	-0.361103	12.67	2006-08-15	2009-08-05	1086	-0.277861	-0.155107	0
909	-0.230671	12.67	2007-02-07	2007-08-03	177	-0.163439	-0.0310925	1
910	0	13.67	2006-11-29	2007-05-25	177	0.1	-0.102463	2
911	0.0970386	3.33	2007-02-13	2016-02-25	3299	0.0652934	-0.0726318	0
912	0.125537	5.67	2007-02-14	2016-04-28	3361	0.0997581	0.298138	0
913	0.0751478	15.67	2007-03-23	2010-04-01	1105	0.0429565	-0.178082	1
914	0.145061	7	2011-07-18	2016-10-18	1919	0.0714484	-0.00408496	0
915	0.13779	18	2011-08-25	2016-11-16	1910	0.0863431	0.280441	1
916	0.194033	6	2012-08-28	2015-10-13	1141	0.0843956	0.22704	1
917	-0.209471	6	2018-07-11	2020-06-17	707	-0.0897701	-0.214889	1
918	-0.50995	3.67	2018-07-10	2020-07-06	727	-0.35888	-0.382806	0
919	0.182948	3.67	2018-09-14	2020-09-28	745	0.100189	0.20336	1
920	0.211835	18	2018-08-24	2019-08-05	346	0.136875	0.0924829	2
921	-0.195739	11.33	2018-08-21	2020-08-18	728	-0.10306	0.00489578	1
922	-0.0301662	11.67	2019-08-27	2020-08-19	358	-0.0185123	0.142664	1
923	0.529639	12	2007-03-15	2008-03-24	375	0.244008	0.648021	1
924	1.81061	13.67	2007-04-04	2007-09-05	154	0.890508	2.11749	1
925	0.360253	18	2005-12-02	2008-11-18	1082	0.155601	0.739915	1
926	-0.00465027	5.33	2006-01-17	2019-10-16	5020	-0.00210729	-0.0384652	0
927	0.497937	24.67	2006-02-13	2008-03-19	765	0.252129	0.546389	2
928	0.304162	11.33	2006-01-03	2008-01-14	741	0.247084	0.403717	2
929	0.232906	26.67	2006-01-05	2008-01-12	737	0.140574	0.447173	2
930	0.135371	8	2006-02-01	2019-10-09	4998	0.0483633	0.366746	0
931	0.0679839	4	2006-03-15	2016-05-25	3724	0.0457057	0.0383921	0
932	0.142766	12	2006-03-09	2008-03-14	736	0.0546464	0.211804	2
933	0.413554	8.67	2006-05-08	2009-05-18	1106	0.234566	0.306599	1
934	0.164433	4.33	2007-03-30	2017-06-26	3741	0.0801369	0.155241	1
935	-0.0361525	6	2011-05-02	2016-05-17	1842	-0.0208464	-0.138592	1
936	-0.00945551	4	2011-08-11	2020-09-18	3326	-0.00416993	-0.158378	1
937	-0.0278308	3	2011-09-08	2020-10-07	3317	-0.0184151	0.179538	1
938	-0.365454	6	2012-07-25	2015-07-28	1098	-0.235224	-0.411543	1
939	0.0283505	11	2012-07-10	2015-08-05	1121	0.0122749	-0.0207251	1
940	-0.172969	12	2012-09-20	2013-10-10	385	-0.0876723	-0.0891714	1
941	0.188303	18.33	2019-10-10	2020-09-28	354	0.0935434	0.393114	2
942	0.247149	7.33	2006-06-06	2006-12-12	189	0.0929289	0.339355	0
943	0.136559	2.67	2006-06-27	2021-06-22	5474	0.0553646	0.510601	0
944	0.18532	14.33	2006-08-02	2008-07-24	722	0.127237	0.205101	2
945	0.034972	6.33	2006-07-20	2020-07-21	5115	0.0265768	0.067675	0
946	0.0618917	7.33	2006-08-10	2014-07-28	2909	0.0458157	0.104148	1
947	-0.0450994	15.33	2006-10-11	2008-10-15	735	-0.0269616	0.139868	2
948	0.108448	18	2006-10-12	2008-10-07	726	0.0667526	0.195372	2
949	-0.0172238	11.67	2007-02-08	2016-01-27	3275	-0.0110968	-0.0211011	1
950	0.00716709	23	2007-02-07	2009-02-02	726	0.00584096	-0.128666	2
951	0.0195192	8	2011-05-25	2017-06-06	2204	0.0105441	0.0447177	1
952	-0.0530877	11	2011-10-11	2017-10-10	2191	-0.0318965	0.151921	1
953	0.145355	15	2012-01-31	2016-02-16	1477	0.0950934	0.111479	1
954	0.160214	16	2012-02-15	2014-02-10	726	0.116166	0.260656	2
955	0.0279584	9	2012-02-22	2021-06-08	3394	0.0128915	0.0662155	1
956	0.24103	11	2012-05-03	2016-05-11	1469	0.136225	0.394869	1
957	0.0405742	17	2012-05-15	2016-05-17	1463	0.021529	-0.0668548	1
958	0.171374	5	2012-08-23	2020-07-14	2882	0.0816843	0.502926	1
959	0.0302384	11	2012-08-27	2020-08-18	2913	0.0192723	-0.129343	1
960	0.0634339	6	2013-08-26	2020-08-11	2542	0.0515387	0.0272278	1
961	0.127729	4.33	2018-09-10	2020-10-20	771	0.0857528	0.272988	0
962	0.18799	22	2019-02-26	2021-02-23	728	0.127257	0.243985	2
963	0.24429	16.67	2019-05-07	2021-04-27	721	0.180272	0.381881	2
964	0.0446201	17.67	2019-06-11	2021-06-15	735	0.0192697	-0.01491	1
965	0.095313	6	2006-02-01	2018-07-18	4550	0.0422751	0.108406	1
966	0.197469	9.33	2006-05-25	2007-12-12	566	0.125788	0.24182	1
967	0.131526	14	2006-06-23	2009-06-09	1082	0.0638226	0.343253	1
968	0.520956	11.67	2006-06-14	2006-12-07	176	0.370811	0.679965	1
969	0.248691	18	2006-06-23	2008-06-26	734	0.098735	0.413534	2
970	0.205695	17.67	2006-09-26	2008-09-26	731	0.123003	0.151077	2
971	-0.0253517	20	2006-11-09	2008-11-17	739	-0.011123	0.120659	2
972	0.0594594	7	2010-12-09	2016-12-08	2191	0.0379081	0.0954565	1
973	-0.054031	6	2010-12-10	2020-01-15	3323	-0.0429221	0.145816	1
974	0.0882915	9	2011-08-26	2018-11-08	2631	0.057614	0.354516	1
975	0.201914	3	2011-09-20	2018-11-08	2606	0.11317	0.203018	0
976	0.408366	14	2012-02-24	2014-02-04	711	0.18224	0.42712	2
977	0.118474	5	2012-06-13	2016-06-01	1449	0.0671744	0.0258866	1
978	0.0172153	6	2012-04-18	2018-06-12	2246	0.0128448	0.00422124	0
979	0.150973	15	2012-06-20	2017-06-02	1808	0.0674712	0.120485	1
980	-0.210977	4	2012-08-06	2015-11-19	1200	-0.102567	-0.143894	0
981	0.0875632	6	2012-08-06	2015-11-19	1200	0.0367963	0.069568	1
982	0.0808932	11	2012-09-14	2017-08-03	1784	0.0458452	0.0507023	1
983	-0.126878	25	2012-11-08	2013-11-11	368	-0.0757526	0.0328695	2
984	0.242197	14	2012-11-28	2013-12-12	379	0.131021	0.140341	2
985	0.421108	40	2013-01-08	2014-02-06	394	0.25262	0.542367	2
986	0.756011	9	2013-01-17	2014-01-13	361	0.499846	0.832375	2
987	-0.158602	21	2013-02-07	2014-01-28	355	-0.0692327	-0.0434529	2
988	0.929854	11	2013-03-15	2014-03-17	367	0.552464	1.25752	2
989	0.0534117	5	2013-05-07	2021-05-11	2926	0.0311201	0.0146209	1
990	1.21643	6	2013-07-18	2014-01-16	182	0.484303	1.48496	1
991	0.0743515	3	2013-08-15	2019-07-29	2174	0.0402209	0.111938	1
992	0.292624	3.33	2018-03-07	2021-03-05	1094	0.1541	0.226584	1
993	-0.0282433	5	2018-03-29	2020-08-28	883	-0.0155735	0.00116022	1
994	0.126674	5	2018-06-07	2021-06-14	1103	0.0718361	0.176209	1
995	0.0405159	10.33	2018-06-13	2020-09-23	833	0.0314485	0.0968119	1
996	-0.216682	2.67	2018-08-07	2020-10-06	791	-0.100496	-0.207184	0
997	0.36868	3.67	2018-08-06	2020-09-16	772	0.277911	0.437476	1
998	0.0369182	16	2018-08-23	2020-10-21	790	0.0157708	-0.105229	2
999	0.131096	2	2018-07-25	2020-10-07	805	0.0946445	0.0985718	1
1000	-0.070306	7.33	2018-09-13	2020-10-14	762	-0.0284026	0.0189569	1
1001	0.28506	21.33	2018-10-08	2020-10-28	751	0.178851	0.451474	2
1002	0.103061	5	2006-02-21	2016-02-18	3649	0.0414324	0.0634404	1
1003	0.00881825	12.67	2006-03-16	2009-02-13	1065	0.00586337	0.0263144	2
1004	-0.0698027	9.67	2006-03-07	2018-10-29	4619	-0.0402143	-0.0389912	1
1005	0.262962	11.33	2006-02-27	2008-03-10	742	0.17803	0.331252	2
1006	0.0437405	9.67	2006-03-08	2016-03-21	3666	0.0345718	0.109576	1
1007	0.169573	13.33	2006-04-13	2014-04-23	2932	0.0841066	-0.0405737	1
1008	0.192654	8	2006-03-30	2015-02-03	3232	0.125207	0.223832	0
1009	0.221166	9	2006-04-18	2006-10-09	174	0.0862594	0.303766	0
1010	0.0476272	16.67	2006-04-17	2008-04-14	728	0.0289533	-0.0801196	2
1011	0.43766	9.67	2006-04-24	2008-04-28	735	0.234827	0.717098	2
1012	0.244441	1	2006-06-08	2016-03-30	3583	0.165936	0.306204	0
1013	0.392173	7.67	2006-05-30	2008-05-22	723	0.292359	0.66955	2
1014	-0.0235959	6.33	2006-06-05	2016-06-03	3651	-0.0126931	-0.126391	0
1015	0.50267	7.67	2006-06-15	2009-10-15	1218	0.336968	0.487722	1
1016	0.169626	16	2006-06-21	2009-10-08	1205	0.105079	0.210672	1
1017	0.0672357	6	2006-08-14	2014-03-20	2775	0.0259669	-0.12677	1
1018	-0.0458437	2.67	2007-02-16	2013-06-06	2302	-0.0259993	-0.00801885	0
1019	0.0752906	14.67	2007-06-25	2014-01-07	2388	0.0372641	0.0965478	1
1020	0.305913	33	2007-07-30	2009-03-09	588	0.154906	0.490091	2
1021	0.157671	23	2007-09-21	2009-10-01	741	0.0963299	0.27484	2
1022	0.0564797	2	2010-06-16	2019-06-26	3297	0.0403697	0.0191094	1
1023	-0.0276972	3	2010-09-30	2019-11-15	3333	-0.0149349	-0.161159	1
1024	0.157197	5	2010-10-15	2015-10-21	1832	0.0643024	0.397394	1
1025	0.0228159	3	2010-11-09	2019-09-10	3227	0.0115001	-0.0741745	1
1026	0.12767	5	2011-01-19	2019-08-28	3143	0.0865032	0.0229741	1
1027	0.0437669	6	2011-01-26	2019-06-25	3072	0.0240504	-0.0885156	1
1028	0	5	2012-04-09	2016-06-15	1528	0.1	0.137973	1
1029	0.272972	1	2012-06-26	2016-07-05	1470	0.142868	0.242068	0
1030	0.791958	2	2012-04-19	2012-10-23	187	0.580561	0.82862	0
1031	0.324377	3	2012-04-17	2016-04-19	1463	0.182315	0.392883	1
1032	0.146746	5	2012-05-01	2016-05-03	1463	0.0821542	0.142592	1
1033	0.200259	9	2012-05-09	2013-05-10	366	0.0795101	0.13877	1
1034	-0.0723359	6	2012-06-14	2020-08-04	2973	-0.0550645	0.027225	1
1035	0	1	2012-07-26	2016-07-19	1454	0.1	0.132848	0
1036	-0.223294	6	2012-08-01	2018-04-24	2092	-0.129566	-0.0654849	1
1037	-0.105358	11	2013-02-08	2016-02-17	1104	-0.0496671	0.0023816	1
1038	0.367977	9	2013-05-08	2014-05-08	365	0.270721	0.462252	2
1039	0	11.33	2007-03-05	2007-09-18	197	0.1	-0.23352	1
1040	-0.0687853	11.33	2007-03-05	2014-03-05	2557	-0.042568	0.163342	1
1041	-0.0248121	6	2011-03-17	2021-04-22	3689	-0.0110519	0.0244964	1
1042	-0.234853	8	2011-04-25	2014-04-07	1078	-0.191928	-0.124852	1
1043	-0.111783	12	2011-06-29	2014-01-24	940	-0.0543923	0.03552	1
1044	0	2	2011-09-23	2015-09-24	1462	0.1	0.185693	1
1045	0.0575128	12	2011-10-28	2016-10-28	1827	0.0392834	0.129318	1
1046	-0.0949943	9	2011-12-05	2020-06-18	3118	-0.0434736	-0.0326675	0
1047	-0.238098	8	2011-12-06	2013-11-26	721	-0.150719	-0.26151	0
1048	0	2	2018-07-16	2020-07-23	738	0.1	-0.00169035	1
1049	-0.135081	6	2018-12-06	2021-05-06	882	-0.091657	-0.240896	1
1050	0	6.33	2019-04-16	2021-04-21	736	0.1	-0.0764393	1
1051	-0.21155	15.33	2019-07-19	2020-07-29	376	-0.133744	-0.286376	2
1052	0.310769	9	2019-08-13	2020-08-17	370	0.171535	0.33888	2
1053	0.779514	7.33	2019-11-07	2020-10-28	356	0.453173	1.04436	1
1054	0.349916	9	2020-02-19	2021-02-10	357	0.246184	0.809869	1
1055	-0.437393	10.67	2020-03-09	2021-02-24	352	-0.189123	-0.341153	1
1056	0.385824	16.67	2006-01-13	2009-01-12	1095	0.169785	0.293445	1
1057	0.0299146	6.67	2006-03-13	2012-04-10	2220	0.0169397	0.196947	0
1058	0.0874677	7	2006-04-03	2013-05-01	2585	0.0421966	0.0656012	1
1059	0.245829	10.67	2006-03-31	2012-04-11	2203	0.135051	0.2113	1
1060	0.356505	11	2006-08-08	2008-02-01	542	0.205682	0.442193	1
1061	0.156454	11.67	2006-06-28	2009-06-29	1097	0.0642272	0.0107675	1
1062	0.0447391	11	2006-10-11	2015-02-25	3059	0.0249065	0.0868196	1
1063	0.189027	12.67	2006-08-29	2009-08-28	1095	0.12534	0.209818	1
1064	0.247683	8.67	2006-10-24	2008-11-03	741	0.197372	0.307957	2
1065	0.00222284	11.67	2006-11-03	2019-05-21	4582	0.00120459	0.0531223	0
1066	0.346596	8.67	2007-01-30	2010-02-05	1102	0.22714	0.414452	0
1067	0.191607	16.33	2007-02-27	2009-03-02	734	0.0872903	0.220365	2
1068	0.0448148	14	2007-03-13	2008-03-28	381	0.0255924	0.108383	2
1069	0.12449	9	2011-05-11	2020-06-22	3330	0.0550207	0.203465	1
1070	0.138724	11	2011-06-23	2016-06-21	1825	0.0562518	0.0314799	1
1071	0.115972	14	2011-10-12	2019-08-07	2856	0.0907144	-0.0566419	1
1072	0.230996	11	2011-10-17	2014-10-17	1096	0.162231	0.256634	1
1073	0.0857188	14	2011-12-15	2019-11-26	2903	0.0382605	-0.0882805	1
1074	-0.0620375	7	2011-12-05	2018-06-14	2383	-0.0487325	-0.0402784	0
1075	0.0561152	6	2012-01-25	2018-08-17	2396	0.0368387	0.172009	1
1076	0.122246	11	2012-01-25	2017-09-26	2071	0.0565942	0.209969	1
1077	-0.0213782	6	2012-02-07	2020-08-18	3115	-0.0156106	-0.160155	1
1078	0.0822325	11	2012-02-16	2014-02-27	742	0.0604582	-0.0325519	1
1079	0.123119	22	2012-03-23	2016-03-23	1461	0.0656843	0.182256	1
1080	0.203709	10	2012-04-25	2014-04-22	727	0.138881	0.200518	2
1081	0.0954623	19	2012-04-30	2014-05-01	731	0.0601318	0.0687317	2
1082	-0.00381114	10	2012-07-17	2021-05-07	3216	-0.00142371	0.0749928	1
1083	0.0449301	4	2012-08-27	2017-08-15	1814	0.0236179	-0.0710724	1
1084	0.284758	18	2012-10-02	2014-10-10	738	0.12025	0.266738	1
1085	0.0570137	35	2012-11-07	2013-10-29	356	0.0466742	-0.0306002	2
1086	0.300574	36	2012-11-07	2013-09-27	324	0.238174	0.22322	2
1087	0.190301	31	2013-01-18	2013-11-01	287	0.133869	0.122763	2
1088	0.108709	27	2012-11-30	2013-11-19	354	0.0813844	0.217864	2
1089	0.690757	33	2013-02-26	2013-08-09	164	0.539049	0.816913	2
1090	0.083372	7	2013-04-30	2016-05-05	1101	0.0523915	0.00471656	1
1091	0.557143	20	2013-07-29	2014-01-17	172	0.331195	0.610777	2
1092	0.0515296	6	2013-08-12	2021-06-25	2874	0.0421894	-0.172781	1
1093	0.0153127	5.33	2017-06-15	2021-06-29	1475	0.00807978	-0.0691435	1
1094	0.0205972	7.67	2017-10-20	2019-11-06	747	0.0132602	0.278724	1
1095	-0.3498	4.67	2017-07-26	2019-07-22	726	-0.211931	-0.290183	1
1096	-0.168532	10	2017-08-11	2019-09-23	773	-0.125271	-0.0422426	1
1097	0.0431871	4.67	2017-08-02	2020-08-24	1118	0.0262911	0.0403774	1
1098	-0.0819058	24.33	2017-09-01	2019-08-29	727	-0.0596578	-0.0233145	2
1099	0.0230012	7.33	2017-11-29	2019-11-19	720	0.015928	0.107444	1
1100	0.498484	5	2018-07-16	2019-07-25	374	0.242744	0.434983	1
1101	0.470754	7.33	2018-11-02	2020-11-10	739	0.337081	0.542796	1
1102	0.0292626	11	2019-02-05	2021-02-12	738	0.0226389	0.248228	1
1103	-0.234945	8	2019-03-07	2020-03-05	364	-0.104378	-0.309789	1
1104	0.101091	4	2006-02-07	2016-02-10	3655	0.0519329	0.0435977	0
1105	-1.28044	14.33	2006-04-06	2007-04-05	364	-0.76888	-1.09672	0
1106	0.00370504	12.67	2006-04-25	2020-01-08	5006	0.00157529	0.0415053	1
1107	0.0499842	21.33	2006-06-13	2007-01-25	226	0.0363732	0.136976	1
1108	0.0628478	2.67	2006-05-09	2016-05-02	3646	0.0279555	0.225484	0
1109	0.242579	17.67	2006-05-16	2008-06-17	763	0.113135	0.353587	2
1110	-0.066237	23.33	2006-06-19	2008-07-17	759	-0.0331722	-0.050224	2
1111	0.151594	42.67	2006-07-25	2007-07-26	366	0.0715492	0.339435	2
1112	0.289694	15.33	2007-04-24	2011-07-12	1540	0.170265	0.424124	1
1113	-2.14896	14	2013-04-30	2013-10-22	175	-1.48397	-1.97489	2
1114	0.117205	17.67	2018-04-18	2019-05-09	386	0.0561333	0.45865	1
1115	0.496967	4	2018-06-13	2020-01-30	596	0.19494	0.803225	1
1116	0.291498	1.67	2018-09-06	2020-09-09	734	0.213695	0.332125	1
1117	-0.160079	7.33	2019-03-14	2021-03-10	727	-0.0978672	-0.0979547	1
1118	0	5.67	2019-11-07	2020-11-04	363	0.1	0.183316	1
1119	0.22127	22.33	2007-04-05	2008-10-15	559	0.116133	0.242528	1
1120	0.0576716	5.33	2006-05-18	2009-05-11	1089	0.0269011	0.166525	0
1121	-0.0465125	7.67	2006-06-02	2009-06-03	1097	-0.0297284	0.0957067	0
1122	0.0695628	4.33	2006-05-31	2009-05-26	1091	0.027688	-0.0574918	0
1123	0	4.33	2006-06-26	2009-06-24	1094	0.1	-0.0873664	0
1124	0.221725	18.67	2006-09-06	2009-09-22	1112	0.117563	0.394106	1
1125	0.0958604	11	2006-09-20	2009-09-21	1097	0.062383	0.170874	1
1126	-0.122349	5.33	2006-10-04	2009-10-22	1114	-0.0912793	0.0269727	1
1127	0.18431	8	2006-09-25	2009-10-08	1109	0.114728	0.203553	1
1128	-0.038038	12.33	2006-10-23	2009-10-23	1096	-0.0295112	-0.0846732	1
1129	0.127115	26.67	2007-01-18	2008-07-24	553	0.071136	-0.108697	1
1130	0.191885	7.67	2006-11-16	2009-11-20	1100	0.123075	0.0807322	1
1131	0.246876	25.67	2006-12-07	2008-12-16	740	0.178207	0.285151	2
1132	-0.054456	9	2007-01-16	2009-03-16	790	-0.0427102	0.0623957	2
1133	-0.0570445	8	2011-11-14	2016-11-29	1842	-0.0212559	0.0432807	1
1134	-0.0809203	12	2012-02-13	2021-05-20	3384	-0.0649775	-0.0825825	1
1135	0.122659	9	2012-03-26	2015-03-26	1095	0.0765663	0.100817	0
1136	0.22391	32	2012-04-30	2014-04-28	728	0.154925	0.275387	2
1137	-0.278095	14	2012-05-07	2014-05-12	735	-0.167169	-0.211744	2
1138	0.0448776	4	2012-06-04	2021-06-17	3300	0.0217723	0.231938	1
1139	-0.0361145	6	2012-06-05	2021-06-17	3299	-0.0146509	-0.00416435	1
1140	0.344122	22	2012-11-26	2013-11-25	364	0.130314	0.228252	2
1141	-0.0609826	6	2013-08-20	2016-08-16	1092	-0.0393035	-0.202901	1
1142	-0.26798	16	2013-08-27	2014-02-25	182	-0.110368	-0.0465791	2
1143	0.0490597	6.33	2017-11-27	2020-11-23	1092	0.0393933	-0.0852204	1
1144	0.385277	9	2018-07-02	2020-07-28	757	0.222265	0.561288	2
1145	0.292318	17.33	2018-06-19	2021-06-09	1086	0.126805	0.294112	1
1146	-0.011224	10	2018-07-10	2021-07-06	1092	-0.0064239	-0.0240571	1
1147	-0.0185132	9	2018-08-06	2020-08-12	737	-0.0109287	-0.0289221	0
1148	-0.317041	6.33	2018-08-10	2020-08-19	740	-0.255309	-0.113935	1
1149	-0.025824	6.67	2018-09-21	2020-09-30	740	-0.0167953	-0.0414251	1
1150	0.471655	33.33	2018-09-14	2019-09-13	364	0.359009	0.552375	2
1151	-0.167235	10.67	2018-10-23	2020-10-13	721	-0.118256	-0.341476	1
1152	0.26939	7.33	2019-04-09	2021-04-20	742	0.197329	0.326207	1
1153	0.0653175	4.67	2006-03-27	2009-03-16	1085	0.0283559	0.129216	0
1154	0.00601365	6.67	2006-03-06	2014-03-17	2933	0.00355407	0.0469358	0
1155	0.233776	16	2006-04-04	2009-04-07	1099	0.175442	0.460201	1
1156	0.142046	5.67	2006-05-01	2009-04-27	1092	0.0507318	0.1895	0
1157	0.300409	11.33	2006-05-12	2008-05-12	731	0.238814	0.398792	2
1158	0.0500816	12.67	2006-05-22	2008-05-19	728	0.0254896	0.259117	2
1159	0.22685	12.67	2006-05-30	2008-06-03	735	0.0925492	0.0815674	2
1160	0.145973	11.33	2006-06-27	2009-07-13	1112	0.115658	0.105727	1
1161	0.137623	14.33	2006-10-17	2010-11-02	1477	0.0517603	0.328979	1
1162	0.304226	12.33	2006-11-27	2010-01-15	1145	0.16836	0.471615	1
1163	0.0173095	6.33	2006-03-16	2009-03-24	1104	0.00953832	0.120148	1
1164	-0.269096	6	2006-04-20	2009-04-23	1099	-0.116996	-0.12515	0
1165	0.0511887	1.33	2006-04-25	2014-04-14	2911	0.0362364	0.0985841	0
1166	0.423485	17	2006-06-05	2008-06-12	738	0.311781	0.719905	2
1167	0.172905	4.33	2006-07-27	2009-08-12	1112	0.0872306	0.234445	1
1168	0.21102	27.67	2006-07-11	2009-07-07	1092	0.116983	0.260257	1
1169	-0.0367154	8.67	2006-09-05	2016-09-14	3662	-0.0189959	0.01033	1
1170	-0.114857	10.33	2006-08-22	2009-08-17	1091	-0.0878188	-0.0694322	1
1171	-0.050964	10	2006-08-07	2016-08-15	3661	-0.026541	-0.19844	0
1172	-0.0899291	8.67	2006-09-27	2009-02-12	869	-0.0436623	0.0263152	2
1173	0.0317628	8	2006-08-30	2016-09-08	3662	0.0120491	0.028833	1
1174	0.45734	9.67	2006-10-26	2007-10-29	368	0.1889	0.767088	1
1175	0.688578	13.33	2006-10-18	2007-04-24	188	0.462265	0.78117	2
1176	0.0691928	6.33	2006-12-14	2014-12-09	2917	0.0252667	0.141721	0
1177	0.144038	9	2006-12-05	2010-12-03	1459	0.0631215	0.190109	1
1178	0.263494	5.33	2006-12-06	2014-12-10	2926	0.198385	0.221856	1
1179	0.225864	28	2006-12-05	2008-12-17	743	0.0960379	0.406034	2
1180	0.0654394	5.33	2007-08-23	2015-08-25	2924	0.0235187	0.341712	1
1181	0	10	2007-10-15	2008-10-30	381	0.1	-0.00153385	1
1182	0.142766	12	2011-11-08	2013-11-13	736	0.0671305	0.120065	1
1183	0	5	2011-12-05	2015-12-09	1465	0.1	-0.0488654	1
1184	0	10	2011-12-13	2019-11-13	2892	0.1	-0.237983	1
1185	0.181355	3	2012-03-06	2019-10-28	2792	0.0844184	0.190103	0
1186	0.0861699	3	2012-03-14	2020-11-12	3165	0.0397472	0.140362	0
1187	0.0676186	10	2012-03-09	2020-11-17	3175	0.0378886	0.196432	1
1188	0.0316473	10	2012-04-16	2015-04-21	1100	0.0203538	0.157899	1
1189	-0.203709	9	2012-05-04	2016-04-27	1454	-0.113081	-0.228126	1
1190	-0.0585622	10	2012-06-11	2021-03-02	3186	-0.0311894	-0.0653133	1
1191	0	4	2012-06-26	2016-06-29	1464	0.1	0.163604	0
1192	-0.0830702	9	2012-05-23	2015-06-02	1105	-0.0547193	-0.10197	1
1193	0.100268	16	2012-09-04	2016-09-20	1477	0.0408486	0.0538499	1
1194	0.220586	9	2012-09-07	2016-09-26	1480	0.0912544	0.441786	1
1195	0.125855	9	2013-08-26	2021-02-08	2723	0.080527	0.278611	1
1196	0.10138	14	2019-12-16	2021-01-25	406	0.0540726	0.11411	1
1197	-0.147234	11	2006-09-13	2008-11-11	790	-0.0716176	-0.209573	0
1198	0.659877	9.33	2006-10-20	2008-12-15	787	0.384607	0.508695	2
1199	-0.0120827	9.67	2006-11-02	2009-10-19	1082	-0.00746722	0.0535168	0
1200	-0.201537	21.33	2006-10-11	2009-10-08	1093	-0.0781706	-0.275526	1
1201	0.252348	14	2006-10-11	2009-01-08	820	0.173427	0.0496587	2
1202	0.0529438	18	2006-09-09	2007-09-17	373	0.0354977	0.273901	2
1203	0.0879782	21	2006-10-31	2013-11-13	2570	0.0458843	0.17954	1
1204	0.0892997	18.67	2006-11-06	2009-01-08	794	0.0448796	-0.0476711	1
1205	0.199821	9.33	2006-11-10	2013-11-20	2567	0.0792992	0.0886086	1
1206	-0.0676454	24	2006-10-31	2008-10-21	721	-0.0387839	0.0629634	2
1207	-0.0167347	11.33	2006-11-30	2018-07-09	4239	-0.0117891	-0.1332	1
1208	0.410835	26.67	2006-12-29	2007-12-17	353	0.217029	0.650762	2
1209	0.0848935	17	2007-01-08	2009-04-28	841	0.0682756	0.161958	2
1210	0.381733	12.33	2007-02-28	2008-02-25	362	0.244385	0.534503	1
1211	0.219911	18.33	2007-03-01	2007-08-20	172	0.100947	0.314365	1
1212	0.185676	7.33	2007-02-07	2008-08-05	545	0.10295	0.244921	1
1213	0.0124623	10.33	2007-04-09	2019-04-18	4392	0.00678542	0.113614	1
1214	0.0477831	9	2011-04-01	2019-12-30	3195	0.0191972	0.00248544	1
1215	0.0340727	9	2011-10-07	2018-07-10	2468	0.016255	0.0700591	1
1216	0.062851	7	2011-11-30	2014-01-14	776	0.0240406	0.15271	1
1217	0.306616	11	2012-01-03	2012-07-20	199	0.15364	0.442634	1
1218	-0.120685	16	2012-01-30	2015-03-09	1134	-0.0694395	-0.247506	1
1219	-0.503857	18	2012-02-06	2013-01-28	357	-0.240742	-0.470722	1
1220	0.118712	11	2012-06-01	2014-06-13	742	0.0614904	0.183258	1
1221	1.75814	6	2012-08-31	2013-01-22	144	1.3894	2.00022	1
1222	0.400841	7	2012-10-31	2013-06-17	229	0.278512	0.697684	1
1223	0.285999	7	2017-10-23	2019-10-16	723	0.165476	0.292315	1
1224	0.783316	0.67	2017-12-11	2020-02-12	793	0.622505	0.899732	0
1225	-0.0810634	4	2018-04-09	2020-07-13	826	-0.0348475	0.022366	0
1226	0	4.33	2018-04-10	2020-09-02	876	0.1	0.0299926	1
1227	0.15344	10	2019-08-30	2020-11-06	434	0.090421	0.156268	1
1228	0.0714622	14	2010-10-18	2015-10-15	1823	0.0550996	-0.000510191	1
1229	-0.354791	6	2010-11-11	2013-12-16	1131	-0.181021	-0.254865	1
1230	0.0171426	14	2011-07-05	2015-07-14	1470	0.0109877	0.152734	1
1231	-0.0260372	10	2011-08-02	2015-08-19	1478	-0.0124267	0.0261439	0
1232	-1.49956	19	2011-08-22	2012-02-20	182	-1.22321	-1.34454	0
1233	0.049759	9	2011-08-29	2015-09-10	1473	0.0257773	0.2839	0
1234	-0.126838	10	2011-08-30	2015-09-09	1471	-0.0492748	-0.286821	1
1235	-0.151223	11	2011-12-07	2015-12-10	1464	-0.10343	-0.332687	0
1236	-0.116861	8	2012-04-17	2016-04-25	1469	-0.0789219	0.0386006	1
1237	0	15	2012-08-15	2015-09-02	1113	0.1	0.0351424	1
1238	0	9	2013-07-31	2015-09-03	764	0.1	-0.0920071	1
1239	0	2	2013-09-03	2014-03-05	183	0.1	-0.134059	1
1240	-0.27191	7.33	2018-04-02	2019-06-04	428	-0.18315	0.0747689	1
1241	-0.0574357	11.67	2018-05-09	2019-05-20	376	-0.0303662	-0.0487006	1
1242	-0.048195	16.67	2019-02-20	2021-04-30	800	-0.0251407	0.0343798	1
1243	0	7.67	2018-03-28	2020-10-12	929	0.1	0.0434549	0
1244	0.0417188	22.33	2018-01-02	2020-01-23	751	0.0266122	0.104714	2
1245	0.138817	7	2018-02-01	2020-02-27	756	0.0577529	0.224721	0
1246	0.361657	3.33	2018-04-02	2020-10-14	926	0.220127	0.522475	1
1247	0.0832864	4.67	2018-05-11	2021-05-14	1099	0.0543918	0.0547269	0
1248	-0.113446	9.67	2018-06-12	2020-11-20	892	-0.088027	-0.136589	1
1249	-0.0178287	8	2018-06-12	2020-10-22	863	-0.01123	-0.251585	1
1250	0.0150873	10	2018-07-30	2020-09-23	786	0.00979688	-0.0883458	1
1251	-0.0431371	6.67	2018-07-11	2019-09-27	443	-0.0237945	-0.0170126	1
1252	-0.0320335	14.67	2018-07-25	2020-10-07	805	-0.0139061	0.099193	1
1253	0.134545	7	2018-09-24	2020-11-12	780	0.0984676	0.236141	1
1254	-0.172909	5.67	2018-11-07	2020-11-13	737	-0.0974942	-0.17769	1
1255	-0.0135176	12.67	2018-12-03	2020-12-07	735	-0.00564671	-0.189935	1
1256	0.0761869	16.33	2019-02-21	2021-02-16	726	0.0376924	-0.250167	1
1257	0.0639904	13	2019-09-20	2020-11-16	423	0.0264067	0.216826	2
1258	0	16.67	2019-09-10	2020-09-17	373	0.1	-0.0858339	2
1259	-0.0614325	5.33	2019-12-04	2020-12-18	380	-0.0352214	-0.10128	1
1260	-0.0943283	13.33	2019-10-31	2020-12-11	407	-0.0556868	-0.0546685	2
1261	0.084766	1.67	2018-06-06	2020-07-22	777	0.0528818	-0.073228	1
1262	-0.227617	2.67	2018-07-02	2020-07-24	753	-0.103951	-0.244859	1
1263	-0.365523	5	2018-08-15	2020-09-16	763	-0.188458	-0.0352652	0
1264	-0.282923	8	2018-03-09	2020-12-09	1006	-0.113608	-0.167749	0
1265	0	3.33	2018-05-02	2021-04-12	1076	0.1	0.0683594	1
1266	0	6	2018-06-04	2021-06-10	1102	0.1	-0.215055	1
1267	0.702454	13.33	2018-12-03	2019-12-05	367	0.313386	1.12199	1
1268	-0.129594	14	2019-08-12	2020-08-04	358	-0.0879855	-0.29534	1
1269	-0.107239	13.33	2019-07-29	2020-07-21	358	-0.0704094	0.157322	1
1270	-0.335386	13.67	2019-11-26	2020-12-07	377	-0.186513	-0.55307	2
1271	0.699542	0.67	2020-01-22	2021-01-14	358	0.570087	0.984073	1
1272	0.792537	1.33	2018-08-16	2020-08-04	719	0.593	1.13131	0
1273	0.0652869	10	2019-01-09	2021-05-22	864	0.0358681	-0.0426836	1
1274	0.139683	13.33	2007-03-19	2009-03-25	737	0.0518617	0.209092	1
1275	0.552123	14.33	2007-03-26	2007-10-10	198	0.42206	0.726171	1
1276	-0.137968	6	2010-10-21	2015-10-30	1835	-0.0939751	-0.218029	1
1277	-0.0607156	6	2011-07-06	2021-03-17	3542	-0.0340473	-0.225842	1
1278	0.0954646	4	2011-08-16	2018-11-19	2652	0.0588188	-0.0498478	0
1279	-0.142448	12	2011-08-25	2020-08-24	3287	-0.0683773	-0.0700065	1
1280	0.147636	7	2012-01-05	2018-08-28	2427	0.0891921	0.152982	0
1281	-0.0536218	7	2012-01-19	2019-08-07	2757	-0.0193512	-0.120252	0
1282	-0.134389	6	2012-06-11	2015-06-18	1102	-0.0495067	0.0159889	1
1283	0.74783	5.33	2017-07-28	2018-07-02	339	0.447281	0.935795	1
1284	0.278007	7.33	2017-08-30	2019-08-19	719	0.163218	0.227239	1
1285	0	5.33	2019-05-22	2020-08-17	453	0.1	-0.163281	1
1286	0.0573118	7	2018-05-04	2020-09-01	851	0.0237507	0.124181	1
1287	0.179194	17	2018-05-14	2020-08-31	840	0.0866675	0.15084	1
1288	0.0417757	3.33	2018-06-22	2020-10-19	850	0.0213696	0.0689543	1
1289	-0.190264	7	2018-07-11	2020-08-26	777	-0.153558	0.0281419	0
1290	-0.279654	9.67	2018-07-09	2020-08-25	778	-0.229669	-0.16349	1
1291	0.207357	8.33	2018-07-23	2020-09-14	784	0.143957	0.132	0
1292	-0.0368398	9	2018-08-24	2020-09-29	767	-0.0280488	-0.00989032	1
1293	-0.0502149	6.67	2018-09-18	2020-10-27	770	-0.0225227	-0.150588	0
1294	-0.0268342	6	2018-09-18	2020-10-27	770	-0.0188012	0.183927	0
1295	-0.268886	10.33	2018-09-14	2020-09-21	738	-0.192649	-0.295238	1
1296	0.399146	3.33	2018-09-18	2020-09-09	722	0.150959	0.496913	1
1297	-0.0201911	16	2020-03-04	2021-03-16	377	-0.0151584	0.034728	2
