# Supplementary material for: Predicting categorical and continuous Alzheimer’s disease outcomes from a single MRI scan
Source: Nat Aging. 2026 May 18;6(5):1121–37. doi: 10.1038/s43587-026-01121-2 (PMC13190282; doi:10.1038/s43587-026-01121-2)
Supplement: Supplementary file 7 — Statistical source data. The source data for Fig. 4b are in 3D numpy array format, which greatly exceeds 30 MB. The source data for Fig. 4d are in several hdf5 files and greatly exceed 30 MB; thus, these raw data are posted on GitHub. [file 43587_2026_1121_MOESM7_ESM.xlsx]

## Sheet: 4a
Feature Importance UNet	0	1	2	3	4	5	6	7	8	9	10	11	12	13	14	15	16	17	18	19	20	21	22	23	24
0	0.181624	0.205298	0.173938	0.14453	0.180827	0.182453	0.184528	0.205575	0.208415	0.162163	0.161534	0.149375	0.199236	0.220741	0.170166	0.172278	0.221256	0.193695	0.191708	0.145054	0.19866	0.15256	0.146685	0.169257	0.162404
1	0.130117	0.103798	0.155595	0.15924	0.0928686	0.156019	0.117406	0.153397	0.133423	0.135521	0.130905	0.161063	0.108145	0.14802	0.158671	0.150361	0.185076	0.123483	0.155562	0.13261	0.161522	0.134734	0.126528	0.16309	0.12429
2	0.0990674	0.117415	0.140678	0.156509	0.130276	0.154997	0.100185	0.118922	0.12209	0.125654	0.129722	0.14215	0.11889	0.130847	0.127076	0.109038	0.125672	0.125058	0.124619	0.12865	0.12955	0.119147	0.154065	0.104049	0.113235
3	0.132343	0.0763872	0.0717594	0.102364	0.0611577	0.0881518	0.123049	0.0689574	0.0625523	0.069628	0.104766	0.108085	0.0840875	0.101613	0.111976	0.117795	0.0879897	0.0578696	0.0795692	0.0853448	0.087805	0.0888467	0.107999	0.110278	0.089084
4	0.0281006	0.0252677	0.0241467	0.0273666	0.0241763	0.0317691	0.0183995	0.02193	0.0234162	0.0255805	0.0287487	0.0238067	0.0184614	0.0271218	0.026787	0.0164743	0.0238855	0.0178193	0.0213584	0.0204477	0.0269946	0.0243468	0.0189839	0.0272654	0.0184171
5	0.0688543	0.0568822	0.0615736	0.0706767	0.0708564	0.07939	0.0645393	0.0686067	0.0608195	0.0673043	0.0699988	0.0643713	0.0465256	0.0688685	0.0692148	0.0582827	0.0519602	0.0808436	0.0705425	0.0630029	0.0535021	0.0568005	0.0790303	0.0668405	0.0596387
6	0.121134	0.097406	0.138895	0.136242	0.103639	0.100734	0.0650831	0.0854501	0.0879967	0.114423	0.106154	0.0878916	0.106962	0.121056	0.121459	0.0779579	0.109702	0.0872105	0.128159	0.126052	0.0959074	0.0982725	0.103734	0.0716299	0.118021
Feature Importance MedNet	0	1	2	3	4	5	6	7	8	9	10	11	12	13	14	15	16	17	18	19	20	21	22	23	24
0	0.122146	0.14227	0.108731	0.145204	0.114585	0.162733	0.194083	0.115436	0.149735	0.118731	0.162195	0.10549	0.148417	0.115135	0.131511	0.111249	0.15682	0.11602	0.150172	0.128139	0.133785	0.140233	0.117868	0.141773	0.174228
1	0.109127	0.153666	0.16112	0.108257	0.0936636	0.133797	0.114396	0.169583	0.127695	0.108576	0.100697	0.151796	0.113853	0.127901	0.148732	0.115839	0.125851	0.126522	0.142508	0.140394	0.121872	0.128354	0.118408	0.0931484	0.132784
2	0.154705	0.0970434	0.0993426	0.0973132	0.130451	0.124716	0.112107	0.0963309	0.117319	0.0828997	0.118379	0.133503	0.0894101	0.0835665	0.148208	0.102693	0.138996	0.112201	0.112036	0.124507	0.0970376	0.118152	0.107476	0.0879707	0.12241
3	0.119076	0.121467	0.0977714	0.160807	0.144726	0.146694	0.118127	0.0860934	0.168941	0.123625	0.108152	0.134378	0.15126	0.124481	0.153768	0.149367	0.100781	0.10984	0.146545	0.0639662	0.121637	0.0928063	0.114278	0.118277	0.11694
4	0.0790721	0.0704607	0.124021	0.117313	0.0694347	0.112804	0.0814868	0.0898417	0.0868	0.0773733	0.103349	0.0897895	0.0802686	0.0671823	0.0736776	0.0618596	0.0879932	0.0688879	0.0836031	0.109453	0.106754	0.0872899	0.0864237	0.11751	0.09603
5	0.0223016	0.0176166	0.0253803	0.0272379	0.0210054	0.0249423	0.022149	0.0229149	0.013087	0.0227539	0.0278353	0.0210064	0.0239241	0.0204751	0.0252376	0.0227763	0.0196932	0.0293847	0.0276628	0.0211195	0.0258236	0.0259926	0.0264401	0.0164723	0.0279942
6	0.118284	0.123311	0.194381	0.138962	0.122635	0.0794816	0.164771	0.0998862	0.107994	0.123939	0.165403	0.150144	0.128055	0.139114	0.117556	0.135113	0.13354	0.154783	0.154745	0.143519	0.123204	0.149399	0.129618	0.106133	0.122232

## Sheet: 4b
Because the raw data files are in numpy format and way larger than 30MB, please see GitHub

## Sheet: 4c
	Regions	Average_OM_score
0	Bankssts_L	0.00874479
1	Caudalanteriorcingulate_L	0.00911474
2	Caudalmiddlefrontal_L	0.00846884
3	Cuneus_L	0.00721288
4	Entorhinal_L	0.00847674
5	Fusiform_L	0.0102479
6	Inferiorparietal_L	0.00816784
7	Inferiortemporal_L	0.0089749
8	Isthmuscingulate_L	0.0102668
9	Lateraloccipital_L	0.00426176
10	Lateralorbitofrontal_L	0.00746727
11	Lingual_L	0.00812025
12	Medialorbitofrontal_L	0.00613875
13	Middletemporal_L	0.00687081
14	Parahippocampal_L	0.00986783
15	Paracentral_L	0.0117299
16	Parsopercularis_L	0.00824204
17	Parsorbitalis_L	0.00616444
18	Parstriangularis_L	0.0078568
19	Pericalcarine_L	0.00626111
20	Postcentral_L	0.00760485
21	Posteriorcingulate_L	0.00920513
22	Precentral_L	0.00814229
23	Precuneus_L	0.00977937
24	Rostralanteriorcingulate_L	0.00778276
25	Rostralmiddlefrontal_L	0.00493678
26	Superiorfrontal_L	0.00738155
27	Superiorparietal_L	0.00769923
28	Superiortemporal_L	0.00701838
29	Supramarginal_L	0.00783744
30	Frontalpole_L	0.00121973
31	Temporalpole_L	0.00749511
32	Transversetemporal_L	0.00801918
33	Insula_L	0.00819252
34	Bankssts_R	0.00796865
35	Caudalanteriorcingulate_R	0.00878789
36	Caudalmiddlefrontal_R	0.00870281
37	Cuneus_R	0.00665501
38	Entorhinal_R	0.00876131
39	Fusiform_R	0.00994256
40	Inferiorparietal_R	0.00915538
41	Inferiortemporal_R	0.00870223
42	Isthmuscingulate_R	0.00977604
43	Lateraloccipital_R	0.00461339
44	Lateralorbitofrontal_R	0.00799582
45	Lingual_R	0.00803071
46	Medialorbitofrontal_R	0.00611121
47	Middletemporal_R	0.00674042
48	Parahippocampal_R	0.0109001
49	Paracentral_R	0.0106317
50	Parsopercularis_R	0.00880675
51	Parsorbitalis_R	0.00669719
52	Parstriangularis_R	0.00824267
53	Pericalcarine_R	0.00622269
54	Postcentral_R	0.0082259
55	Posteriorcingulate_R	0.00882538
56	Precentral_R	0.00838664
57	Precuneus_R	0.00966304
58	Rostralanteriorcingulate_R	0.00793179
59	Rostralmiddlefrontal_R	0.00512017
60	Superiorfrontal_R	0.00714164
61	Superiorparietal_R	0.00764553
62	Superiortemporal_R	0.00748874
63	Supramarginal_R	0.00877856
64	Frontalpole_R	0.00129958
65	Temporalpole_R	0.00812683
66	Transversetemporal_R	0.0077215
67	Insula_R	0.0084474
68	Cerebellum_Cortex_L	0.0062975
69	Thalamus_Proper_L	0.00758662
70	Caudate_L	0.00888223
71	Putamen_L	0.00831443
72	Pallidum_L	0.00712207
73	Hippocampus_L	0.0107886
74	Amygdala_L	0.0107647
75	Accumbens_area_L	0.00882272
76	Hypothalamus_L	0.00862156
77	Cerebellum_Cortex_R	0.00661277
78	Thalamus_Proper_R	0.00845864
79	Caudate_R	0.00901868
80	Putamen_R	0.0087296
81	Pallidum_R	0.00822706
82	Hippocampus_R	0.0112232
83	Amygdala_R	0.0118783
84	Accumbens_area_R	0.00939453
85	Hypothalamus_R	0.00920021

## Sheet: 4d
Because the raw data files are in hdf5 format and way larger than 30MB, please see GitHub
