# Supplementary material for: Predicting categorical and continuous Alzheimer’s disease outcomes from a single MRI scan
Source: Nat Aging. 2026 May 18;6(5):1121–37. doi: 10.1038/s43587-026-01121-2 (PMC13190282; doi:10.1038/s43587-026-01121-2)
Supplement: Supplementary file 8 — Statistical source data. [file 43587_2026_1121_MOESM8_ESM.xlsx]

## Sheet: 5a
	S#	ConstructName	ConstructNumber	Wave	HasData	NumTasks	Asses36	GDSTot36	Asses37	CESDTot37	CESDAnswered37	Asses38	ADASRcll38	ADASRestofCog38	ADASImpair38	ADASTot38	pred_ADAS
0	12	Mental Health and AD Screening	9	2	1	3	1	0	1	1	20	1	2.667	2	0	4.667	2.75798
1	49	Mental Health and AD Screening	9	2	1	3	1	1	1	3	20	1	3.667	2	0	5.667	6.99207
2	61	Mental Health and AD Screening	9	2	1	3	1	0	1	0	20	1	1.667	1	0	2.667	1.3605
3	80	Mental Health and AD Screening	9	2	1	3	1	16	1	22	20	1	3	0	0	3	3.18624
4	81	Mental Health and AD Screening	9	2	1	3	1	2	1	2	20	1	0.667	0	0	0.667	-2.01255
5	92	Mental Health and AD Screening	9	2	1	3	1	9	1	9	20	1	1	1	0	2	4.31148
6	103	Mental Health and AD Screening	9	2	1	3	1	2	1	3	20	1	2.667	0	0	2.667	3.77297
7	110	Mental Health and AD Screening	9	2	1	3	1	6	1	5	20	1	5	2	0	7	4.42449
8	133	Mental Health and AD Screening	9	2	1	3	1	2	1	5	20	1	1.333	0	0	1.333	5.11654
9	135	Mental Health and AD Screening	9	2	1	3	1	0	1	1	20	1	1.333	1	0	2.333	-0.670907
10	138	Mental Health and AD Screening	9	2	1	3	1	15	1	21	20	1	1.333	0	0	1.333	-1.05353
11	139	Mental Health and AD Screening	9	2	1	3	3		3			1	0.667	0	0	0.667	0.95979
12	140	Mental Health and AD Screening	9	2	1	3	1	1	1	4	20	1	1	1	0	2	4.45212
13	141	Mental Health and AD Screening	9	2	1	3	1	0	1	0	20	1	1.333	1	0	2.333	3.30655
14	146	Mental Health and AD Screening	9	2	1	3	1	1	1	5	20	1	1	0	0	1	-4.49506
15	147	Mental Health and AD Screening	9	2	1	3	1	2	1	2	20	1	1.667	1	0	2.667	2.72558
16	149	Mental Health and AD Screening	9	2	1	3	1	1	1	3	20	1	1	0	0	1	1.5745
17	158	Mental Health and AD Screening	9	2	1	3	1	5	1	14	20	1	4.667	3	0	7.667	7.50557
18	159	Mental Health and AD Screening	9	2	1	3	1	0	1	1	20	1	1.333	1	0	2.333	4.55315
19	162	Mental Health and AD Screening	9	2	1	3	1	0	1	0	20	1	3	0	0	3	2.06358
20	163	Mental Health and AD Screening	9	2	1	3	1	0	1	2	20	1	2	0	0	2	4.19056
21	164	Mental Health and AD Screening	9	2	1	3	1	6	1	10	20	1	1.333	0	0	1.333	-3.95726
22	169	Mental Health and AD Screening	9	2	1	3	1	3	1	4	20	1	2.333	1	0	3.333	1.31936
23	174	Mental Health and AD Screening	9	2	1	3	1	7	1	20	20	1	2.667	1	0	3.667	2.60791
24	178	Mental Health and AD Screening	9	2	1	3	1	6	1	7	20	1	4.333	0	0	4.333	3.28363
25	183	Mental Health and AD Screening	9	2	1	3	1	1	1	2	20	1	3	5	0	8	8.94642
26	189	Mental Health and AD Screening	9	2	1	3	1	1	1	4	20	1	1.333	0	0	1.333	1.09478
27	192	Mental Health and AD Screening	9	2	1	3	1	1	1	0	20	1	2.667	3	0	5.667	6.53962
28	194	Mental Health and AD Screening	9	2	1	3	1	2	1	5	20	1	3.333	0	0	3.333	2.75226
29	196	Mental Health and AD Screening	9	2	1	3	1	1	1	3	20	1	4	3	1	8	10.5737
31	208	Mental Health and AD Screening	9	2	1	3	1	0	1	0	20	1	3	0	0	3	5.23695
32	213	Mental Health and AD Screening	9	2	1	3	1	1	1	1	20	1	1.333	0	0	1.333	-0.0947247
33	220	Mental Health and AD Screening	9	2	1	3	3		2		0	1	4.333	9	0	13.333	11.9639
34	221	Mental Health and AD Screening	9	2	1	3	3		3			1	1.333	0	0	1.333	2.65244
35	224	Mental Health and AD Screening	9	2	1	3	3		3			1	7.667	8	0	15.667	16.0108
36	232	Mental Health and AD Screening	9	2	1	3	1	6	1	2	20	1	4	2	1	7	11.9715
37	236	Mental Health and AD Screening	9	2	1	3	1	1	1	0	20	1	1	0	0	1	3.2147
38	245	Mental Health and AD Screening	9	2	1	3	1	0	1	3	20	1	3.333	2	0	5.333	8.9211
39	257	Mental Health and AD Screening	9	2	1	3	1	1	1	4	20	1	3	1	0	4	3.48465
40	261	Mental Health and AD Screening	9	2	1	3	1	0	1	3	20	1	3.667	5	1	9.667	9.12944
41	274	Mental Health and AD Screening	9	2	1	3	1	0	1	2	20	1	2	4	4	10	8.90297
42	311	Mental Health and AD Screening	9	2	1	3	1	2	1	2	20	1	3.667	2	1	6.667	9.40016
43	318	Mental Health and AD Screening	9	2	1	3	3		3			1	3.667	4	3	10.667	7.10731
44	324	Mental Health and AD Screening	9	2	1	3	1	5	1	1	20	1	2.333	3	0	5.333	7.88653
45	326	Mental Health and AD Screening	9	2	1	3	1	0	1	0	20	1	1	1	0	2	1.77713
46	327	Mental Health and AD Screening	9	2	1	3	1	0	1	1	20	1	1.667	0	0	1.667	1.24777
47	335	Mental Health and AD Screening	9	2	1	3	1	6	1	8	20	1	1.333	0	0	1.333	1.12958
48	341	Mental Health and AD Screening	9	2	1	3	1	1	1	3	20	1	3	2	0	5	4.65148
49	346	Mental Health and AD Screening	9	2	1	3	1	0	1	0	20	1	4	2	0	6	5.8096
50	349	Mental Health and AD Screening	9	2	1	3	1	8	1	20	20	1	4	0	1	5	-0.131742
51	360	Mental Health and AD Screening	9	2	1	3	1	1	1	3	20	1	5.667	2	0	7.667	5.37219
52	361	Mental Health and AD Screening	9	2	1	3	1	2	1	13	20	1	3.333	2	0	5.333	6.61651
53	376	Mental Health and AD Screening	9	2	1	3	1	1	1	2	20	1	2	0	0	2	2.75182
54	378	Mental Health and AD Screening	9	2	1	3	1	4	1	2	20	1	2.333	3	0	5.333	4.03003
55	383	Mental Health and AD Screening	9	2	1	3	1	0	1	2	20	1	0.667	1	0	1.667	1.11547
56	408	Mental Health and AD Screening	9	2	1	3	1	2	1	1	20	1	7.333	9	2	18.333	16.7921
57	409	Mental Health and AD Screening	9	2	1	3	1	0	1	0	20	1	0.333	0	0	0.333	-0.895145
58	419	Mental Health and AD Screening	9	2	1	3	3		3			1	6	1	0	7	7.19248
59	465	Mental Health and AD Screening	9	2	1	3	1	9	1	16	20	1	0	0	0	0	-0.692459
60	466	Mental Health and AD Screening	9	2	1	3	1	3	1	5	20	1	1	0	0	1	-2.74075
61	470	Mental Health and AD Screening	9	2	1	3	1	9	1	16	20	1	2.667	0	0	2.667	3.46635
62	483	Mental Health and AD Screening	9	2	1	3	1	4	1	7	20	1	4	3	2	9	9.83771
63	492	Mental Health and AD Screening	9	2	1	3	1	0	1	0	20	1	1.333	3	0	4.333	0.067163
64	495	Mental Health and AD Screening	9	2	1	3	1	3	1	1	20	1	3.667	1	0	4.667	2.82153
65	503	Mental Health and AD Screening	9	2	1	3	1	3	1	1	20	1	2.333	1	0	3.333	4.89713
66	509	Mental Health and AD Screening	9	2	1	3	1	2	1	1	20	1	2	0	0	2	1.97995
67	520	Mental Health and AD Screening	9	2	1	3	1	1	1	1	20	1	2.667	2	0	4.667	4.70319
68	528	Mental Health and AD Screening	9	2	1	3	1	5	1	6	20	1	5.667	6	0	11.667	11.3477
69	532	Mental Health and AD Screening	9	2	1	3	1	0	1	0	20	1	1.667	2	0	3.667	8.02496
70	543	Mental Health and AD Screening	9	2	1	3	1	1	1	0	20	1	2.333	1	0	3.333	3.91689
71	557	Mental Health and AD Screening	9	2	1	3	1	0	1	5	20	1	4	1	0	5	5.28526
72	562	Mental Health and AD Screening	9	2	1	3	3		3			1	2	1	1	4	3.69017
73	567	Mental Health and AD Screening	9	2	1	3	1	3	1	4	20	1	1	0	0	1	0.834787
74	575	Mental Health and AD Screening	9	2	1	3	1	3	1	5	20	1	1.667	2	0	3.667	6.88335
75	587	Mental Health and AD Screening	9	2	1	3	1	5	1	8	20	1	3	4	0	7	4.58638
76	591	Mental Health and AD Screening	9	2	1	3	3		3			1	1.667	1	0	2.667	7.57518
77	595	Mental Health and AD Screening	9	2	1	3	1	0	1	3	20	1	2.333	0	0	2.333	-0.0214454
78	604	Mental Health and AD Screening	9	2	1	3	1	1	1	2	20	1	4.667	2	0	6.667	7.45486
79	606	Mental Health and AD Screening	9	2	1	3	1	0	1	1	20	1	3.333	9	0	12.333	9.74495
80	611	Mental Health and AD Screening	9	2	1	3	1	3	1	2	20	1	0.667	0	0	0.667	2.49144
81	612	Mental Health and AD Screening	9	2	1	3	1	5	1	6	20	1	0	0	0	0	1.51674
82	634	Mental Health and AD Screening	9	2	1	3	1	9	1	24	20	1	2.333	0	0	2.333	3.3334
83	639	Mental Health and AD Screening	9	2	1	3	3		3			1	2	1	0	3	6.65676
84	671	Mental Health and AD Screening	9	2	1	3	1	11	1	25	20	1	4.333	2	0	6.333	5.73272
85	674	Mental Health and AD Screening	9	2	1	3	1	0	1	0	20	1	2	1	0	3	3.46908
86	676	Mental Health and AD Screening	9	2	1	3	1	6	1	6	20	1	2.333	6	0	8.333	11.8465
87	680	Mental Health and AD Screening	9	2	1	3	3		3			1	3.667	6	0	9.667	9.99661
88	684	Mental Health and AD Screening	9	2	1	3	1	6	1	12	20	1	5	1	1	7	6.51034
89	688	Mental Health and AD Screening	9	2	1	3	1	5	1	3	20	1	1.667	0	0	1.667	0.670509
90	695	Mental Health and AD Screening	9	2	1	3	1	0	1	1	20	1	3.667	3	0	6.667	5.51584
91	719	Mental Health and AD Screening	9	2	1	3	1	0	1	3	20	1	1.333	3	0	4.333	5.59547
92	741	Mental Health and AD Screening	9	2	1	3	3		3			1	1.667	1	0	2.667	1.88834
93	752	Mental Health and AD Screening	9	2	1	3	1	4	1	9	20	1	5.333	2	3	10.333	11.5655
94	754	Mental Health and AD Screening	9	2	1	3	1	9	1	14	20	1	2.667	0	0	2.667	6.61038
95	770	Mental Health and AD Screening	9	2	1	3	1	2	1	8	20	1	5	7	0	12	12.5214
96	772	Mental Health and AD Screening	9	2	1	3	1	0	1	0	20	1	2.667	4	0	6.667	3.92515
97	779	Mental Health and AD Screening	9	2	1	3	1	4	1	4	20	1	1.667	2	0	3.667	5.87557
98	784	Mental Health and AD Screening	9	2	1	3	1	1	1	1	20	1	1.333	0	0	1.333	3.65065
99	799	Mental Health and AD Screening	9	2	1	3	1	0	1	1	20	1	0.333	1	0	1.333	-1.39438
100	812	Mental Health and AD Screening	9	2	1	3	1	0	1	0	20	1	2.333	0	0	2.333	3.51643
101	815	Mental Health and AD Screening	9	2	1	3	3		3			1	1	0	0	1	0.366398
102	817	Mental Health and AD Screening	9	2	1	3	1	0	1	0	20	1	0.667	2	0	2.667	3.72399
103	818	Mental Health and AD Screening	9	2	1	3	1	3	1	7	20	1	1.667	1	0	2.667	3.27865
104	819	Mental Health and AD Screening	9	2	1	3	1	2	1	1	20	1	4.333	4	0	8.333	9.4328
105	823	Mental Health and AD Screening	9	2	1	3	1	1	1	1	20	1	3.667	1	0	4.667	3.63081
106	829	Mental Health and AD Screening	9	2	1	3	3		3			1	1.333	4	0	5.333	4.14585
107	831	Mental Health and AD Screening	9	2	1	3	1	1	1	2	20	1	2.333	0	0	2.333	3.99305
108	833	Mental Health and AD Screening	9	2	1	3	3		3			1	3	3	1	7	8.13556
109	835	Mental Health and AD Screening	9	2	1	3	1	6	1	8	20	1	1	3	0	4	0.629208
110	841	Mental Health and AD Screening	9	2	1	3	1	4	1	7	20	1	0.667	0	0	0.667	-0.930446
111	849	Mental Health and AD Screening	9	2	1	3	1	0	1	13	20	1	1.333	1	0	2.333	1.65647
112	860	Mental Health and AD Screening	9	2	1	3	1	0	1	0	20	1	1.333	1	0	2.333	1.26043
113	867	Mental Health and AD Screening	9	2	1	3	1	0	1	0	20	1	4	0	0	4	6.12618
114	872	Mental Health and AD Screening	9	2	1	3	1	1	1	1	20	1	1	0	0	1	-1.46616
115	881	Mental Health and AD Screening	9	2	1	3	3		3			1	2.667	1	1	4.667	4.44348
116	883	Mental Health and AD Screening	9	2	1	3	3		3			1	2	2	0	4	4.40837
117	884	Mental Health and AD Screening	9	2	1	3	1	7	1	16	20	1	2.333	4	0	6.333	6.39727
118	886	Mental Health and AD Screening	9	2	1	3	1	2	1	2	20	1	2	0	0	2	0.165511
119	889	Mental Health and AD Screening	9	2	1	3	1	1	1	0	20	1	4	1	0	5	6.53717
120	890	Mental Health and AD Screening	9	2	1	3	1	1	1	5	20	1	3.333	2	0	5.333	4.3268
121	891	Mental Health and AD Screening	9	2	1	3	1	0	1	0	20	1	0	1	0	1	-1.55263
122	898	Mental Health and AD Screening	9	2	1	3	1	4	1	10	20	1	1.333	0	0	1.333	0.795292
123	927	Mental Health and AD Screening	9	2	1	3	1	1	1	3	20	1	1.667	1	0	2.667	5.83376
124	929	Mental Health and AD Screening	9	2	1	3	1	0	1	0	20	1	3.333	0	0	3.333	1.97402
125	934	Mental Health and AD Screening	9	2	1	3	1	0	1	1	20	1	0.667	1	0	1.667	-2.64428
126	935	Mental Health and AD Screening	9	2	1	3	1	0	1	3	20	1	4	6	0	10	14.7547
127	940	Mental Health and AD Screening	9	2	1	3	3		3			1	0.667	2	0	2.667	0.604658
128	943	Mental Health and AD Screening	9	2	1	3	1	0	1	0	20	1	2	3	0	5	5.57963
129	946	Mental Health and AD Screening	9	2	1	3	1	3	1	1	20	1	3.667	1	0	4.667	2.34995
130	953	Mental Health and AD Screening	9	2	1	3	1	3	1	3	20	1	4	3	0	7	7.69844
131	961	Mental Health and AD Screening	9	2	1	3	1	3	1	5	20	1	1.667	0	0	1.667	2.54731
132	965	Mental Health and AD Screening	9	2	1	3	3		3			1	1.333	1	0	2.333	-2.4393
133	974	Mental Health and AD Screening	9	2	1	3	3		3			1	4	1	0	5	4.60102
134	976	Mental Health and AD Screening	9	2	1	3	1	0	1	0	20	1	2.667	0	0	2.667	1.29852
135	988	Mental Health and AD Screening	9	2	1	3	1	5	1	7	20	1	1	0	1	2	-1.56033
136	989	Mental Health and AD Screening	9	2	1	3	1	0	1	8	20	1	3	2	0	5	3.64209
137	998	Mental Health and AD Screening	9	2	1	3	1	2	1	5	20	1	0.667	0	0	0.667	-2.03538
138	1003	Mental Health and AD Screening	9	2	1	3	1	1	1	5	20	1	3.333	2	0	5.333	5.60199
139	1007	Mental Health and AD Screening	9	2	1	3	1	0	1	2	20	1	3.667	2	0	5.667	1.08141
140	1008	Mental Health and AD Screening	9	2	1	3	3		3			1	1.667	3	0	4.667	2.63198
141	1013	Mental Health and AD Screening	9	2	1	3	1	1	1	3	20	1	0.667	0	0	0.667	5.84055
142	1022	Mental Health and AD Screening	9	2	1	3	1	7	1	19	20	1	2.333	2	0	4.333	6.39518
143	1023	Mental Health and AD Screening	9	2	1	3	1	4	1	7	20	1	3.667	4	0	7.667	12.2241
144	1031	Mental Health and AD Screening	9	2	1	3	1	3	1	5	20	1	2.667	1	0	3.667	0.0226768
145	1045	Mental Health and AD Screening	9	2	1	3	1	3	1	5	20	1	3.667	1	0	4.667	2.64456
146	1054	Mental Health and AD Screening	9	2	1	3	1	7	1	12	20	1	3.333	1	0	4.333	2.19494
147	1058	Mental Health and AD Screening	9	2	1	3	3		3			1	2.667	2	0	4.667	4.56714
148	1084	Mental Health and AD Screening	9	2	1	3	1	1	1	0	20	1	2.333	1	0	3.333	3.69685
149	1093	Mental Health and AD Screening	9	2	1	3	1	3	1	1	20	1	4.333	2	0	6.333	5.81111
150	1124	Mental Health and AD Screening	9	2	1	3	1	3	1	1	20	1	4	2	0	6	8.00716
151	1136	Mental Health and AD Screening	9	2	1	3	1	3	1	6	20	1	4.667	4	1	9.667	10.4604
152	1139	Mental Health and AD Screening	9	2	1	3	1	1	1	5	20	1	1.333	1	0	2.333	3.65236
153	1141	Mental Health and AD Screening	9	2	1	3	1	0	1	2	20	1	2.667	3	0	5.667	3.73071
154	1146	Mental Health and AD Screening	9	2	1	3	1	3	1	3	20	1	1.667	3	0	4.667	6.70871
155	1149	Mental Health and AD Screening	9	2	1	3	1	0	1	0	20	1	2.667	2	0	4.667	5.0574
156	1153	Mental Health and AD Screening	9	2	1	3	1	0	1	1	20	1	1	1	0	2	1.44312
157	1154	Mental Health and AD Screening	9	2	1	3	1	4	1	36	20	1	2.333	1	0	3.333	1.96214
158	1157	Mental Health and AD Screening	9	2	1	3	1	1	1	5	20	1	2	3	0	5	9.04584
159	1169	Mental Health and AD Screening	9	2	1	3	1	0	1	0	20	1	0.333	0	0	0.333	-0.953754
160	1172	Mental Health and AD Screening	9	2	1	3	1	0	1	2	20	1	2.333	2	0	4.333	3.03672
161	1175	Mental Health and AD Screening	9	2	1	3	1	1	1	1	20	1	4	3	2	9	9.62737
162	1183	Mental Health and AD Screening	9	2	1	3	1	4	1	7	20	1	3	0	0	3	3.98029
163	1200	Mental Health and AD Screening	9	2	1	3	1	2	1	3	20	1	4	2	0	6	1.97057
164	1220	Mental Health and AD Screening	9	2	1	3	1	2	1	4	20	1	2.333	2	0	4.333	4.74387
165	1225	Mental Health and AD Screening	9	2	1	3	1	0	1	6	20	1	4	3	0	7	9.29919
166	1226	Mental Health and AD Screening	9	2	1	3	1	0	1	7	20	1	2.667	2	0	4.667	8.39202
167	1240	Mental Health and AD Screening	9	2	1	3	1	1	1	4	20	1	2.667	1	0	3.667	5.90792
168	1245	Mental Health and AD Screening	9	2	1	3	1	4	1	2	20	1	3	0	0	3	1.94073
169	1267	Mental Health and AD Screening	9	2	1	3	1	8	1	32	20	1	2	0	0	2	-0.79752
170	1272	Mental Health and AD Screening	9	2	1	3	1	12	1	19	20	1	2.333	3	0	5.333	4.43808
171	1316	Mental Health and AD Screening	9	2	1	3	3		3			1	1	0	0	1	2.45763
172	1356	Mental Health and AD Screening	9	2	1	3	1	4	1	4	20	1	2.667	2	0	4.667	1.31749
173	1362	Mental Health and AD Screening	9	2	1	3	1	2	1	6	20	1	1.333	2	1	4.333	3.72751
174	1370	Mental Health and AD Screening	9	2	1	3	1	2	1	19	20	1	0	0	0	0	-0.491369
175	1402	Mental Health and AD Screening	9	2	1	3	1	2	1	1	20	1	3.333	2	0	5.333	6.63386
176	1421	Mental Health and AD Screening	9	2	1	3	1	1	1	9	20	1	0.667	1	0	1.667	5.55183
177	1431	Mental Health and AD Screening	9	2	1	3	1	3	1	15	20	1	1.667	1	0	2.667	4.01067
178	1439	Mental Health and AD Screening	9	2	1	3	1	17	1	12	20	1	2.333	3	0	5.333	5.43064
179	1444	Mental Health and AD Screening	9	2	1	3	1	21	1	51	20	1	2.667	2	0	4.667	2.81493
180	1451	Mental Health and AD Screening	9	2	1	3	1	2	1	1	20	1	1	3	0	4	6.48059
181	1452	Mental Health and AD Screening	9	2	1	3	1	0	1	2	20	1	1.333	1	0	2.333	6.98996
182	1467	Mental Health and AD Screening	9	2	1	3	1	5	1	2	20	1	1.333	1	0	2.333	4.44479
183	1476	Mental Health and AD Screening	9	2	1	3	1	2	1	0	20	1	2.667	1	0	3.667	1.18873
184	1484	Mental Health and AD Screening	9	2	1	3	3		3			1	1.667	0	0	1.667	3.9435
185	1543	Mental Health and AD Screening	9	2	1	3	1	15	1	40	20	1	1.333	2	0	3.333	1.15754
186	1577	Mental Health and AD Screening	9	2	1	3	1	5	1	18	20	1	1.667	2	0	3.667	4.78589
187	1591	Mental Health and AD Screening	9	2	1	3	1	2	1	1	20	1	2.333	2	0	4.333	4.57557
188	1600	Mental Health and AD Screening	9	2	1	3	1	1	1	6	20	1	6.333	1	1	8.333	11.0273
189	1613	Mental Health and AD Screening	9	2	1	3	1	5	1	0	20	1	3.333	3	0	6.333	5.93921
190	1615	Mental Health and AD Screening	9	2	1	3	1	3	1	15	20	1	2.333	0	0	2.333	2.69139
191	1617	Mental Health and AD Screening	9	2	1	3	3		3			1	2	0	0	2	4.28761
192	1626	Mental Health and AD Screening	9	2	1	3	1	0	1	1	20	1	4	1	0	5	3.67419
193	1637	Mental Health and AD Screening	9	2	1	3	1	0	1	1	20	1	3.333	10	1	14.333	15.8666
194	1656	Mental Health and AD Screening	9	2	1	3	1	0	1	1	20	1	2.333	4	2	8.333	11.9409
195	1664	Mental Health and AD Screening	9	2	1	3	1	0	1	4	20	1	4	3	0	7	7.11761
196	1685	Mental Health and AD Screening	9	2	1	3	3		3			1	3	1	0	4	3.58316
197	1751	Mental Health and AD Screening	9	2	1	3	1	0	1	1	20	1	3	1	0	4	4.08557
198	1759	Mental Health and AD Screening	9	2	1	3	1	0	1	3	20	1	2.667	2	0	4.667	5.8979
199	1767	Mental Health and AD Screening	9	2	1	3	1	1	1	10	20	1	0.667	0	0	0.667	6.17898
200	1775	Mental Health and AD Screening	9	2	1	3	1	0	1	2	20	1	1	2	0	3	4.41525
201	1781	Mental Health and AD Screening	9	2	1	3	1	2	1	0	20	1	4	1	0	5	6.59846
202	1796	Mental Health and AD Screening	9	2	1	3	1	13	1	37	20	1	2.667	0	1	3.667	6.32536
203	1797	Mental Health and AD Screening	9	2	1	3	1	2	1	2	20	1	1.333	2	0	3.333	2.3437
204	1800	Mental Health and AD Screening	9	2	1	3	3		3			1	2	2	1	5	3.69255
205	1844	Mental Health and AD Screening	9	2	1	3	1	6	1	13	20	1	2.333	0	0	2.333	4.37355
206	1849	Mental Health and AD Screening	9	2	1	3	1	4	1	8	20	1	0.667	1	0	1.667	1.98878
207	1850	Mental Health and AD Screening	9	2	1	3	1	2	1	6	20	1	3	1	0	4	2.8938
208	1856	Mental Health and AD Screening	9	2	1	3	1	3	1	10	20	1	2	0	0	2	2.06045
209	1862	Mental Health and AD Screening	9	2	1	3	1	10	1	16	20	1	1.667	1	0	2.667	2.74905
210	1863	Mental Health and AD Screening	9	2	1	3	1	1	1	0	20	1	3.667	2	0	5.667	4.48403
212	1868	Mental Health and AD Screening	9	2	1	3	1	2	1	7	20	1	2	0	0	2	-0.777239
213	1875	Mental Health and AD Screening	9	2	1	3	1	1	1	0	20	1	2	1	0	3	-0.528945
214	1891	Mental Health and AD Screening	9	2	1	3	1	0	1	6	20	1	5	4	0	9	9.23135
215	1933	Mental Health and AD Screening	9	2	1	3	1	0	1	1	20	1	3.667	3	0	6.667	4.75663
216	1978	Mental Health and AD Screening	9	2	1	3	1	5	1	6	20	1	4.667	2	0	6.667	7.83574
217	1993	Mental Health and AD Screening	9	2	1	3	1	1	1	6	20	1	3.333	0	0	3.333	4.32316
218	2012	Mental Health and AD Screening	9	2	1	3	1	2	1	6	20	1	2.667	0	0	2.667	3.18158
219	2031	Mental Health and AD Screening	9	2	1	3	3		3			1	2.667	4	0	6.667	5.37052
220	2035	Mental Health and AD Screening	9	2	1	3	1	0	1	0	20	1	4.333	3	2	9.333	9.04881
221	2043	Mental Health and AD Screening	9	2	1	3	1	2	1	1	20	1	4.667	4	1	9.667	9.73885
222	2053	Mental Health and AD Screening	9	2	1	3	1	2	1	14	20	1	2	1	0	3	2.14001
223	2064	Mental Health and AD Screening	9	2	1	3	1	5	1	6	20	1	4.333	2	2	8.333	8.45886
224	2068	Mental Health and AD Screening	9	2	1	3	1	1	1	1	20	1	4.667	0	0	4.667	5.18068
225	2085	Mental Health and AD Screening	9	2	1	3	1	0	1	3	20	1	3	0	0	3	1.34146
226	2087	Mental Health and AD Screening	9	2	1	3	1	2	1	4	20	1	2.667	4	1	7.667	4.52455
227	2093	Mental Health and AD Screening	9	2	1	3	1	4	1	12	20	1	2	2	0	4	7.18293
228	2095	Mental Health and AD Screening	9	2	1	3	1	4	1	3	20	1	3	0	0	3	6.04537
229	2117	Mental Health and AD Screening	9	2	1	3	1	5	1	3	20	1	3.667	0	0	3.667	-1.39235
230	2127	Mental Health and AD Screening	9	2	1	3	3		3			1	4.667	2	1	7.667	8.47008
231	2133	Mental Health and AD Screening	9	2	1	3	3		3			1	6	5	1	12	7.89525
232	2172	Mental Health and AD Screening	9	2	1	3	1	4	1	4	20	1	0.667	2	0	2.667	2.93004
233	2206	Mental Health and AD Screening	9	2	1	3	3		3			1	3.667	2	0	5.667	3.94081
234	2220	Mental Health and AD Screening	9	2	1	3	1	1	1	1	20	1	0.333	0	0	0.333	2.13167
235	2248	Mental Health and AD Screening	9	2	1	3	1	2	1	2	20	1	0.333	1	0	1.333	-0.889615
236	2440	Mental Health and AD Screening	9	2	1	3	1	0	1	1	20	1	3.333	3	0	6.333	9.6244
237	2543	Mental Health and AD Screening	9	2	1	3	1	19	1	42	20	1	2.333	5	0	7.333	5.58856
238	2561	Mental Health and AD Screening	9	2	1	3	1	2	1	0	20	1	6.667	0	0	6.667	4.63611
239	2743	Mental Health and AD Screening	9	2	1	3	1	5	1	7	20	1	3.333	0	0	3.333	3.09886
240	2748	Mental Health and AD Screening	9	2	1	3	1	6	1	6	20	1	3.667	2	0	5.667	3.3731
241	2790	Mental Health and AD Screening	9	2	1	3	1	0	1	0	20	1	2.333	3	0	5.333	7.32208
242	2813	Mental Health and AD Screening	9	2	1	3	1	0	1	3	20	1	4	1	1	6	4.87175
243	2819	Mental Health and AD Screening	9	2	1	3	1	0	1	0	20	1	3.333	1	3	7.333	5.95489
244	2872	Mental Health and AD Screening	9	2	1	3	1	6	1	8	20	1	3	3	0	6	2.7412
245	2885	Mental Health and AD Screening	9	2	1	3	1	3	1	7	20	1	1.667	1	0	2.667	-0.797952
246	2893	Mental Health and AD Screening	9	2	1	3	1	1	1	2	20	1	2.667	1	0	3.667	3.72013
247	2909	Mental Health and AD Screening	9	2	1	3	1	0	1	0	20	1	3	1	0	4	2.93084
248	2940	Mental Health and AD Screening	9	2	1	3	1	3	1	8	20	1	2	3	2	7	6.95563
249	2976	Mental Health and AD Screening	9	2	1	3	1	3	1	6	20	1	4.667	3	0	7.667	8.85791
250	3005	Mental Health and AD Screening	9	2	1	3	1	3	1	3	20	1	2	3	2	7	6.72084
251	3025	Mental Health and AD Screening	9	2	1	3	1	2	1	2	20	1	4.333	2	0	6.333	4.56876
253	3066	Mental Health and AD Screening	9	2	1	3	1	4	1	8	20	1	0.333	1	0	1.333	4.70563
254	3102	Mental Health and AD Screening	9	2	1	3	1	3	1	5	20	1	4	3	5	12	13.3309
255	3126	Mental Health and AD Screening	9	2	1	3	1	2	1	5	20	1	1.667	1	0	2.667	3.29316
256	3131	Mental Health and AD Screening	9	2	1	3	1	0	1	10	20	1	3.667	3	0	6.667	3.55274
257	3146	Mental Health and AD Screening	9	2	1	3	1	2	1	2	20	1	3.333	4	0	7.333	6.10376
258	3163	Mental Health and AD Screening	9	2	1	3	1	2	1	3	20	1	4.667	2	1	7.667	7.44427
259	3182	Mental Health and AD Screening	9	2	1	3	1	1	1	11	20	1	3	4	1	8	6.99303
260	3211	Mental Health and AD Screening	9	2	1	3	3		3			1	3.333	3	5	11.333	8.26304
261	3242	Mental Health and AD Screening	9	2	1	3	1	0	1	1	20	1	3.333	5	0	8.333	6.07157
262	3306	Mental Health and AD Screening	9	2	1	3	1	2	1	7	20	1	1.667	1	2	4.667	1.70962
263	3319	Mental Health and AD Screening	9	2	1	3	1	4	1	7	20	1	5	2	0	7	9.53285
264	3328	Mental Health and AD Screening	9	2	1	3	1	1	1	5	20	1	4.667	2	0	6.667	5.62651
265	3334	Mental Health and AD Screening	9	2	1	3	3		3			1	2.667	0	0	2.667	1.67217
266	3457	Mental Health and AD Screening	9	2	1	3	1	0	1	2	20	1	2.333	2	1	5.333	4.73496
267	3531	Mental Health and AD Screening	9	2	1	3	1	4	1	7	20	1	3	7	2	12	9.44944
268	3535	Mental Health and AD Screening	9	2	1	3	1	0	1	0	20	1	3.333	4	0	7.333	3.52432
269	3537	Mental Health and AD Screening	9	2	1	3	1	6	1	14	20	1	2.333	1	0	3.333	0.605974
270	3567	Mental Health and AD Screening	9	2	1	3	1	3	1	4	20	1	2	2	1	5	5.74606
271	3571	Mental Health and AD Screening	9	2	1	3	1	2	1	6	20	1	2.333	5	0	7.333	5.89338
272	3592	Mental Health and AD Screening	9	2	1	3	1	2	1	7	20	1	1.667	1	0	2.667	4.03138
273	3608	Mental Health and AD Screening	9	2	1	3	1	5	1	7	20	1	3.333	2	1	6.333	4.64934
274	3621	Mental Health and AD Screening	9	2	1	3	1	3	1	7	20	1	3	2	0	5	6.33485
275	3639	Mental Health and AD Screening	9	2	1	3	1	0	1	0	20	1	1.333	2	0	3.333	5.03928
276	3653	Mental Health and AD Screening	9	2	1	3	1	1	1	0	20	1	3	5	3	11	8.05205
277	3658	Mental Health and AD Screening	9	2	1	3	3		3			1	4.333	4	0	8.333	7.67867
278	3660	Mental Health and AD Screening	9	2	1	3	1	2	1	3	20	1	2.333	0	0	2.333	2.82026
279	3693	Mental Health and AD Screening	9	2	1	3	1	1	1	5	20	1	2.333	2	0	4.333	5.49601
280	3727	Mental Health and AD Screening	9	2	1	3	1	3	1	12	20	1	4.333	6	5	15.333	15.9329
281	3744	Mental Health and AD Screening	9	2	1	3	1	0	1	1	20	1	4	6	1	11	9.72897
282	3846	Mental Health and AD Screening	9	2	1	3	1	3	1	5	20	1	4	7	1	12	16.476
283	3863	Mental Health and AD Screening	9	2	1	3	1	2	1	11	20	1	4	2	2	8	10.1476
284	3898	Mental Health and AD Screening	9	2	1	3	3		3			1	4	5	1	10	8.22632
285	3899	Mental Health and AD Screening	9	2	1	3	1	1	1	14	20	1	6	8	2	16	15.0718
286	3911	Mental Health and AD Screening	9	2	1	3	1	5	1	1	20	1	2.667	1	0	3.667	7.04221
287	3946	Mental Health and AD Screening	9	2	1	3	1	0	1	2	20	1	3.333	0	0	3.333	3.20088
288	4033	Mental Health and AD Screening	9	2	1	3	1	0	1	2	20	1	1.667	2	0	3.667	3.11467
289	4104	Mental Health and AD Screening	9	2	1	3	1	8	1	15	20	1	2.667	2	0	4.667	6.98112
290	4129	Mental Health and AD Screening	9	2	1	3	1	0	1	1	20	1	3.667	4	0	7.667	6.73109
291	4169	Mental Health and AD Screening	9	2	1	3	3		3			1	1.667	1	4	6.667	9.67887
292	4172	Mental Health and AD Screening	9	2	1	3	1	0	1	0	20	1	3.667	4	1	8.667	4.64178
293	4196	Mental Health and AD Screening	9	2	1	3	1	2	1	0	20	1	1.333	3	0	4.333	1.98199
294	4240	Mental Health and AD Screening	9	2	1	3	1	1	1	4	20	1	4.333	4	0	8.333	7.64805
295	4265	Mental Health and AD Screening	9	2	1	3	1	3	1	2	20	1	1.333	1	0	2.333	-0.434027
296	4288	Mental Health and AD Screening	9	2	1	3	1	0	1	5	20	1	2.333	1	0	3.333	3.43752
297	4301	Mental Health and AD Screening	9	2	1	3	3		3			1	5.333	4	1	10.333	9.34901
298	4312	Mental Health and AD Screening	9	2	1	3	1	3	1	9	20	1	2.667	1	0	3.667	5.23088
299	4315	Mental Health and AD Screening	9	2	1	3	1	0	1	0	20	1	2	1	0	3	3.43172
300	4328	Mental Health and AD Screening	9	2	1	3	1	1	1	3	20	1	3.667	2	2	7.667	11.3093
301	4394	Mental Health and AD Screening	9	2	1	3	1	1	1	1	20	1	2.667	2	0	4.667	2.75535
302	4398	Mental Health and AD Screening	9	2	1	3	3		3			2	4.667	7		11.667	10.7591
303	4451	Mental Health and AD Screening	9	2	1	3	1	0	1	1	20	1	7.333	6	6	19.333	19.406
304	4461	Mental Health and AD Screening	9	2	1	3	1	1	1	1	20	1	5.667	1	0	6.667	4.52956
305	4488	Mental Health and AD Screening	9	2	1	3	3		3			1	3.333	2	2	7.333	7.21215
306	4507	Mental Health and AD Screening	9	2	1	3	1	4	1	5	20	1	7	2	3	12	9.88298
307	4540	Mental Health and AD Screening	9	2	1	3	1	1	1	3	20	1	6	1	0	7	8.10187
308	4565	Mental Health and AD Screening	9	2	1	3	1	1	1	4	20	1	6	7	2	15	16.8582
309	4581	Mental Health and AD Screening	9	2	1	3	1	0	1	0	20	1	1.667	1	0	2.667	6.08111
310	4582	Mental Health and AD Screening	9	2	1	3	1	1	1	7	20	1	3.667	1	2	6.667	10.3982
312	4607	Mental Health and AD Screening	9	2	1	3	1	0	1	10	20	1	5.667	4	1	10.667	11.3421
313	4613	Mental Health and AD Screening	9	2	1	3	3		3			1	3	1	3	7	7.12164
314	4615	Mental Health and AD Screening	9	2	1	3	1	3	1	3	20	1	4.667	6	4	14.667	16.9582
315	4629	Mental Health and AD Screening	9	2	1	3	3		3			1	5.333	7	0	12.333	13.283
316	4641	Mental Health and AD Screening	9	2	1	3	1	3	1	3	20	1	3.333	1	0	4.333	2.47711
317	4658	Mental Health and AD Screening	9	2	1	3	3		3			1	1.667	3	1	5.667	5.26712
318	4664	Mental Health and AD Screening	9	2	1	3	1	0	1	0	20	1	5.667	12	0	17.667	13.8515
319	4679	Mental Health and AD Screening	9	2	1	3	3		3			1	3.333	4	0	7.333	8.06939
320	4682	Mental Health and AD Screening	9	2	1	3	1	5	1	10	20	1	3.667	7	1	11.667	11.7675
321	4684	Mental Health and AD Screening	9	2	1	3	1	1	1	0	20	1	5	4	1	10	9.87243
322	4691	Mental Health and AD Screening	9	2	1	3	1	0	1	7	20	1	4.667	4	0	8.667	11.3774
323	4727	Mental Health and AD Screening	9	2	1	3	1	4	1	5	20	1	3.333	2	0	5.333	9.75062
324	4737	Mental Health and AD Screening	9	2	1	3	1	0	1	1	20	1	3	3	1	7	6.03794
325	4743	Mental Health and AD Screening	9	2	1	3	1	4	1	5	20	1	3.333	1	1	5.333	5.63018
326	4749	Mental Health and AD Screening	9	2	1	3	1	0	1	0	20	1	4	2	1	7	6.93984
327	4769	Mental Health and AD Screening	9	2	1	3	1	0	1	1	20	1	1.667	0	0	1.667	2.574
328	4788	Mental Health and AD Screening	9	2	1	3	3		3			1	3.667	5	1	9.667	13.2226
329	4795	Mental Health and AD Screening	9	2	1	3	3		3			1	2	3	0	5	7.72218
332	4841	Mental Health and AD Screening	9	2	1	3	1	0	1	2	20	1	0.667	1	0	1.667	0.360877
333	4847	Mental Health and AD Screening	9	2	1	3	1	6	1	0	20	1	4	1	0	5	6.07715
334	4868	Mental Health and AD Screening	9	2	1	3	1	1	1	0	20	1	3	0	0	3	-0.706145
335	4869	Mental Health and AD Screening	9	2	1	3	1	3	1	8	20	1	5.667	5	2	12.667	12.2088
336	4876	Mental Health and AD Screening	9	2	1	3	3		3			1	2.667	1	0	3.667	2.3124

## Sheet: 5c
	ground_truth	predicted
0	10.67	7.1785
1	22	21.5132
5	14.33	9.60306
10	8.67	5.67367
15	18.67	16.18
20	27.33	23.0297
22	12.33	14.2714
26	4.33	6.67053
31	7	8.08246
34	10.33	9.94883
39	6.67	2.47031
43	4	6.53935
50	21.33	13.7493
57	6	7.15625
61	11.33	7.52928
64	8.33	5.84293
69	7	20.0338
76	3	4.91771
77	4	8.93802
78	7	5.9616
84	15.33	12.6487
86	8	9.31006
91	9.67	12.2568
97	18.33	18.8878
101	20.33	28.3431
106	3	9.37711
112	15.67	23.1682
116	4.67	7.83081
122	7	12.1591
127	3	7.57544
128	14	7.87605
132	3	9.77039
143	5.67	7.56358
147	2	5.52501
154	8.33	7.35427
159	4	4.14987
160	9.67	7.28509
163	5.33	7.14086
170	7	14.6508
175	14.67	22.0618
179	19	21.1541
185	14	14.8213
188	4	7.94443
194	18	22.6723
198	14	16.2893
202	1.67	7.55365
205	18.67	19.0799
209	24.67	16.3543
212	2.67	5.89885
219	5.33	8.00453
224	11.33	9.98692
228	22.67	13.0898
229	26.67	33.1063
233	3	11.0801
241	1.67	6.50197
245	10.67	13.9386
249	7	16.2277
259	18.67	15.0392
261	8	4.70418
266	2	4.67125
273	13	11.2086
280	11.67	27.8188
284	19	15.5963
286	12.67	14.1965
289	6	5.97732
296	4	14.1826
302	11.33	11.0988
309	9.33	4.56816
316	4	19.7298
321	5	5.90033
327	9.67	17.5413
335	10.67	10.0224
342	20.67	19.6319
351	5	12.3728
354	14.33	15.1785
357	12.67	10.9977
363	7.33	10.768
370	34.33	19.3173
374	11.33	12.3195
384	6.67	5.86192
389	4.33	6.60548
395	15	17.8214
402	7	5.4136
404	12	9.47901
408	16.33	12.23
417	8.33	7.02001
423	13.67	4.78474
428	6	7.66855
429	11.33	13.3669
434	5.67	9.7016
438	4.33	7.86965
439	11.33	15.3421
444	12	9.79002
445	12.67	13.1599
449	4.67	8.21104
453	6.67	7.8969
460	2	4.6895
461	13	12.1108
466	4	14.9903
470	23	18.5889
473	16	10.7097
481	9.67	7.77311
488	10.33	10.4188
496	6.67	4.75883
502	12.33	6.62088
505	14.33	7.4441
517	24	23.0393
521	6.33	17.0143
526	9.67	6.44687
532	13.33	22.5483
533	28	26.8392
534	0	5.2532
537	8	12.3583
541	8.33	8.85641
546	6.67	7.12078
550	12.33	19.6485
556	12.67	9.66496
558	9	10.8351
560	7.67	16.0123
563	15	15.0715
569	5.67	12.9442
575	10.33	12.8609
580	8.33	11.7477
587	2.33	7.9816
593	7.33	8.47577
599	16.67	18.2034
603	10.67	17.4896
608	3.67	6.12145
613	12	10.6859
619	6.67	5.48255
626	9.33	4.01955
630	6	8.68625
635	10.67	15.0762
638	7	8.46833
643	22	15.7144
647	10.67	6.76654
653	5.33	11.6736
660	19.67	12.0772
667	4	3.42981
669	3	9.0094
677	15	11.333
682	2.33	6.20206
689	11.33	6.3673
691	12.67	6.73873
695	1.33	6.24559
701	8	11.3653
702	4	7.06688
703	4	12.2303
705	10	5.43878
706	12	6.37541
714	9.67	19.8045
718	10.67	9.25906
721	15.33	12.3128
727	6.67	9.50286
734	14.33	5.53849
736	13.33	11.683
738	10.33	16.0362
744	9.67	14.4012
749	9	5.69209
754	12	19.4971
762	14.67	14.9211
768	13	13.392
771	3.33	7.71272
773	19.67	16.8839
777	14.33	18.3338
780	13.67	16.7483
786	12	16.0476
790	6.67	7.74221
795	9	8.43498
797	6.33	10.1091
804	6.67	6.21929
805	17	6.89279
813	9.33	14.2679
817	6.67	13.1682
818	17	13.0786
822	4	6.50441
827	9.67	4.63961
831	8.67	16.0348
835	6	15.3491
841	8	5.92975
842	10.33	9.57988
847	6.67	9.57794
853	3.67	6.43755
860	12.67	10.9778
869	8	8.34593
872	14.33	12.8679
879	14.33	11.982
884	24	14.2019
888	9.33	6.31059
895	11.67	11.8216
897	10	10.8413
901	7.67	6.97394
905	10	7.00943
911	7.33	9.63886
913	19.33	18.1767
917	8.33	7.42094
918	12.33	18.7953
927	12.67	4.25339
931	3.33	8.83937
937	6	10.434
939	12.67	18.0696
944	3	6.52979
949	25.33	12.9141
952	8.33	5.54647
959	7	5.9105
967	5	12.2472
974	11.33	9.11802
980	18	11.9174
981	5.33	6.55151
985	6	11.1137
990	9	11.2629
991	15.67	12.3025
996	8.67	18.4044
999	11.33	8.35658
1000	9.67	12.1101
1005	11.67	12.0391
1010	5	5.50743
1014	18	10.4393
1018	12.33	12.982
1021	7.67	7.70416
1025	5	10.6237
1030	9	14.3594
1031	21.67	22.6599
1034	4	6.56107
1037	10.67	5.99056
1045	16.67	3.84073
1047	4.67	9.99861
1050	4	4.33472
1055	8.67	8.97039
1060	7.33	3.83611
1062	11.33	14.4938
1066	16.67	11.7469
1070	7.67	4.33423
1074	8.67	5.73881
1076	21	26.2653
1077	4.33	7.56998
1080	23.33	14.516
1084	7.67	8.60775
1088	6	12.7504
1089	10	10.7603
1094	11	16.8278
1099	5.67	8.46064
1100	16.33	22.6615
1106	13.33	25.9215
1111	8	10.4889
1117	9.67	23.2534
1124	17	11.0119
1127	16	14.3925
1131	3.67	9.04442
1138	17	14.3781
1139	1	11.1535
1143	4.33	8.12572
1147	6.33	19.4273
1152	7.67	17.3984
1157	4	6.88186
1162	18.67	19.0145
1166	4	8.93661
1170	13.33	16.6898
1176	29.33	19.4551
1179	8.33	17.1152
1184	6.33	13.8729
1190	7	6.14074
1196	2.33	5.44871
1203	7	9.0986
1204	14.33	9.48074
1208	4.33	10.564
1214	13.67	14.0138
1224	4	7.6059
1225	24	16.1014
1227	10	6.99807
1228	5.33	6.51597
1233	9.67	8.66974
1238	6	9.99596
1246	15.67	13.332
1251	21.33	12.8237
1257	10.67	13.1493
1262	10	15.3266
1267	3	8.25217
1270	17.33	19.3343
1274	7	6.23491
1278	3	3.84903
1284	23.67	15.5021
1286	4.33	8.14202
1291	8	6.96951
1299	11.67	8.9895
1305	2.67	5.89783
1309	14.33	19.1191
1311	6.33	9.55462
1315	7.67	11.0634
1320	4	4.91663
1322	16	17.8124
1325	13.67	8.08153
1326	4	6.74754
1333	19.33	23.4089
1334	9.33	9.60711
1335	4	17.6777
1339	12	20.2541
1353	11	16.2611
1356	27.67	16.5719
1361	24	19.2363
1364	18.67	22.6292
1369	6.33	7.63583
1370	13.67	21.3774
1371	13.33	15.3756
1373	3.67	6.48639
1375	6.33	18.9856
1383	4.33	13.346
1389	9.67	15.8996
1394	21	13.0332
1395	15.33	10.6945
1401	10.33	11.2839
1411	13.67	9.28674
1423	10.33	9.54716
1428	14.67	12.6252
1434	3.33	6.63283
1438	12	13.3194
1441	15	16.8263
1442	3	5.3975
1446	5	3.49484
1447	7.33	4.69158
1455	18	5.60654
1457	1	5.6922
1461	20.33	15.1706
1465	2.33	3.34406
1468	10	6.6145
1473	20.33	16.892
1478	14.67	12.0103
1483	10	12.8833
1490	8.67	20.3868
1497	9.67	13.8529
1504	7.33	14.2988
1512	18.67	30.5127
1513	7.67	10.4918
1516	8.33	8.40758
1520	4	10.5339
1524	21.33	20.5872
1527	10.67	14.0108
1532	9.33	7.59485
1536	11	18.1585
1541	11	8.31859
1544	11	18.5024
1547	6.67	5.56709
1555	2.33	6.68625
1561	11.33	7.98155
1565	10	7.73268
1571	2	9.29425
1572	13.33	15.5096
1576	18.33	17.0582
1579	7.67	10.0216
1588	4	10.0342
1589	19.33	24.2268
1591	15.33	13.9905
1596	8.67	15.8138
1601	5.67	13.394
1604	20.33	18.57
1607	17.67	18.2489
1609	26	16.5513
1612	23	19.5271
1616	9.67	8.10729
1617	6.33	4.71849
1623	10.33	20.167
1626	9.33	22.2647
1632	5.33	10.0888
1636	18.33	7.8543
1643	10	18.5792
1648	16.33	17.0846
1650	12.67	20.4055
1654	14	13.8068
1658	9.33	14.2102
1661	8	6.27325
1664	21.67	16.1327
1668	8.67	16.8855
1674	6	8.89091
1676	6.67	11.6659
1681	22.33	16.5493
1685	9.67	8.53593
1689	18.67	19.2913
1691	7.33	8.3065
1701	10	10.0943
1711	25.33	16.4577
1712	14.33	18.6071
1716	13	14.1045
1720	12	10.1586
1724	18.33	10.3297
1732	14.33	14.3496
1735	14	14.8811
1741	6.33	5.04269
1745	10.67	9.17273
1750	4.67	22.0179
1756	19	13.8137
1760	21.33	5.86261
1763	14	10.6564
1766	18	15.6923
1768	17.33	19.2785
1772	20	23.7934
1774	7.33	10.4387
1777	2.33	11.1078
1781	10	13.4025
1786	3.33	6.10775
1791	5.67	9.10102
1798	14.67	19.5322
1803	7.67	8.23401
1804	14.33	4.2984
1810	14.33	11.3492
1814	12.33	18.8772
1826	7.33	8.47207
1831	18.33	13.6967
1840	12.67	8.69804
1842	18	15.7025
1844	7.33	6.12217
1847	2	6.68591
1852	6	8.16922
1856	7.67	7.23095
1861	10	11.9997
1866	8	5.46485
1873	6	3.85091
1874	5	6.81593
1878	17.67	14.5341
1883	26.67	27.1187
1890	21	22.6649
1894	22	19.0725
1898	10.33	10.5322
1900	8	7.82006
1908	6.67	10.4446
1913	17.33	10.4071
1918	5.33	5.56488
1921	14.33	9.52088
1924	6	6.67661
1928	10.67	17.2278
1932	11.67	14.6634
1933	17.33	19.2276
1936	3.33	8.98224
1938	12.67	11.5957
1943	3	5.74733
1951	23	14.3183
1956	12	11.7925
1960	11.33	17.1006
1965	5.67	16.5902
1971	13	15.8834
1978	10.67	17.5075
1981	20.67	15.3761
1985	7	13.169
1991	3.33	16.8767
1996	3	10.2021
2000	11.67	6.01122
2004	6.33	8.57202
2009	9	5.18944
2015	6	9.41276
2019	10.67	17.4738
2024	16	18.1472
2032	18.67	9.69075
2040	6	11.3266
2041	22.33	15.1778
2044	11	6.42662
2050	35	25.6081
2054	5.33	8.2927
2061	17	12.3183
2066	17	16.7913
2069	26.67	16.3523
2072	4.33	8.3096
2073	9.33	18.4023
2077	18	15.7215
2078	8	12.3107
2085	5.67	12.7377
2089	13	14.4953
2096	8.67	8.22559
2098	4	6.37704
2101	11.67	25.3832
2103	7.67	6.26557
2109	9	8.4934
2113	1.67	5.52089
2118	24	14.6482
2121	15	28.9187
2126	5	10.3218
2131	7.67	19.7732
2137	13.67	9.84858
2140	5	10.2363
2151	16.67	11.5898
2153	9.67	10.9604
2155	14	9.07837
2157	28	16.0844
2160	10	10.8709
2165	16.33	15.6116
2167	11.67	17.3907
2174	16.33	19.5925
2175	12	5.79551
2176	19.67	16.5082
2179	25.67	26.4435
2180	21	8.3945
2182	11.33	6.7745
2187	15.33	20.32
2189	10.33	10.6295
2192	15.33	9.03946
2200	15.67	11.0447
2205	15.67	7.83333
2215	5	16.3783
2218	10	6.49924
2221	9.67	9.19554
2226	14	8.7652
2233	24.67	22.6197
2238	28	27.4303
2242	11	9.44494
2246	11.67	11.4327
2249	5.33	9.51988
2253	8	9.43266
2256	18	8.76446
2263	5	7.15249
2270	15.33	10.1148
2273	9.67	18.6264
2274	9.33	9.50851
2278	16.67	9.88967
2279	6	6.04879
2285	6	7.39921
2286	11.67	16.6774
2291	8	18.3745
2295	16	7.02628
2299	6	11.9734
2307	16	7.78422
2313	5	3.81132
2320	4.67	9.10864
2326	15	20.4762
2327	20.33	13.4509
2334	13.33	8.02087
2340	4	11.8851
2345	12	15.1223
2350	26.67	19.0143
2351	20	17.6308
2353	16.67	12.6705
2357	15	12.4383
2360	9	5.96624
2361	17	14.1845
2364	14.67	16.84
2371	18	24.2467
2375	21	11.4239
2377	22.33	14.1852
2381	5.67	7.09806
2386	25	11.7628
2387	9	14.11
2391	12.33	9.97931
2395	12.67	9.35695
2399	5	6.05993
2406	26.67	19.8612
2408	7.33	6.86105
2415	9.67	4.21315
2416	17.33	13.9547
2417	3.67	13.4216
2422	3	11.0264
2426	6.33	7.96462
2428	11.33	9.4993
2433	7.67	10.7176
2437	6.33	8.18441
2438	11.33	14.3608
2440	18.33	13.8002
2446	6.33	6.74385
2447	10.67	17.1701
2456	5	13.3047
2461	4	15.5845
2469	23	20.7608
2473	2.33	3.63313
2488	12.33	14.8133
2490	3.33	5.63691
2496	16	16.1904
2501	6	9.38196
2505	2.67	5.82967
2507	14.33	12.6796
2512	18.33	13.3035
2513	7.33	7.13272
2515	11.33	8.51921
2518	13.33	11.9965
2523	5.67	9.98782
2530	8.33	9.29681
2533	6	4.18858
2538	10.67	11.2677
2540	17.67	17.3128
2543	10	6.28684
2546	9.33	9.46274
2550	30.33	18.1504
2552	9.67	11.0304
2558	6	12.9797
2560	28	10.4572
2564	21	15.964
2565	10	12.7043
2570	5	7.65053
2580	4.33	12.0364
2588	11.67	20.4097
2593	6	8.1311
2594	7.67	8.46145
2598	13.33	18.0558
2601	5.67	7.82947
2606	3	7.34075
2611	21	14.5704
2612	13.67	10.6044
2615	15	14.6343
2621	14	19.129
2625	12	12.7554
2628	14.67	11.3395
2632	5	3.96815
2637	3.67	7.95396
2643	22	12.2609
2644	16.33	15.1461
2647	16	11.577
2651	12	16.2805
2655	18.33	16.9291
2657	18.33	20.2127
2661	14	15.0188
2666	4.33	7.66903
2672	37	13.9311
2673	3	4.63957
2679	14.33	7.0644
2682	15	16.9773
2686	6.67	14.4716
2691	13.33	15.0094
2692	8	5.92087
2694	15.67	8.70176
2701	18	11.5507
2704	12	10.5081
2711	10.67	14.1074
2713	14	12.7764
2716	11.67	6.56075
2719	9	12.6864
2722	10.67	19.7452
2730	13.67	14.6144
2731	14	10.7311
2737	5	16.2692
2738	24.67	18.7648
2740	8.67	4.562
2741	14.33	6.50643
2742	24	10.1899
2743	34.67	18.2603
2747	36	19.1696
2750	17.67	19.235
2753	10.33	6.08779
2757	11.33	9.22134
2762	35.33	15.4363
2766	17.67	15.5337
2770	15.33	17.4514
2777	21.33	8.9385
2784	23.33	13.7876
2785	17.67	27.9903
2788	13.67	8.03054
2791	2	5.10437
2794	14.67	10.3175
2798	3	8.32762
2802	33	19.2331
2804	8.67	11.3976
2805	13.67	10.8578
2808	5.33	9.70003
2813	6.33	13.1235
2820	7.67	8.82381
2827	9	5.97921
2829	6	15.5229
2833	13.67	16.322
2839	10	17.8046
2840	18	7.49083
2847	17.67	13.4329
2848	2	5.87693
2851	8	5.79686
2855	5	4.76386
2863	6	7.03585
2865	13	11.6791
2870	11	15.5481
2873	3	5.04901
2875	5	6.41171
2877	5	8.46627
2879	8	7.96403
2881	8	5.95577
2884	2	7.18776
2886	6	5.39736
2899	9	12.5264
2901	6	4.12081
2903	12	9.12166
2908	8	6.1886
2910	12	4.97703
2912	11	6.97329
2918	8	5.6977
2922	13	7.79082
2926	8	9.46684
2928	14	13.7564
2936	7	13.4645
2939	4	6.33343
2941	3	7.72885
2944	7	6.82153
2948	6	8.53244
2951	14	11.2399
2954	10	8.27767
2956	6	11.0336
2959	1	3.35137
2962	3	7.85143
2964	7	7.0789
2967	28	14.2808
2968	6	6.01047
2976	8	4.71921
2977	10	12.4372
2979	6	6.57355
2983	7	12.4901
2986	6	3.42971
2991	12	13.5911
2993	13	6.63506
2996	5	6.00188
2997	9	8.41485
2999	12	10.0959
3002	7	14.2789
3004	9	7.95352
3007	7	8.96395
3008	10	11.782
3011	7	7.1851
3015	5	3.17036
3017	3	5.46473
3018	2	5.62858
3020	6	7.07084
3025	7	7.07048
3028	5	7.0387
3032	10	5.6727
3035	8	8.13553
3039	1	3.73628
3042	11	7.48539
3044	9	15.0753
3047	9	8.98021
3051	12	8.69641
3054	9	8.5535
3058	7	6.43264
3059	5	5.34103
3061	16	13.6167
3063	10	5.65479
3068	9	12.2796
3070	5	12.0527
3075	8	6.2318
3080	9	15.2447
3083	25	10.8532
3084	12	15.1501
3085	7	5.50749
3089	4	5.73624
3094	9	12.8851
3096	3	7.86494
3104	8	6.77742
3106	29	11.2786
3107	9	10.5835
3117	4	5.03912
3121	4	4.79173
3127	4	6.19145
3128	4	4.0887
3129	13	6.96662
3135	7	12.8695
3139	3	2.32012
3144	9	4.53672
3154	5	7.74287
3165	3	5.58599
3169	2	6.02176
3174	1	4.58205
3179	1	8.11964
3183	9	8.05127
3187	9	14.5421
3194	27	17.7186
3202	19	12.6598
3207	9	5.45518
3213	30	16.3845
3216	6	2.7211
3221	10	14.188
3226	11	10.0592
3230	9	9.27399
3234	11	13.5981
3239	23	17.264
3243	22	12.1039
3247	5	6.75172
3252	3	6.12434
3257	4	6.32485
3265	18	11.9984
3275	28	28.2094
3282	33	14.2041
3286	9	4.27822
3294	40	14.867
3298	15	11.3087
3304	10	5.42375
3314	23	19.5922
3322	9	15.4145
3326	28	18.1601
3330	14	9.30707
3334	16	13.2026
3338	5	6.78106
3342	20	17.7262
3346	23	14.631
3353	11	13.3494
3357	22	18.4785
3361	9	8.14859
3369	22	10.4937
3378	27	20.7563
3388	14	13.5134
3389	38	22.8423
3391	37	21.3577
3398	31	17.2927
3405	6	5.92477
3412	9	12.5105
3426	36	19.1099
3431	37	26.4324
3434	16	15.6379
3436	7	4.04213
3442	4	6.46504
3446	35	14.7684
3460	29	13.1772
3469	15	12.5268
3474	16	9.35742
3478	14	12.4649
3483	8	11.0785
3498	12	15.3351
3503	5	12.6022
3509	14	13.4541
3516	14	7.20159
3526	4	10.1149
3531	29	16.274
3540	23	12.7994
3547	27	8.98874
3555	9	17.6491
3563	11	16.0914
3575	18	10.7378
3582	6	12.3757
3587	3	7.05587
3591	7	12.9532
3598	11	7.85028
3610	9	9.41225
3611	7	3.03823
3616	22	15.0793
3626	26	26.6354
3631	16	12.8317
3633	7	5.13316
3641	19	4.8794
3646	22	15.4642
3650	12	17.5394
3673	16	19.4785
3680	6	14.4909
3688	20	15.3375
3696	6	12.3236
3701	12	9.78972
3717	7	5.77681
3725	12	12.5336
3738	14	11.2048
3745	4	3.66787
3750	19	18.5154
3777	14	13.2547
3784	5	5.81626
3791	10	5.56121
3799	10	15.4537
3804	23	13.4627
3809	17	8.13181
3814	9	6.16796
3832	7	8.05399
3838	1	3.72061
3850	16	7.29323
3855	5	10.2723
3862	4	9.81415
3869	27	17.7198
3889	6	6.94871
3896	15	7.85272
3903	8	6.51446
3910	1	9.51419
3917	14	11.5924
3922	1	7.24793
3934	14	15.6447
3942	10	13.4596
3950	9	7.02054
3958	16	14.2301
3963	5	8.39148
3984	11	13.5934
3998	7	10.5587
4001	6	3.97711
4006	23	18.9913
4024	5	8.0017
4032	18	13.8311
4048	7	4.24189
4052	3	5.27496
4073	8	11.7401
4080	6	6.40243
4088	14	12.796
4092	19	18.1487
4096	10	13.8335
4101	23	16.6315
4108	5	14.3167
4116	5	13.0955
4124	15	7.42619
4131	6	6.27162
4137	7	8.98702
4151	16	17.0302
4174	15	13.3933
4182	6	3.46578
4190	11	18.1126
4197	5	5.33143
4212	9	15.723
4216	24	17.3739
4231	20	18.5088
4245	31	18.1105
4249	17	8.79208
4270	9	6.46423
4278	14	2.78204
4299	11	5.8765
4301	10	8.10979
4309	20	15.9022
4314	38	25.8541
4317	18	23.4437
4324	15	14.1233
4332	11	14.9498
4338	12	12.9736
4346	14	9.00884
4353	9	8.09023
4362	11	16.5445
4370	9	8.46675
4379	17	15.0744
4393	8	11.0983
4398	19	15.6705
4406	13	11.209
4412	32	31.4165
4434	2	6.37437
4447	6	5.34547
4460	2	3.87353
4468	3	12.84
4486	4	5.72558
4494	10	5.4895
4501	8	4.58185
4524	5	8.23028
4532	9	4.24509
4540	8	9.31994
4547	5	6.71789
4566	9	4.80904
4575	9	4.77515
4589	8	6.59704
4594	8	7.51984
4597	2	15.5853
4610	1	11.7812
4617	1	5.77909
4618	4	15.1362
4620	3	7.12575
4626	0	9.07036
4632	9	6.5866
4639	10	8.20955
4646	18	17.1069
4660	3	4.10508
4664	13	16.3927
4671	6	3.95785
4684	10	10.4296
4692	12	11.4029
4698	2	8.17775
4704	9	7.16437
4717	13	12.8677
4724	9	10.454
4730	9	6.06435
4731	7	6.53688
4747	5	6.05882
4764	5	5.93424
4770	3	1.87365
4778	2	5.85037
4790	23	9.28819
4806	11	7.20575
4809	17	14.3607
4816	3	5.49073
4824	22	20.0985
4833	5	4.62346
4855	9	5.6768
4857	10	12.5022
4864	6	8.69063
4869	15	19.3544
4873	11	11.8684
4887	9	11.769
4896	6	6.97362
4899	10	14.5228
4901	11	10.8817
4904	10	7.10372
4906	4	10.6129
4911	5	9.75839
4912	11	4.8549
4918	8	11.4122
4924	9	5.61276
4934	10	18.3799
4936	17	24.8018
4946	6	18.5837
4948	10	14.032
4952	9	3.95274
4955	13	15.8267
4966	5	9.70088
4968	4	5.42701
4970	7	6.3955
4990	8	7.19496
5012	5	8.87546
5027	14	12.9392
5033	22	19.5142
5039	14	10.2647
5047	7	11.1793
5053	16	15.1622
5060	9	10.5939
5077	5	6.41345
5081	11.67	9.13502
5097	2	5.92892
5111	3	4.2907
5126	5	6.46055
5181	14	22.5874
5184	6	8.25957
5226	7	5.42763
5279	3	9.63156
5360	4	5.65189
5383	3	7.18039
5395	3	14.7603
5435	14	10.3142
5455	11	9.97788
5509	11	8.4371
5538	5	5.50134
5566	7	4.16921
5619	6	9.6147
5634	6	11.8248
5657	4	4.96021
5698	18	11.4403
5764	16	7.72121
5783	3	13.1326
5802	21	24.081
5837	10	8.42745
5871	16	10.7287
5884	5	4.76247
5897	11	7.5702
5972	9	11.5263
6008	2	7.07689
6020	6	7.93371
6068	11	16.7584
6084	10	16.9714
6125	6	9.20977
6138	11	8.54906
6162	6	8.23402
6189	9	9.38188
6202	11	15.8455
6223	17	13.7729
6258	5	8.18422
6293	8	4.88694
6310	4	2.58394
6324	8	7.33112
6356	6	7.19433
6396	15	14.2086
6448	9	4.72434
6461	6	8.90009
6499	4	5.7286
6529	5	5.23416
6558	3	7.20791
6581	7	10.8173
6599	2	7.10889
6619	5	9.94568
6714	2	7.99506
6737	37	23.8505
6763	11	5.2137
6782	8	10.3108
6863	3	5.56941
6906	26	15.5267
6917	7	6.58892
6977	11	12.6028
6978	6	4.01584
7006	5	4.27758
7033	10	6.31223
7059	5	4.29378
7087	10	10.0437
7095	16	6.57896
7131	10	4.89567
7212	6	7.54619
7236	11	20.0931
7250	5	6.62401
7266	7	10.6915
7322	9	12.9012
7386	9	7.34154
7406	7	4.1233
7426	4	8.9202
7457	5	5.87391
7491	8	6.97798
7548	13	19.1169
7556	3	8.75176
7588	7	4.46135
7636	12	7.88009
7656	8	13.6343
7695	4	6.64512
7728	8	6.91319
7761	23	24.3284
7775	12	11.4488
7797	13	7.24803
7856	7	11.2974
7963	12	14.0635
8072	10	8.75997
8091	3	10.1896
8124	3	6.71125
8140	12	5.55574
8146	12	4.70587
8165	18	16.9049
8176	15	10.8438
8180	4	9.78372
8200	7	17.9631
8210	5	14.7814
8215	4	5.6989
8223	9	3.36473
8230	3	5.80499
8231	3	13.8608
8238	13	7.61629
8248	7	5.86081
8249	7	9.3816
8257	4	7.73123
8268	19	10.4903
8274	8	15.7269
8279	8	8.49125
8288	9	10.6835
8303	22	15.3961
8306	9	9.3789
8313	11	8.06265
8343	9	5.70487
8354	19	13.9727
8366	9	10.3038
8384	7	6.46051
8399	14	11.775
8407	6	5.5308
8414	3	7.04614
8418	31	11.8105
8426	8	16.7305
8431	7	10.3465
8437	3	7.62332
8445	14	7.17688
8462	9	9.66425
8468	7	5.8897
8477	5	6.99055
8484	11	12.0376
8486	20	12.2489
8496	8	7.85486
8502	8	16.6032
8521	4	6.4364
8531	13	7.14602
8549	9	9.81155
8556	1	9.11055
8566	25	14.1902
8579	18	20.8258
8588	16	10.2164
8597	12	7.65226
8598	9	11.8938
8617	3	6.64536
8625	9	9.7123
8633	8	5.85619
8651	9	5.91071
8656	3	4.08965
8664	4	7.18934
8671	26	9.35268
8678	16	16.4208
8696	5	7.64564
8706	8	6.80693
8716	18	12.8807
8726	16	10.0015
8734	9	13.3709
8742	10	7.54647
8750	6	6.4603
8758	11	7.60305
8763	4	4.23249
8770	20	18.8984
8774	37	19.5218
8782	9	11.0185
8789	10	8.75863
8797	4	5.27328
8806	7	8.66365
8809	19	7.47558
8819	23	12.5725
8823	5	6.65257
8830	8	12.9636
8835	25	19.178
8844	9	9.31497
8854	4	3.07698
8862	10	8.30691
8877	5	8.74501
8885	10	4.16549
8894	12	6.82153
8902	4	8.92648
8909	3	7.01816
8916	8	6.47635
8920	23	32.3601
8927	4	7.19233
8930	6	6.37256
8938	18	20.0846
8945	6	6.24709
8955	7	9.52218
8981	4	6.13712
8989	2	6.3627
8995	5	14.7915
9001	7	2.89347
9008	19	16.8349
9016	14	7.15844
9023	12	7.19709
9033	6	6.68631
9043	11	9.38446
9048	5	5.27978
9056	5	3.75026
9064	8	5.72321
9069	11	10.6403
9076	15	12.0743
9092	13	3.08731
9098	10	10.2198
9107	7	8.12605
9121	11	5.68731
9128	18	17.765
9142	13	11.757
9148	3	7.78972
9158	10	12.9534
9166	7	10.0567
9178	19	15.9599
9219	6	10.4752
9232	9	7.78876
9258	24	11.0269
11212	3	6.44987
11215	11	10.5538
11217	9	3.97268
11220	5	7.90598
11223	3	4.52185
11226	8	5.16983
11231	9	4.22435
11250	5	9.86265
11264	3	3.80577
11270	8.67	11.7303
11275	1.67	3.15938
11295	7	11.088
11300	5.67	6.24671
11324	7.67	6.3246
11338	13	15.7508
11358	14.67	24.5385
11363	5.67	6.44879
11371	4.33	6.91327
11381	8	12.5713
11398	10	7.08536
11411	5.33	8.9189
11427	10.67	8.07728
11435	12.67	9.32235
11440	4	13.4038
11456	13	8.23389
11464	5.67	6.62899
11483	6.33	7.37922
11501	3.67	6.27855
11536	5.67	6.28626
11550	11	5.02088
11557	7.33	5.48185
11568	12.33	9.08024
11575	9.67	12.5526
11610	11.33	8.92992
11627	7.33	3.78194
11635	5.33	9.88845
11653	11.67	8.95637
11670	2.33	4.8623
11685	3.67	6.01224
11697	7.67	5.10306
11711	3	4.53788
11721	7	7.78031
11730	3	8.00748
11737	3	6.4378
11748	11	4.06106
11762	4	5.07915
11773	8	10.2354
11796	4	4.87092
11807	7	8.06654
11813	8	5.58007
11830	4	5.42243
11839	5	8.93368
11847	1	5.49334
11857	10	7.47989
11867	6	4.63515
11878	4	6.54578
11880	5	5.62958
11891	5	7.86581
11901	7	6.21759
11902	4	4.17011
11912	6	4.83023
11921	3	10.1147
11930	6	11.0114
11940	9	10.2706
11957	11	6.11606
11968	12	11.1317
11988	9	6.63797
11996	7	7.41189
12004	3	6.14404
12012	6	3.75738
12021	11	6.65186
12029	7	16.1919
12039	3	7.28926
12047	7	8.65616
12058	3	10.869
12059	7	11.4543
12067	3	3.80513
12075	8	2.85183
12084	16	8.68842
12094	7	4.00922
12102	10	7.35001
12120	14	15.6583
12129	9	8.29434
12138	6	10.2435
12152	12	6.98311
12161	5	6.70539
12168	7	5.31314
12180	10	7.13967
12187	2	4.26965
12196	6	2.31883
12205	12	12.8985
12211	6	7.59886
12218	5	9.30868
12226	5	10.455
12233	8	6.91038
12251	12	8.07959
12267	8	7.71831
12275	3	7.47644
12279	8	7.46708
12287	7	10.473
12294	5	4.28772
12303	9	5.93346
12316	5	5.47541
12325	7	5.95712
12332	7	10.3494
12340	7	6.43751
12348	4	5.29807
12356	3	4.66124
12363	3	3.46435
12370	6	6.37094
12385	5	6.16939
12392	7	7.14738
12399	9	6.11766
12413	4	6.97212
12419	7	8.81502
12425	4	6.99996
12431	9	8.70728
12438	4	7.70681
12453	9	4.30727
12457	3	6.97377
12472	10	5.15541
12474	11	6.98724
12483	4	6.13371
12489	5	9.74233
12497	5	4.11731
12503	3	8.08614
12516	5	6.71966
12540	17	8.54069
12546	2	6.39426
12553	4	5.69756
12558	13	11.4248
12566	14	11.5061
12572	8	8.22385
12581	4	5.25819
12589	6	5.8194
12599	9	7.5765
12606	10	13.755
12611	6	6.90786
12619	12	6.09907
12627	8	5.46214
12641	6	6.75574
12646	10	5.83671
12654	6	3.92877
12661	4	4.76642
12665	5	2.64152
12674	7	5.22313
12677	4	8.27832
12683	3	7.28296
12688	9	6.8222
12693	5	6.24622
12698	7	6.38338
12715	14	5.58538
12718	9	7.94193
12723	8	8.80449
12727	6	5.41852
12729	6	2.97864
12733	6	6.41342
12737	5	7.48242
12742	6	4.89988
12746	2	2.64065
12751	2	4.62686
12756	11	5.84406
12759	2	4.8434
12762	4	4.97591
12765	3	6.16192
12768	4	12.5766
12771	5	15.8069
12774	3	8.49033
12776	6	5.44132
12781	15	7.43881
12785	7.33	4.1858
12791	5	15.9389
12792	8	13.8863
12799	2	4.16567
12822	3.33	7.78589
12829	4	9.19476
12830	5.33	4.79723
12839	6.67	4.70109
12841	7	5.32524
12843	10	4.7766
12848	3.67	4.86554
12860	16	9.61918
12867	7	4.45469
12881	5.67	8.88709
12886	1.33	4.98938
12891	6.33	6.45517
12899	4	6.09791
12905	4.33	11.0853
12908	21	6.73111
12912	5	4.94494
12947	11.33	12.7196
13030	4	10.1463
13055	12	9.51859
13059	8.33	9.84944
13080	19.67	13.5913
13089	11	8.7783
13095	4.67	4.84726
13099	16	17.2534
13164	13.33	14.4774
13189	7.33	6.58977
13223	8.67	4.84941
13234	7.33	8.62633
13237	3	8.82871
13241	19.33	6.94651
13249	6.67	6.96767
13253	7	9.33954
13258	14.67	8.01571
13260	6.33	5.33588
13268	5.33	4.99852
13272	4	4.67719
13274	19.67	20.4119
13275	3	4.93253
13286	6.33	4.34225
13291	4.67	2.49306
13296	7.67	5.47486
13301	11	8.27376
13304	3.33	7.01881
13306	8	8.94585
13308	8	8.11671
13312	22	13.7924
13314	3.67	6.11708
13318	5	6.5955
13321	4	7.14224
13323	5	4.33783
13333	1.67	4.54924
13336	13.33	10.8679
13628	10	7.80959
13630	8.33	10.0041
13632	7.33	8.47129
13637	12.33	5.76199
13687	6	3.2575
13695	7.33	9.69985
13698	2.67	9.20033
13699	6	10.162
13795	9	7.47257
13797	6	4.04153
13801	3.67	3.28831
13803	3.33	2.45103
13808	3.33	5.10877
13809	18.67	6.83644
13812	3.67	5.09578
13814	7	4.54291
13816	7.33	8.27105
13819	3.33	16.6851
13820	5.67	9.34823
13823	2	5.5638
13830	4	6.98367
13834	6.67	5.00014
13835	1.67	6.03915
13838	4	8.45215
13840	1.67	4.96275
13843	2.67	3.81306
13845	8	5.97771
13850	8	7.78622
13854	6.33	9.11719
13863	1.33	4.14847
13876	14.67	17.8515
13878	21.33	18.7517
13879	8	10.4982
13880	5	9.02898
13881	7.33	6.91632
13883	16.67	16.1589
13889	4.33	6.24612
13892	12	9.79671
13899	14	13.3569
13901	6.33	7.54033
13902	7.33	5.58913
13904	0.67	7.80897
13906	13.67	9.26527
14393	9	5.79415
14397	7	6.51823
14400	3.67	4.41209
14405	3	8.07124
14408	2.33	6.23339
14412	27.33	30.39
14415	2	9.56603
14419	4	7.40058
14424	4.33	4.81447
14429	13	16.1415
14430	5.33	8.78591
14435	4.33	4.31165
14440	4.33	6.5585
14443	2	6.76667
14448	6.67	5.12163
14452	13.33	14.5227
14455	13.33	6.7792
14456	5.67	5.83271
14464	13.67	12.6244
14468	4.67	4.59322
14469	10	7.37606
14472	3.67	9.26403
14476	4.67	10.3044
14480	7.67	4.12894
14484	6.67	5.64272
14488	5.33	11.1869
14490	3.67	5.54339
14493	8	8.61051
14498	7	26.9384
14502	5.33	3.62642
14507	3	4.4772
14513	3.67	4.47563
14517	4	5.79872
14521	4.33	4.63352
14522	4	3.85078
14526	3.33	7.76923
14529	4.67	7.76411
14533	7.33	13.5401
14537	3.33	5.78097
14542	24.33	15.1555
14547	7	12.6171
14549	4.67	5.22807
14553	10.33	10.6893
14557	5.67	8.31308
14558	8	6.47793
14562	3.67	4.17975
14566	3	12.4669
14569	4.33	4.45911
14574	25	24.2566
14577	6.67	6.61297
14586	1.67	3.63535
14588	2.33	5.3189
14592	10.67	5.75933
14593	3.33	5.22713
14596	5	5.2989
14599	8.33	11.4667
14602	22.33	16.9719
14605	17.67	9.8255
14607	1.33	4.78709
14613	5	4.25407
14617	8.67	6.72129
14621	3.67	11.9629
14626	5.67	9.68396
14630	3.33	4.43025
14631	7	3.87571
14633	3.33	4.79249
14637	4	7.11436
14641	3.33	5.76982
14645	2.67	7.11042
14649	4	3.93845
14653	26.33	11.4708
14659	1.33	7.65388
14663	7.33	6.43092
14666	7.33	8.58295
14669	3.67	4.79283
14673	3.33	5.05935
14677	4	5.79768
14679	3	7.5598
14683	2	4.9009
14684	7.33	10.2193
14687	9	13.8941
14689	5	7.81682
14693	3.67	4.32124
14697	5	4.75833
14701	6.67	5.87446
14705	8.33	10.5468
14707	1.67	5.39954
14709	11.67	6.90782
14712	8.33	11.944
14715	5	3.53771
14719	9	5.2815
14720	26	16.7202
14724	9.33	8.18546
14727	8	6.38555
14730	1.67	3.87369
14735	5.67	3.89802
14739	27	13.1084
14741	0.67	3.2521
14743	3.67	6.57677
14747	6.67	4.71429
14750	13.33	14.5349
14754	3	7.98667
14756	4	9.05608
14760	5	6.90991
14764	6.33	6.99036
14768	3.33	5.96129
14772	12.67	8.32611
14774	4.33	5.16122
14778	5.33	9.95586
14781	3	7.62878
14785	1.33	8.05606
14789	10.67	8.89657
14792	8.33	8.67939
14796	7	10.083
14800	5.33	7.30175
14804	18.33	16.5072
14808	2.33	5.19647
14812	6.67	6.49206
14815	2.33	2.8885
14818	2.67	4.86184
14822	1	3.33688
14824	7.33	6.77514
14826	2.67	8.48229
14829	2	5.87527
14831	3	5.91975
14833	9.67	15.3883
14835	14	11.5427
14837	7.67	7.44121
14839	17.67	10.9841
14842	7.33	7.39481
14843	6	6.37263
14846	1.67	5.13912
14850	0	5.63933
14853	2.33	4.30848
14857	5	7.97784
14860	9	8.93297
14863	3.33	4.85361
14867	6.33	4.23667
14871	9.67	3.84683
14872	11.67	12.8587
14874	2.33	6.21531
14877	5	6.13247
14881	13.33	10.1324
14884	3.67	7.29287
14886	7.67	5.8689
14890	5	5.95944
14894	9	9.40069
14897	0	6.67282
14901	9.33	11.9485
14905	6	15.9725
14909	13.67	6.41529
14912	4.67	6.18746
14915	5	7.66313
14917	2	7.60166
14921	6.33	6.59352
14925	3	4.01402
14929	6	5.33192
14932	3.67	6.35615
14934	5	7.613
14936	10.33	6.97621
14939	7	5.42005
14943	7	6.38556
14947	11.67	13.7798
14949	15.33	13.3606
14953	8.67	6.08761
14955	17	15.0249
14958	7.33	6.31151
14962	22	14.0181
14967	6	4.74399
14970	8.67	4.98988
14973	3	5.87013
14977	13.67	4.4911
14981	7	22.0292
14985	5	5.06965
14989	8	5.48782
14993	9	6.7299
14997	6	4.05915
14998	2	7.76007
15000	2.67	9.68341
15001	8.33	3.69649
15003	7	5.95019
15008	5.33	9.00364
15010	8.33	6.18678
15011	2.33	6.19513
15015	4	4.94947
15017	5	4.82411
15018	10.33	13.5685
15023	3.33	6.44887
15025	7.33	7.57714
15028	2	3.70921
15031	7.67	5.11145
15035	9	6.65013
15039	5.33	5.01615
15040	4	4.68961
15043	4	4.7167
15047	3.67	7.07807
15051	6.67	11.7666
15055	6.33	8.07171
15056	5.67	9.36929
15057	2.33	6.47936
15058	2.67	8.11152
15061	17.33	9.50958
15066	7.33	9.12295
15069	7.67	5.70261
15071	2.33	6.89719
15073	8.67	14.9861
15075	4	5.55611
15077	5.33	11.6586
15079	9.67	3.30118
15081	3.33	5.43035
15084	13.67	7.83152
15086	3.67	3.45473
15089	6.67	5.56084
15091	16	5.58464
15092	6	7.92107
15095	4	5.68624
15098	7.67	10.9318
15101	2	8.61262
15104	4	8.29448
15107	3.67	3.98183
15111	8.67	8.96928
15115	8.33	8.45089
15118	5	7.90128
15121	10	10.3308
15125	7.67	7.51018
15126	3.67	6.19606
15130	15	15.1593
15131	2.67	5.39934
15135	7	6.03775
15139	5.67	5.25815
15143	4.67	5.47894
15145	2	7.80969
15149	2.33	3.40808
15154	2.33	6.98801
15155	14.67	14.7589
15158	3.33	5.30328
15160	1.67	5.44118
15163	6.33	5.92037
15166	11.33	5.23199
15169	10	10.9381
15171	6.33	9.17543
15175	8.33	6.29852
15179	9.67	14.9692
15183	4.33	6.36377
15185	0	7.02366
15188	2.33	6.41331
15192	2.33	8.46457
15193	1.67	11.4045
15196	2.33	11.7138
15197	8	12.0296
15198	4.33	7.13234
15202	8	10.4045
15205	2	6.85984
15207	3	4.47595
15209	7.67	5.27665
15212	2.33	5.95528
15213	9	5.1592
15217	6.33	7.95526
15221	7.33	7.72297
15224	8.33	5.53074
15227	9	3.38278
15230	6.33	6.29269
15234	7	8.82237
15237	3.67	5.78896
15241	1.33	3.66509
15244	4	3.57922
15247	7.67	5.181
15250	5.67	6.72607
15253	5.33	4.59645
15255	7.67	14.4445
15258	6	8.58454
15261	8	5.5273
15263	11	7.49028
15268	2	5.27933
15272	18	16.9107
15274	6.67	7.88426
15278	33.33	22.5639
15280	9	6.98665
15284	7.67	8.49988
15287	4.33	4.19559
15289	21.33	6.37449
15292	11.33	8.17105
15295	8.33	5.38123
15299	10	9.88275
15300	6	12.5904
15301	2.67	7.79673
15303	4	5.10936
15306	1.67	5.8024
15309	19	18.8535
15310	6.67	6.81997
15313	6	7.43352
15316	5.67	5.43762
15319	5.67	6.49529
15321	10.33	5.25098
15325	3.33	9.90812
15329	6.67	6.02264
15332	10.67	5.71061
15335	5	5.47882
15337	5.67	6.72474
15340	16	15.2402
15343	4.67	4.53129
15345	25.33	10.9465
15346	13	5.57445
15349	12	9.25737
15352	30.67	9.15984
15354	13.33	16.8501
15355	28.67	12.1638
15358	14.67	12.2942
15360	13.67	11.9945
15362	7.33	6.44448
15364	11	4.72425
15368	7.33	5.22411
15371	19	10.1536
15373	12.67	9.28149
15376	6	10.2469
15379	12.33	5.89066
15382	7	7.10868
15385	5.67	6.08822
15387	22	8.52461
15390	16.33	9.87399
15393	13.67	12.061
15395	10.67	8.92947
15396	12.67	5.78809
15399	11	6.40705
15402	22.33	6.67417
15403	7.33	8.6575
15404	10.67	8.11465
15406	10	5.22355
15409	10.67	6.52739
15411	29.33	16.2608
15413	22	13.0981
15416	7	6.2908
15417	12.67	7.34921
15418	10	8.74673
15419	4.33	5.8593
15420	6.67	8.47423
15423	22	10.2266
15426	12.67	10.6166
15427	21.67	9.75942
15431	17.33	12.1434
15432	36.33	24.6572
15433	14	13.6691
15435	17	9.98109
15436	12.67	5.86484
15437	7	3.75088
15439	16.33	10.0855
15441	14.33	7.46925
15444	7.33	10.9509
15447	6.33	6.61167
15450	16.33	14.9698
15453	6.67	6.41928
15454	12.67	9.26571
15455	18	9.28041
15457	5	4.30142
15459	7	7.18751
15461	10.33	9.99432
15463	7.33	9.28768
15466	15.33	5.58175
15468	17.67	7.27003
15471	5.33	5.4792
15473	8	5.90515
15474	21.67	7.09321
15476	13	3.10061
15478	14	11.9769
15481	13.33	6.54503
15484	4.33	4.74139
15485	5.67	5.37781
15488	5.33	4.55303
15491	16.67	9.15538
15493	6.67	6.25131
15494	10	9.23545
15495	7.67	7.85458
15497	15.33	7.46068
15499	9.33	5.06782
15501	14	9.14741
15504	13.33	8.555
15505	7.33	6.22474
15507	10.67	11.8852
15510	4.33	6.64659
15511	6.67	5.56099
15513	6.67	6.70924
15515	18.33	11.7575
15517	7	8.30801
15521	5.33	4.82382
15524	5	4.72255
15526	12.67	18.6217
15528	4.33	7.1108
15530	5.67	13.5742
15532	8	9.09735
15533	13.67	11.8531
15535	6.67	6.68879
15537	10	4.04023
15538	19	14.7298
15540	5.33	7.36501
15542	4	7.34688
15544	5.67	4.76878
15545	18.33	8.0564
15547	13.33	11.07
15549	3.33	4.43583
15551	10.67	12.6009
15553	24.67	10.9156
15554	7	6.49426
15555	15.67	10.4045
15556	21	15.734
15558	16	9.75596
15559	5.33	7.76862
15561	17	20.0942
15563	9	6.70853
15565	10.67	6.92496
15567	9.33	7.15448
15568	14.67	9.94662
15569	6.67	6.82507
15571	2	4.60314
15572	10.67	10.4711
15573	8.33	3.52518
15574	8.33	10.4779
15575	14.33	17.1143
15577	9	8.73187
15587	6.33	4.96795
15588	5.67	5.88512
15601	9.67	5.61176
15606	5	9.07292
15609	32.33	19.6027
15615	15.67	8.78124
15628	7.33	5.71068
15634	7.33	4.56201
15645	6	8.46603
15647	5	3.84797
15658	16.33	5.84412
15659	4.33	6.51129
15661	9.67	7.06261
15672	6.67	6.31654
15674	9	21.5677
15688	1.33	5.91667
15700	6.67	10.3932
15703	6.33	6.54384
15735	3	6.07348
15739	2.67	6.41577
15753	3.33	4.61943
15768	11.67	18.4813
15779	4.67	6.70219
15797	14	5.87187
15799	3	5.83471
15800	6	4.23723
15841	9.33	10.3366
15846	12	6.62271
15865	7.33	6.15702
15904	29.33	14.0971
15909	14	10.0781
15912	2.33	4.66909
15917	3	5.76305
15920	8.67	3.98535
15975	7.33	8.20812
15984	9	5.46533
16003	5	4.6089
16011	1.67	3.80215
16013	8.67	8.43118
16016	15.67	8.83469
16050	6	5.7161
16067	12	12.8673
16082	8.67	16.2447
16097	1.33	6.12088
16135	5	6.14143
16235	0.67	7.38022

## Sheet: 5d
	ground_truth	predicted
0	6.67	7.23915
1	4	7.16337
2	3	4.96838
3	7	6.68233
4	8.33	7.2885
5	2.67	4.40573
6	2	6.52087
7	4	15.6907
8	11.33	15.151
9	13.67	12.2153
10	6.67	5.81183
11	6.67	6.9
12	5.67	11.8696
13	19.67	14.9018
14	3	7.80841
15	15	7.79124
16	1.33	5.86322
17	4	8.45122
18	6.33	7.14946
19	10.33	13.8102
20	3.33	6.38723
21	3	9.09053
22	8	9.23695
23	5	7.82437
24	10.67	7.74014
25	5.33	6.29778
26	6	9.87363
27	10	11.4232
28	15.67	12.6726
29	4	9.75115
30	14.67	16.0305
31	3	6.21223
32	3.67	8.00979
33	6.67	10.6004
34	2.33	6.34062
35	5.67	9.08076
36	5.67	8.65308
37	6.33	7.11979
38	6.67	6.9746
39	6.33	8.6236
40	2	12.1308
41	5	6.71582
42	21	16.6205
43	8	8.99118
44	3	6.02706
45	11.67	8.89793
46	6.33	7.84824
47	5.33	11.8155
48	9.33	14.043
49	1.67	6.16759
50	5	10.1748
51	11.33	8.26652
52	15.67	6.59893
53	5	8.75961
54	14	8.8271
55	13.33	9.1672
56	5.33	7.17499
57	7.33	10.0009
58	3.67	15.5118
59	3	10.1292
60	7.67	10.2106
61	6.33	10.3241
62	6	10.2644
63	6	9.76784
64	3	6.88656
65	15	15.8957
66	5	5.06181
67	10.67	13.2141
68	5.33	11.48
69	6.33	9.62032
70	2	7.22898
71	8	5.91159
72	7	10.0184
73	3	5.49115
74	4	6.37176
75	7	8.84365
76	5	6.89426
77	3	6.41261
78	5	11.2776
79	3	7.25284
80	13	9.97941
81	11	10.905
82	5	5.73101
83	5	10.5368
84	8	8.61363
85	8	8.8204
86	2	5.77609
87	13	10.6098
88	6	5.63324
89	11	5.50189
90	10	9.4592
91	6	6.08949
92	9	11.352
93	6	6.67386
94	12	6.67818
95	8	8.48878
96	12	7.51199
97	10	10.3571
98	11	8.60496
99	4	6.0497
100	8	9.66411
101	13	7.04991
102	8	7.0914
103	14	9.32813
104	8	10.4381
105	7	6.00942
106	3	6.58669
107	7	6.7244
108	6	6.99253
109	14	7.99064
110	10	13.8403
111	4	6.39009
112	6	8.92077
113	8	9.16868
114	3	9.48108
115	7	7.56365
116	6	4.7765
117	11	5.27736
118	5	14.8041
119	7	6.83477
120	10	7.39478
121	8	6.48107
122	6	8.23729
123	4	11.4711
124	5	7.16223
125	7	9.87363
126	6	5.12321
127	4	9.80901
128	12	9.70055
129	13	8.16377
130	9	10.5119
131	12	8.21089
132	10	7.08437
133	1	5.2394
134	7	12.9298
135	9	5.32353
136	10	13.301
137	7	12.39
138	10	12.0826
139	10	9.70816
140	6	9.46729
141	5	7.05336
142	2	5.81394
143	6	8.06669
144	4	7.80383
145	5	8.06095
146	6	6.14512
147	7	10.8764
148	5	6.33183
149	10	7.66174
150	8	9.91103
151	5	7.8331
152	11	8.21373
153	9	9.1701
154	7	5.46128
155	9	7.04332
156	4	4.55304
157	12	7.69776
158	9	10.4981
159	5	6.36121
160	16	7.28476
161	10	5.90148
162	6	5.10559
163	9	7.41279
164	5	7.26625
165	3	10.0213
166	8	6.94464
167	6	7.50083
168	6	13.267
169	9	7.64824
170	9	12.9616
171	12	8.63777
172	7	7.58683
173	4	8.44719
174	9	7.70399
175	3	7.60422
176	9	6.91637
177	8	9.41791
178	9	9.5876
179	14	10.2353
180	11	5.67808
181	12	9.46938
182	24	19.7299
183	9	5.48672
184	6	5.19753
185	9	6.9409
186	7	6.13331
187	2	5.20186
188	19	24.1942
189	3	5.41143
190	7	6.89903
191	10	7.84607
192	3	5.98802
193	13	8.34339
194	6	6.85297
195	11	6.26785
196	18	29.0261
197	7	7.20875
198	11	6.75977
199	3	6.25565
200	7	7.77223
201	10	9.38558
202	13	6.72589
203	15	6.74653
204	11	9.83447
205	8	6.15959
206	5	5.38114
207	7	6.43069
208	3	4.81115
209	5	6.77035
210	11	9.2699
211	6	5.69888
212	12	9.74692
213	7	5.33462
214	3	3.96998
215	14	9.70625
216	19	10.1362
217	7	4.51996
218	5	5.45589
219	2	7.7378
220	8	5.78737
221	4	7.905
222	7	4.94078
223	6	7.18928
224	16	6.43945
225	18	10.1189
226	6	4.92642
227	4	6.33196
228	23	11.7751
229	8	6.02422
230	3	4.89536
231	4	5.17422
232	12	5.24997
233	7	6.8007
234	10	8.08907
235	10	5.02696
236	5	7.11149
237	10	5.45644
238	4	6.92272
239	9	8.41884
240	25	12.6443
241	8	6.8168
242	5	7.42537
243	23	17.8956
244	19	6.83008
245	14	7.4715
246	7	6.93097
247	4	6.60248
248	10	8.20586
249	9	7.7532
250	9	5.86335
251	37	15.8442
252	20	22.5126
253	4	5.51845
254	11	9.36285
255	6	5.73979
256	10	7.59772
257	9	13.1331
258	16	11.2729
259	6	7.50714
260	18	11.1934
261	8	8.86566
262	5	5.60722
263	16	11.6292
264	26	20.9846
265	4	7.64043
266	3	6.59162
267	9	5.9611
268	8	5.06175
269	9	5.70801
270	3	4.95318
271	9	10.2762
272	12	6.413
273	16	8.34126
274	18	9.87611
275	25	13.4103
276	1	8.11037
277	9	9.37703
278	13	6.07765
279	4	5.77091
280	8	10.5507
281	8	6.53519
282	12	9.09792
283	5	7.34237
284	20	25.611
285	7	5.05283
286	11	17.402
287	5	7.3182
288	7	6.7748
289	9	12.3852
290	14	7.13795
291	3	7.33473
292	10	7.02927
293	7	9.16974
294	2	6.71933
295	8	10.0409
296	31	23.8128
297	3	6.68569
298	6	5.54063
299	6	3.98012
300	7	4.71416
301	9	9.75847
302	12	8.94652
303	19	11.4344
304	9	9.15777
305	11	9.39079
306	9	5.59227
307	22	19.8723
308	9	6.97312
309	8	7.88846
310	8	9.25946
311	19	14.9248
312	4	8.99901
313	7	6.29304
314	7	4.77357
315	13	11.3109
316	3	7.62973
317	3	5.8515
318	9	5.31971
319	4	5.66871
320	5	5.62902
321	7	11.6456
322	4	5.14451
323	6	4.32826
324	5	7.07627
325	5	9.44112
326	15	6.64624
327	8	7.04664
328	18	22.2871
329	12	6.28979
330	12	5.87448
331	3	5.41389
332	3	5.76666
333	10	5.4615
334	12	7.64289
335	12	8.60042
336	7	13.4923
337	13	9.04167
338	12	9.94927
339	23	30.9822
340	8	7.06769
341	8	6.69877
342	4	5.56298
343	8	8.26341
344	12	6.84902
345	7	5.35762
346	3	5.53459
347	13	10.4072
348	8	6.80772
349	5	9.93171
350	4	11.0167
351	7	5.81546
352	9	5.74558
353	9	8.47147
354	3	5.50603
355	7	5.23139
356	5	4.44239
357	11	11.4307
358	6	5.47821
359	8	6.00001
360	10	7.61169
361	7	6.59053
362	16	18.4981
363	10	9.81981
364	5	4.69817
365	5	4.39706
366	10	6.96874
367	5	6.11772
368	6	4.41974
369	11	12.8552
370	7	8.67708
371	26	12.8698
372	3	4.13373
373	9	4.0105
374	8	6.64636
375	11	4.97082
376	37	28.7157
377	2	7.25617
378	5	4.88781
379	7	4.90312
380	5	7.22465
381	2	2.9097
382	7	7.23962
383	3	6.59242
384	5	5.54886
385	4	4.99478
386	6	6.15404
387	9	7.86084
388	7	5.44223
389	15	11.3771
390	7	7.00172
391	6	5.32131
392	8	8.03921
393	4	6.42868
394	8	5.30282
395	5	4.58437
396	4	4.52257
397	17	11.8852
398	11	7.5545
399	9	8.99357
400	6	5.7968
401	11	8.92452
402	6	6.09417
403	3	7.19943
404	10	8.10359
405	11	8.1809
406	6	7.09184
407	2	4.53364
408	9	9.68339
409	3	7.45603
410	11	8.18744
411	5	6.18659
412	16	10.27
413	10	8.90947
414	6	7.7522
415	21	13.8526
416	3	9.81058
417	16	7.18046
418	18	7.64802
419	4	6.90099
420	6	5.89883
421	6	6.75613
422	7	4.81212
423	5	6.13737
424	5	4.37539
425	11	6.14651
426	7	6.07228
427	9	6.42135
428	11	8.88796
429	14	10.6498
430	3	7.79729
431	3	6.7498
432	4	6.23263
433	3	8.08887
434	4	4.53332
435	7	7.71102
436	6	8.40082
437	14	11.1043
438	7	10.0199
439	5	6.59858
440	3	6.22926
441	2	4.4688
442	5	6.87783
443	9	10.6683
444	16	20.2249
445	4	6.23019
446	7	11.5859
447	9	4.69361
448	14	21.1668
449	22	22.1996
450	14	9.94107
451	4	5.77483
452	5	10.707
453	8	5.51748
454	9	5.90482
455	17	11.4379
456	9	6.07914
457	9	5.78047
458	3	6.28394
459	11	7.84854
460	9	7.58172
461	11	9.40283
462	15	18.8353
463	10	11.1251
464	5	7.53378
465	10	5.91455
466	22	11.2438
467	11	6.30253
468	3	5.81675
469	17	21.5756
470	11	7.30259
471	23	19.3113
472	2	4.14009
473	3	6.22713
474	5	7.59739
475	5	4.15099
476	4	5.55256
477	7	6.08792
478	9	6.26288
479	9	6.24181
480	13	18.7153
481	5	7.30221
482	5	4.01379
483	3	7.21209
484	9	5.46184
485	2	6.85317
486	12	10.8932
487	10	6.60599
488	6	4.39406
489	13	18.6459
490	3	6.79791
491	5	6.59425
492	18	11.2252
493	10	7.47015
494	9	7.53746
495	0	6.32318
496	3	5.66663
497	4	5.16303
498	1	6.81672
499	1	6.39617
500	2	8.6022
501	8	6.54624
502	8	6.70722
503	9	7.40422
504	9	6.71467
505	5	6.37629
506	8	7.75704
507	9	6.06509
508	5	7.94799
509	8	4.92662
510	10	6.2768
511	4	7.59016
512	3	9.85231
513	2	5.32568
514	17	6.50456
515	2	5.17737
516	4	5.87237
517	6	5.41476
518	2	6.49289
519	13	7.41975
520	32	20.1301
521	13	8.40516
522	19	18.4376
523	8	5.4873
524	17	20.4578
525	9	6.49801
526	11	13.3289
527	14	19.6184
528	9	8.39952
529	14	7.52474
530	12	8.97279
531	11	17.1863
532	15	9.75969
533	18	19.5907
534	38	27.3058
535	8	6.22267
536	20	20.5654
537	10	9.81005
538	11	7.51278
539	14	6.06908
540	9	8.08747
541	17	8.7113
542	4	5.84496
543	6	5.95064
544	31	21.9196
545	20	24.3013
546	24	20.42
547	9	11.8919
548	5	5.64664
549	11	13.2149
550	6	6.14548
551	15	13.4508
552	9	5.28522
553	10	18.8207
554	16	21.6309
555	7	6.01628
556	6	9.42621
557	15	6.15648
558	5	9.79011
559	5	6.69428
560	23	23.1886
561	10	19.5784
562	19	20.783
563	14	8.33262
564	6	6.3629
565	8	9.46498
566	3	7.03528
567	7	5.16282
568	18	9.76714
569	5	5.94632
570	23	20.2248
571	6	8.30888
572	7	10.3787
573	11	13.4363
574	6	5.97501
575	5	8.25754
576	16	7.81427
577	9	9.70054
578	10	7.00205
579	14	22.5165
580	1	6.23742
581	14	20.0699
582	1	9.26214
583	8	7.48065
584	15	7.5346
585	6	6.84426
586	27	32.7346
587	4	7.15379
588	5	7.71938
589	16	15.3832
590	1	3.83692
591	7	8.17808
592	9	7.23318
593	17	15.7714
594	23	19.4523
595	10	9.2223
596	12	8.23473
597	10	4.10817
598	5	6.23722
599	14	13.1354
600	8	6.06984
601	19	20.7362
602	4	6.68197
603	14	11.5324
604	12	9.77827
605	7	5.17734
606	12	20.3352
607	6	6.87269
608	20	31.9533
609	6	11.6906
610	16	15.9837
611	12	10.1386
612	22	16.263
613	19	17.2012
614	7	7.4126
615	16	13.9938
616	26	27.2581
617	22	15.0473
618	7	4.63682
619	9	7.35085
620	11	8.32169
621	7	6.69854
622	3	6.42501
623	6	11.116
624	18	10.1667
625	11	10.8902
626	9	10.8533
627	27	9.24309
628	23	22.03
629	29	17.2551
630	4	5.6635
631	14	6.55007
632	14	10.7015
633	5	8.64228
634	12	23.7292
635	6	6.46183
636	8	8.52059
637	14	8.81562
638	16	16.3123
639	10	6.26537
640	15	21.547
641	29	22.3849
642	35	21.9081
643	4	8.36181
644	7	6.63795
645	16	27.7784
646	37	24.5689
647	36	26.7978
648	9	10.1597
649	6	6.3531
650	31	23.9257
651	21	15.3913
652	37	22.4848
653	38	27.6275
654	14	11.388
655	6	7.65533
656	27	25.0006
657	22	25.2176
658	9	9.53115
659	22	18.1468
660	11	16.6735
661	23	16.9344
662	20	23.8133
663	4	3.64257
664	5	6.27155
665	16	21.1436
666	14	21.5066
667	28	17.0111
668	9	8.40897
669	23	21.0469
670	5	5.31643
671	10	6.56972
672	15	17.4956
673	40	17.9297
674	9	21.6474
675	33	21.1476
676	28	20.4924
677	18	20.9639
678	7	6.3175
679	4	7.76549
680	4	7.35539
681	3	6.18034
682	5	6.28095
683	22	24.4472
684	23	17.4985
685	3	7.19998
686	11	18.406
687	9	8.13998
688	11	9.4891
689	9	5.58566
690	10	7.74571
691	6	5.93316
692	30	23.3759
693	9	7.4738
694	5	6.43648
695	19	18.422
696	7	7.68514
697	27	18.4882
698	9	18.5994
699	9	6.688
700	1	7.94392
701	1	8.20841
702	2	6.61258
703	3	7.53932
704	5	7.96941
705	9	8.41929
706	14	14.147
707	3	5.34931
708	9	8.23374
709	7	7.67596
710	13	16.6507
711	8	7.18341
712	4	7.54169
713	6	5.23493
714	6	10.2816
715	4	9.10571
716	4	6.64454
717	4	7.13172
718	29	17.7184
719	25	19.5974
720	7	8.02732
721	6	7.51244
722	1	6.92545
723	5	6.58404
724	3	7.70209
725	7	9.20062
726	5	7.20942
727	6	6.81455
728	8	6.6401
729	28	22.5356
730	1	8.4175
731	4	6.16921
732	2	6.26893
733	3	7.39453
734	6	6.83745
735	5	8.11913
736	37	28.5176
737	21	18.1918
738	6	7.3403
739	25	24.2881
740	2	8.84162
741	6	9.50616
742	12	9.21033
743	11	7.21212
744	18	21.796
745	6	8.63114
746	2	5.31991
747	6	7.12067
748	6	10.4323
749	4	7.54353
750	2	11.3236
751	18	19.6904
752	5	7.359
753	4	9.3273
754	4	6.8554
755	7	6.80577
756	17	15.8631
757	4	7.81608
758	5	6.96632
759	6	8.31833
760	8	6.71862
761	9	7.99878
762	4	7.17568
763	8	9.59796
764	4	7.64477
765	3	6.72359
766	2	8.17649
767	6	5.50328
768	4	8.08412
769	5	8.52904
770	4	6.39994
771	3	5.9761
772	4	10.6129
773	3	5.97479
774	3	6.35662
775	11	14.6323
776	3	9.05055
777	6	10.6232
778	9	7.81252
779	5	6.13183
780	3	7.12546
781	8	8.1051
782	9	5.55722

## Sheet: 5e
	dist_m9	dist_m10	dist_xgb_fs	dist_xgb_all
0	0.8901	0.754	0.318	0.612
1	0.752	0.871	0.49	0.453
2	0.854	0.838	0.402	0.571
3	0.8038	0.89	0.532	0.428
4	0.8766	0.8096	0.357	0.589
5	0.7449	0.7621	0.463	0.504
6	0.8656	0.858	0.374	0.639
7	0.8228	0.817	0.521	0.519
8	0.8313	0.859	0.343	0.545
